# Supplementary material for: Chaotic Signatures of Heart Rate Variability and Its Power Spectrum in Health, Aging and Heart Failure
Source: PLoS One. 2009 Feb 2;4(2):e4323. doi: 10.1371/journal.pone.0004323 (PMC2629562; doi:10.1371/journal.pone.0004323)
Supplement: Appendix S3 — Individual elderly subjects data (Zip file) (2.51 MB ZIP) [file pone.0004323.s003.zip]

Archive with 16 entries (16 files):
- Z931913.dat
- Z932186.dat
- Z941806.dat
- Z941816.dat
- Z942166.dat
- ZD93824.dat
- ZD951395.dat
- ZD951574.dat
- ZH11292.dat
- ZH11361.dat
- ZH11395.dat
- ZH11417.dat
- ZH11424.dat
- Z95321.dat
- Z96926.dat
- Z96954.dat
