# Supplementary material for: Chaotic Signatures of Heart Rate Variability and Its Power Spectrum in Health, Aging and Heart Failure
Source: PLoS One. 2009 Feb 2;4(2):e4323. doi: 10.1371/journal.pone.0004323 (PMC2629562; doi:10.1371/journal.pone.0004323)
Supplement: Appendix S3 — Individual elderly subjects data (Zip file) (2.51 MB ZIP) [file pone.0004323.s003.zip › Z931913.dat]

  1.1760000e+003  1.1560000e+003  1.1720000e+003  1.1640000e+003  1.1640000e+003  1.1560000e+003  1.1600000e+003  1.1760000e+003  1.1760000e+003  1.1440000e+003  1.1480000e+003  1.1560000e+003  1.1400000e+003  1.1360000e+003  1.1520000e+003  1.0000000e+003  1.1120000e+003  1.1160000e+003  1.1320000e+003  1.1560000e+003  1.1560000e+003  1.1400000e+003  1.1200000e+003  1.1360000e+003  1.1200000e+003  1.1240000e+003  1.1080000e+003  1.1640000e+003  1.1640000e+003  1.1720000e+003  1.1920000e+003  1.1680000e+003  1.2000000e+003  1.1920000e+003  1.1920000e+003  1.1680000e+003  1.1280000e+003  1.1480000e+003  1.1600000e+003  1.1480000e+003  1.1480000e+003  1.1240000e+003  1.1320000e+003  1.2240000e+003  1.0200000e+003  1.1600000e+003  1.0080000e+003  1.0240000e+003  1.1640000e+003  1.1760000e+003  1.1600000e+003  1.2080000e+003  1.1800000e+003  1.2000000e+003  1.1960000e+003  1.2240000e+003  1.2040000e+003  1.2280000e+003  1.2240000e+003  1.1320000e+003  1.2280000e+003  1.2200000e+003  1.2160000e+003  1.2200000e+003  1.1960000e+003  1.2280000e+003  1.2280000e+003  1.2120000e+003  1.1080000e+003  1.1880000e+003  1.2040000e+003  1.1840000e+003  1.2040000e+003  1.0920000e+003  1.1600000e+003  1.1760000e+003  1.1640000e+003  1.1640000e+003  1.0520000e+003  1.1360000e+003  1.1320000e+003  1.0840000e+003  1.1600000e+003  1.1440000e+003  1.1720000e+003  1.1720000e+003  1.1280000e+003  1.0880000e+003  1.0680000e+003  1.0840000e+003  1.0760000e+003  1.1120000e+003  1.1320000e+003  1.1520000e+003  1.1720000e+003  1.2320000e+003  1.0760000e+003  1.1840000e+003  1.1600000e+003  1.1800000e+003  1.1200000e+003  1.1240000e+003  1.1800000e+003  1.1880000e+003  1.1760000e+003  1.1920000e+003  1.2320000e+003  1.2240000e+003  1.1880000e+003  1.0920000e+003  1.2000000e+003  1.1960000e+003  1.1600000e+003  1.2280000e+003  1.1120000e+003  1.1960000e+003  1.1000000e+003  1.1880000e+003  1.1760000e+003  1.1960000e+003  1.2080000e+003  1.1720000e+003  1.1680000e+003  1.1840000e+003  1.1840000e+003  1.1680000e+003  1.1760000e+003  1.1760000e+003  1.1640000e+003  1.1760000e+003  1.1360000e+003  1.1280000e+003  1.0800000e+003  1.1360000e+003  1.1400000e+003  1.1480000e+003  1.1400000e+003  1.0680000e+003  1.1280000e+003  1.0600000e+003  1.1600000e+003  1.0760000e+003  1.0680000e+003  1.1240000e+003  1.0440000e+003  1.1400000e+003  1.0440000e+003  1.1160000e+003  1.1080000e+003  1.0200000e+003  9.6800000e+002  1.0200000e+003  1.0840000e+003  1.0800000e+003  1.0360000e+003  1.0720000e+003  1.0440000e+003  1.1480000e+003  1.0560000e+003  1.0840000e+003  1.1240000e+003  1.0880000e+003  1.0760000e+003  1.1160000e+003  1.1160000e+003  1.1160000e+003  1.0880000e+003  1.0680000e+003  1.0720000e+003  1.0800000e+003  1.1240000e+003  1.0880000e+003  1.0960000e+003  1.0760000e+003  1.0240000e+003  1.0680000e+003  1.0800000e+003  1.1720000e+003  1.0800000e+003  1.0720000e+003  1.0680000e+003  1.1160000e+003  1.2440000e+003  1.1120000e+003  1.0720000e+003  1.1040000e+003  1.0720000e+003  1.1200000e+003  1.1640000e+003  1.1480000e+003  1.1440000e+003  1.1440000e+003  1.1560000e+003  1.1880000e+003  1.2280000e+003  1.2400000e+003  1.2400000e+003  1.1920000e+003  1.2040000e+003  1.2280000e+003  1.1840000e+003  1.2000000e+003  1.2080000e+003  1.1760000e+003  1.1840000e+003  1.1640000e+003  1.1000000e+003  1.0760000e+003  1.0920000e+003  1.1160000e+003  1.1760000e+003  1.1760000e+003  1.1960000e+003  1.2200000e+003  1.2440000e+003  1.2360000e+003  1.1840000e+003  1.2160000e+003  1.2160000e+003  1.1960000e+003  1.2360000e+003  1.1960000e+003  1.2000000e+003  1.2040000e+003  1.1880000e+003  1.2360000e+003  1.2480000e+003  1.2000000e+003  1.2320000e+003  1.2440000e+003  1.2280000e+003  1.2080000e+003  1.1760000e+003  1.1920000e+003  1.1840000e+003  1.0400000e+003  1.1360000e+003  1.1080000e+003  1.0800000e+003  1.0920000e+003  1.0560000e+003  1.0560000e+003  1.0600000e+003  1.0160000e+003  1.0640000e+003  1.0600000e+003  1.0680000e+003  1.0440000e+003  1.0520000e+003  9.8800000e+002  9.8400000e+002  1.0280000e+003  9.7600000e+002  9.9600000e+002  9.9600000e+002  1.0040000e+003  9.9600000e+002  1.0280000e+003  1.0400000e+003  1.0120000e+003  1.0440000e+003  1.0560000e+003  1.0480000e+003  1.0160000e+003  1.0240000e+003  1.0520000e+003  1.0560000e+003  1.0520000e+003  1.0520000e+003  1.0400000e+003  1.0440000e+003  1.0240000e+003  1.0640000e+003  1.0360000e+003  1.0160000e+003  1.0520000e+003  1.0560000e+003  1.0600000e+003  1.0480000e+003  1.0080000e+003  1.0320000e+003  1.0480000e+003  1.0520000e+003  1.0120000e+003  1.0400000e+003  1.0400000e+003  1.0200000e+003  1.0520000e+003  1.0720000e+003  1.0720000e+003  1.0360000e+003  1.0280000e+003  1.0080000e+003  1.0320000e+003  1.0360000e+003  1.0480000e+003  1.0440000e+003  1.0000000e+003  1.0000000e+003  9.3600000e+002  9.6800000e+002  9.0800000e+002  9.2400000e+002  9.2400000e+002  9.3600000e+002  9.1200000e+002  9.1200000e+002  9.8000000e+002  9.3600000e+002  9.8000000e+002  9.9200000e+002  9.6800000e+002  9.9600000e+002  1.0000000e+003  9.6400000e+002  9.9200000e+002  1.0080000e+003  1.0080000e+003  1.0040000e+003  9.8800000e+002  1.0000000e+003  9.7600000e+002  9.6000000e+002  9.8000000e+002  9.5200000e+002  9.5200000e+002  9.7200000e+002  9.5600000e+002  9.4400000e+002  9.7600000e+002  9.5600000e+002  9.8000000e+002  9.6400000e+002  9.6400000e+002  1.0240000e+003  1.0040000e+003  9.6400000e+002  9.9600000e+002  9.8000000e+002  1.0000000e+003  9.7200000e+002  9.8000000e+002  9.6000000e+002  9.8400000e+002  9.5600000e+002  9.8000000e+002  9.4800000e+002  9.7200000e+002  9.8800000e+002  9.6400000e+002  9.6000000e+002  9.7200000e+002  9.9200000e+002  9.6400000e+002  9.8000000e+002  9.5600000e+002  9.8400000e+002  9.6000000e+002  9.6400000e+002  9.6000000e+002  9.7200000e+002  9.6000000e+002  9.5200000e+002  1.0240000e+003  1.0400000e+003  9.7200000e+002  9.8800000e+002  9.6400000e+002  9.8800000e+002  9.6000000e+002  9.7600000e+002  9.6400000e+002  9.7600000e+002  9.5200000e+002  9.9600000e+002  1.0040000e+003  1.0520000e+003  9.9200000e+002  1.0280000e+003  9.9600000e+002  1.0120000e+003  1.0000000e+003  1.0600000e+003  1.0560000e+003  1.0440000e+003  1.0400000e+003  1.0680000e+003  1.0800000e+003  1.0040000e+003  1.0560000e+003  1.0280000e+003  1.0520000e+003  1.0200000e+003  1.0600000e+003  1.0640000e+003  1.0400000e+003  1.0000000e+003  1.0520000e+003  1.0680000e+003  1.0640000e+003  9.7600000e+002  1.0040000e+003  9.6800000e+002  9.7200000e+002  9.8400000e+002  1.0240000e+003  9.9200000e+002  1.0760000e+003  1.0880000e+003  1.0280000e+003  1.1120000e+003  1.0880000e+003  1.0400000e+003  1.0520000e+003  1.0440000e+003  1.0240000e+003  1.0800000e+003  1.0560000e+003  1.0320000e+003  1.1080000e+003  1.1240000e+003  1.0920000e+003  1.0720000e+003  1.0400000e+003  1.0160000e+003  1.0480000e+003  1.0040000e+003  1.0600000e+003  1.0160000e+003  1.0080000e+003  1.0040000e+003  1.0080000e+003  1.0520000e+003  1.0240000e+003  1.0360000e+003  1.0560000e+003  1.0560000e+003  1.0640000e+003  1.0720000e+003  1.0720000e+003  1.1080000e+003  1.0720000e+003  1.0880000e+003  1.0440000e+003  1.0440000e+003  1.1080000e+003  1.1200000e+003  1.0800000e+003  1.0920000e+003  1.0640000e+003  1.0440000e+003  1.1280000e+003  1.0840000e+003  1.0760000e+003  1.1000000e+003  1.0840000e+003  1.0680000e+003  1.1040000e+003  1.0320000e+003  1.0960000e+003  1.0640000e+003  1.0720000e+003  1.0880000e+003  1.0480000e+003  1.0840000e+003  1.1000000e+003  1.0800000e+003  1.1040000e+003  1.1000000e+003  1.1040000e+003  1.0120000e+003  1.0280000e+003  1.0400000e+003  1.1280000e+003  1.0920000e+003  1.1040000e+003  1.1240000e+003  1.0920000e+003  1.1440000e+003  1.1520000e+003  1.1400000e+003  1.0880000e+003  1.0680000e+003  1.0240000e+003  1.0720000e+003  1.0600000e+003  1.0600000e+003  1.0360000e+003  1.0280000e+003  1.0560000e+003  1.0720000e+003  1.0880000e+003  1.1040000e+003  1.0680000e+003  1.0000000e+003  1.0760000e+003  1.0520000e+003  1.0680000e+003  1.0320000e+003  1.0800000e+003  1.0040000e+003  1.0440000e+003  1.0440000e+003  1.0400000e+003  1.0280000e+003  1.0440000e+003  1.0520000e+003  1.0200000e+003  1.0400000e+003  1.0440000e+003  1.0800000e+003  1.0880000e+003  1.0040000e+003  1.0000000e+003  1.0240000e+003  1.0360000e+003  1.0080000e+003  1.0480000e+003  1.0160000e+003  1.0400000e+003  1.0280000e+003  1.0680000e+003  1.0600000e+003  1.0200000e+003  1.0640000e+003  1.0240000e+003  1.0520000e+003  1.0400000e+003  1.0240000e+003  1.0640000e+003  1.0640000e+003  1.0760000e+003  1.0760000e+003  1.0880000e+003  1.0200000e+003  1.0120000e+003  1.0360000e+003  9.8000000e+002  9.7600000e+002  9.3200000e+002  9.6000000e+002  1.0000000e+003  9.8000000e+002  1.0960000e+003  1.0920000e+003  1.0720000e+003  1.1320000e+003  1.1040000e+003  1.1480000e+003  1.1440000e+003  1.1160000e+003  1.1520000e+003  1.1360000e+003  1.1280000e+003  1.1560000e+003  1.1560000e+003  1.1480000e+003  1.1600000e+003  1.0920000e+003  1.1240000e+003  1.0720000e+003  1.1280000e+003  1.0880000e+003  1.1000000e+003  1.0960000e+003  1.1080000e+003  1.0800000e+003  1.0880000e+003  1.1520000e+003  1.1280000e+003  1.0680000e+003  1.1200000e+003  1.1040000e+003  1.1080000e+003  1.0960000e+003  1.0720000e+003  9.9600000e+002  1.0520000e+003  9.8000000e+002  9.7600000e+002  9.7600000e+002  9.4400000e+002  9.8400000e+002  1.0240000e+003  1.0120000e+003  1.0240000e+003  1.1000000e+003  1.0680000e+003  1.1040000e+003  1.0480000e+003  1.1120000e+003  1.0440000e+003  1.0960000e+003  1.0440000e+003  1.0760000e+003  1.0400000e+003  1.0920000e+003  1.1080000e+003  1.1120000e+003  1.0480000e+003  1.0920000e+003  1.0560000e+003  1.0800000e+003  1.0800000e+003  1.0880000e+003  1.0720000e+003  1.0680000e+003  1.0080000e+003  1.0560000e+003  1.0000000e+003  9.9600000e+002  1.0040000e+003  9.9200000e+002  9.4400000e+002  9.6800000e+002  9.6800000e+002  9.8000000e+002  1.0000000e+003  9.8800000e+002  9.6800000e+002  9.8800000e+002  9.4800000e+002  9.6800000e+002  9.4000000e+002  9.1600000e+002  9.2800000e+002  9.5600000e+002  9.3600000e+002  9.6000000e+002  9.1600000e+002  9.4000000e+002  9.3200000e+002  9.7200000e+002  9.4800000e+002  9.4000000e+002  8.6400000e+002  9.2400000e+002  9.3600000e+002  9.2000000e+002  9.1600000e+002  9.3600000e+002  9.2800000e+002  9.6000000e+002  9.7200000e+002  9.9200000e+002  1.0160000e+003  1.0120000e+003  1.0400000e+003  1.0360000e+003  1.0280000e+003  1.0480000e+003  1.0520000e+003  1.0320000e+003  1.0400000e+003  1.0560000e+003  1.0440000e+003  1.0440000e+003  1.0120000e+003  1.0240000e+003  1.0000000e+003  1.0160000e+003  9.7200000e+002  1.0280000e+003  9.8800000e+002  1.0320000e+003  1.0120000e+003  1.0440000e+003  1.0160000e+003  1.0240000e+003  1.0440000e+003  1.0040000e+003  1.0040000e+003  9.6000000e+002  9.4000000e+002  9.4800000e+002  9.3200000e+002  9.2400000e+002  9.0000000e+002  9.4400000e+002  9.5200000e+002  9.3600000e+002  9.6400000e+002  9.6400000e+002  9.8000000e+002  9.7600000e+002  9.7600000e+002  1.0120000e+003  9.7600000e+002  1.0080000e+003  9.6000000e+002  9.7600000e+002  9.6000000e+002  9.5200000e+002  9.5600000e+002  9.5600000e+002  9.0000000e+002  9.4400000e+002  9.6000000e+002  9.6800000e+002  1.0000000e+003  9.7200000e+002  1.0360000e+003  9.9200000e+002  1.0080000e+003  9.6400000e+002  9.8800000e+002  9.5600000e+002  9.6800000e+002  9.6800000e+002  9.3600000e+002  9.4400000e+002  9.6400000e+002  9.7600000e+002  9.9200000e+002  1.0000000e+003  1.0080000e+003  1.0240000e+003  1.0040000e+003  9.8800000e+002  9.4400000e+002  9.4800000e+002  9.8000000e+002  1.0120000e+003  1.0560000e+003  1.0560000e+003  1.0680000e+003  1.0840000e+003  1.0320000e+003  1.0320000e+003  1.0080000e+003  9.8400000e+002  9.4400000e+002  9.7200000e+002  9.6400000e+002  1.0080000e+003  1.0400000e+003  1.0800000e+003  1.1040000e+003  1.1160000e+003  1.0440000e+003  1.0840000e+003  1.0520000e+003  1.0640000e+003  9.9600000e+002  9.8800000e+002  9.6800000e+002  9.9200000e+002  9.9200000e+002  1.0160000e+003  1.0000000e+003  1.0160000e+003  9.9600000e+002  1.0320000e+003  1.0080000e+003  1.0080000e+003  9.7200000e+002  1.0000000e+003  9.8400000e+002  9.9600000e+002  1.0000000e+003  1.0160000e+003  1.0040000e+003  1.0320000e+003  9.9600000e+002  1.0280000e+003  1.0520000e+003  1.0120000e+003  1.0040000e+003  9.8800000e+002  1.0080000e+003  9.8000000e+002  9.5600000e+002  9.4400000e+002  9.6000000e+002  9.7600000e+002  9.5200000e+002  1.0240000e+003  9.9600000e+002  1.0320000e+003  9.9600000e+002  1.0200000e+003  9.8800000e+002  9.8000000e+002  9.6800000e+002  9.6800000e+002  9.5600000e+002  9.2400000e+002  9.3200000e+002  9.7200000e+002  1.0040000e+003  9.6000000e+002  9.8000000e+002  1.0240000e+003  1.0600000e+003  1.0600000e+003  1.0120000e+003  1.0360000e+003  1.0400000e+003  9.8800000e+002  1.0080000e+003  9.9600000e+002  9.9600000e+002  9.7200000e+002  9.5200000e+002  9.6400000e+002  9.5600000e+002  9.6400000e+002  9.7600000e+002  9.8400000e+002  9.8000000e+002  1.0120000e+003  1.0200000e+003  1.0120000e+003  9.8800000e+002  1.0240000e+003  1.0440000e+003  1.0440000e+003  9.8400000e+002  1.0360000e+003  1.0160000e+003  1.0000000e+003  9.7600000e+002  1.0240000e+003  9.8800000e+002  9.8800000e+002  1.0320000e+003  1.0440000e+003  1.0640000e+003  1.0200000e+003  1.0480000e+003  1.0840000e+003  1.0680000e+003  1.0280000e+003  1.0560000e+003  1.0360000e+003  9.9600000e+002  1.0280000e+003  9.7600000e+002  1.0040000e+003  1.0080000e+003  9.8800000e+002  9.7200000e+002  9.9600000e+002  1.0240000e+003  1.0040000e+003  9.8000000e+002  1.0080000e+003  9.8400000e+002  1.0120000e+003  9.7200000e+002  9.6000000e+002  9.5200000e+002  9.4800000e+002  9.8000000e+002  9.9600000e+002  9.8800000e+002  1.0080000e+003  1.0320000e+003  1.0280000e+003  1.0320000e+003  1.0200000e+003  1.0800000e+003  1.1480000e+003  1.0840000e+003  1.0840000e+003  1.0720000e+003  1.0240000e+003  1.0320000e+003  1.0400000e+003  1.0040000e+003  9.7600000e+002  9.8400000e+002  9.6400000e+002  9.8800000e+002  1.0040000e+003  1.0240000e+003  1.0000000e+003  1.0400000e+003  1.0880000e+003  1.0640000e+003  1.0880000e+003  1.0640000e+003  1.0320000e+003  1.0320000e+003  1.0520000e+003  1.0080000e+003  1.0080000e+003  9.9200000e+002  9.8000000e+002  9.7200000e+002  9.8000000e+002  9.6000000e+002  9.4000000e+002  9.7600000e+002  9.4800000e+002  9.9200000e+002  1.0240000e+003  1.0320000e+003  1.0200000e+003  1.0200000e+003  1.0480000e+003  1.0400000e+003  1.0240000e+003  1.0520000e+003  1.0360000e+003  1.0120000e+003  1.0040000e+003  1.0240000e+003  1.0040000e+003  9.8000000e+002  9.8400000e+002  9.7200000e+002  9.5600000e+002  9.6400000e+002  9.7200000e+002  9.8400000e+002  1.0400000e+003  1.0040000e+003  1.0640000e+003  1.0720000e+003  1.0560000e+003  1.1000000e+003  1.0920000e+003  1.0480000e+003  1.0720000e+003  1.0480000e+003  1.0080000e+003  1.0360000e+003  1.0120000e+003  1.0120000e+003  1.0000000e+003  9.7200000e+002  9.8800000e+002  1.0080000e+003  1.0000000e+003  1.0240000e+003  1.0400000e+003  1.0360000e+003  1.0840000e+003  1.0880000e+003  1.0640000e+003  1.1200000e+003  1.1280000e+003  1.0600000e+003  1.0880000e+003  1.0480000e+003  1.0240000e+003  1.0280000e+003  1.0160000e+003  9.8800000e+002  9.7600000e+002  1.0000000e+003  1.0040000e+003  9.9600000e+002  1.0240000e+003  1.0320000e+003  1.0360000e+003  1.0080000e+003  1.0600000e+003  1.0760000e+003  1.0640000e+003  1.0160000e+003  1.0520000e+003  1.0440000e+003  1.0320000e+003  1.0160000e+003  1.0080000e+003  9.9200000e+002  9.7600000e+002  1.0080000e+003  9.8800000e+002  9.8400000e+002  9.5200000e+002  9.5600000e+002  9.5200000e+002  9.5200000e+002  9.8400000e+002  9.8400000e+002  9.8400000e+002  1.0200000e+003  1.0320000e+003  1.0520000e+003  1.0480000e+003  1.0880000e+003  1.0280000e+003  1.0080000e+003  1.0320000e+003  1.0240000e+003  1.0200000e+003  9.8800000e+002  1.0080000e+003  9.8000000e+002  9.7600000e+002  9.5200000e+002  9.5200000e+002  9.5200000e+002  9.4000000e+002  9.8800000e+002  1.0120000e+003  1.0080000e+003  1.0360000e+003  1.0320000e+003  1.0200000e+003  1.0400000e+003  1.0520000e+003  1.0200000e+003  1.0120000e+003  9.8400000e+002  9.6000000e+002  1.0080000e+003  9.7600000e+002  1.0160000e+003  1.0240000e+003  1.0080000e+003  1.0240000e+003  1.0160000e+003  1.0800000e+003  1.0840000e+003  1.0640000e+003  1.0760000e+003  1.0920000e+003  1.0560000e+003  1.1080000e+003  1.0800000e+003  1.0280000e+003  1.0280000e+003  1.0240000e+003  1.0200000e+003  9.8400000e+002  9.7200000e+002  9.5200000e+002  9.7200000e+002  9.5600000e+002  9.7200000e+002  9.9200000e+002  9.8400000e+002  9.9200000e+002  9.8000000e+002  1.0120000e+003  1.0320000e+003  9.8800000e+002  1.0080000e+003  1.0000000e+003  1.0000000e+003  9.7600000e+002  9.8000000e+002  9.7600000e+002  9.5600000e+002  9.9200000e+002  9.8800000e+002  9.9600000e+002  9.9600000e+002  1.0240000e+003  1.0040000e+003  1.0000000e+003  1.0480000e+003  1.0440000e+003  1.0160000e+003  1.0200000e+003  1.0280000e+003  1.0320000e+003  9.9600000e+002  1.0280000e+003  1.0080000e+003  9.8800000e+002  9.9200000e+002  9.9600000e+002  9.8800000e+002  9.5200000e+002  9.6400000e+002  9.4000000e+002  9.5600000e+002  9.4800000e+002  9.7200000e+002  1.0040000e+003  9.8400000e+002  1.0080000e+003  1.0240000e+003  1.0160000e+003  1.0280000e+003  1.0560000e+003  1.0160000e+003  9.8400000e+002  1.0200000e+003  1.0160000e+003  9.9600000e+002  9.7600000e+002  9.8000000e+002  9.6400000e+002  9.4400000e+002  9.5200000e+002  9.5200000e+002  9.7600000e+002  1.0040000e+003  9.8000000e+002  9.8400000e+002  1.0240000e+003  1.0640000e+003  1.0240000e+003  1.0520000e+003  1.0960000e+003  1.0880000e+003  1.0480000e+003  1.0920000e+003  1.0480000e+003  1.0120000e+003  1.0040000e+003  9.9200000e+002  9.7600000e+002  1.0040000e+003  9.9600000e+002  9.9600000e+002  1.0120000e+003  1.0440000e+003  1.0000000e+003  1.0040000e+003  1.0400000e+003  1.0600000e+003  1.0080000e+003  1.0240000e+003  1.0240000e+003  9.8400000e+002  9.8400000e+002  9.7200000e+002  9.7600000e+002  9.5200000e+002  9.4000000e+002  9.5200000e+002  9.2800000e+002  9.7200000e+002  1.0080000e+003  1.0120000e+003  1.0240000e+003  1.0280000e+003  1.0120000e+003  9.7600000e+002  1.0120000e+003  9.9600000e+002  9.6800000e+002  9.7600000e+002  9.8400000e+002  9.8000000e+002  9.6000000e+002  9.8800000e+002  9.8800000e+002  9.6400000e+002  9.5600000e+002  9.4800000e+002  9.7200000e+002  9.6800000e+002  9.4800000e+002  9.6000000e+002  9.7200000e+002  9.7200000e+002  9.8800000e+002  1.0240000e+003  1.0240000e+003  9.8000000e+002  1.0240000e+003  1.0280000e+003  9.8800000e+002  9.9600000e+002  9.8800000e+002  9.6400000e+002  9.4800000e+002  9.8000000e+002  9.4800000e+002  9.8400000e+002  9.9200000e+002  9.8000000e+002  1.0040000e+003  1.0360000e+003  1.0080000e+003  9.9200000e+002  1.0320000e+003  1.0240000e+003  1.0000000e+003  1.0160000e+003  1.0160000e+003  9.8000000e+002  9.9200000e+002  1.0000000e+003  9.8800000e+002  9.9200000e+002  9.7600000e+002  9.5600000e+002  9.7200000e+002  9.7200000e+002  9.6400000e+002  9.9600000e+002  9.9200000e+002  9.6800000e+002  1.0040000e+003  1.0320000e+003  1.0160000e+003  1.0200000e+003  1.0480000e+003  1.0400000e+003  1.0160000e+003  1.0400000e+003  1.0120000e+003  9.9600000e+002  1.0000000e+003  1.0040000e+003  9.6000000e+002  9.8000000e+002  9.8800000e+002  9.5600000e+002  9.4400000e+002  9.4000000e+002  9.7600000e+002  9.5200000e+002  9.7200000e+002  9.9600000e+002  1.0120000e+003  1.0360000e+003  1.0240000e+003  1.0320000e+003  1.0560000e+003  1.0400000e+003  1.0120000e+003  1.0320000e+003  1.0600000e+003  1.0240000e+003  1.0040000e+003  1.0040000e+003  1.0200000e+003  9.9200000e+002  1.0000000e+003  1.0080000e+003  9.8800000e+002  9.6800000e+002  9.8400000e+002  9.8000000e+002  9.6400000e+002  9.4000000e+002  9.5600000e+002  9.6800000e+002  9.4800000e+002  9.9600000e+002  1.0120000e+003  9.9200000e+002  1.0360000e+003  1.0480000e+003  1.0400000e+003  1.0440000e+003  1.0600000e+003  1.0080000e+003  1.0160000e+003  1.0400000e+003  1.0440000e+003  1.0040000e+003  1.0280000e+003  1.0360000e+003  1.0040000e+003  9.8800000e+002  1.0320000e+003  1.0320000e+003  9.9600000e+002  9.7600000e+002  9.8400000e+002  9.5600000e+002  1.0040000e+003  1.0120000e+003  9.9600000e+002  9.7600000e+002  1.0280000e+003  1.0480000e+003  1.0160000e+003  1.0400000e+003  1.0520000e+003  1.0240000e+003  9.9600000e+002  1.0280000e+003  1.0240000e+003  9.7200000e+002  9.8800000e+002  9.6400000e+002  9.7200000e+002  9.8800000e+002  9.7200000e+002  1.0040000e+003  1.0120000e+003  1.0120000e+003  1.0520000e+003  1.0600000e+003  1.0640000e+003  1.1000000e+003  1.0440000e+003  1.0960000e+003  1.1000000e+003  1.1000000e+003  1.0480000e+003  1.0760000e+003  1.0840000e+003  1.0400000e+003  1.0800000e+003  1.0880000e+003  1.0400000e+003  1.0440000e+003  1.0840000e+003  1.0560000e+003  1.0800000e+003  1.0480000e+003  1.0600000e+003  1.0480000e+003  1.0120000e+003  1.0280000e+003  1.0040000e+003  9.7600000e+002  9.5200000e+002  9.8800000e+002  9.9600000e+002  1.0240000e+003  9.9600000e+002  1.0200000e+003  1.0240000e+003  1.0200000e+003  1.0480000e+003  1.0400000e+003  1.0120000e+003  1.0280000e+003  1.0240000e+003  1.0000000e+003  1.0040000e+003  1.0160000e+003  9.7200000e+002  1.0120000e+003  1.0280000e+003  1.0200000e+003  1.0360000e+003  1.0600000e+003  1.0640000e+003  1.0160000e+003  1.0640000e+003  1.0280000e+003  1.0240000e+003  1.0280000e+003  1.0360000e+003  9.9600000e+002  1.0080000e+003  1.0120000e+003  9.7200000e+002  9.8000000e+002  9.8000000e+002  9.7200000e+002  9.5600000e+002  9.4000000e+002  9.4400000e+002  9.6400000e+002  9.4000000e+002  9.7200000e+002  9.8800000e+002  9.9200000e+002  9.7200000e+002  1.0040000e+003  1.0160000e+003  1.0000000e+003  1.0240000e+003  1.0360000e+003  1.0240000e+003  9.8800000e+002  1.0160000e+003  1.0120000e+003  9.8800000e+002  9.8400000e+002  9.8400000e+002  9.7600000e+002  9.5200000e+002  9.8000000e+002  9.4800000e+002  9.6400000e+002  9.6800000e+002  9.6400000e+002  9.7600000e+002  1.0000000e+003  1.0440000e+003  1.0520000e+003  1.0200000e+003  1.0640000e+003  1.0560000e+003  1.0480000e+003  1.0320000e+003  9.9200000e+002  9.7600000e+002  9.9600000e+002  9.9200000e+002  9.7600000e+002  1.0000000e+003  1.0160000e+003  1.0120000e+003  9.8400000e+002  1.0160000e+003  1.0280000e+003  1.0120000e+003  9.9200000e+002  1.0080000e+003  1.0200000e+003  9.8400000e+002  1.0040000e+003  1.0040000e+003  9.8000000e+002  9.6400000e+002  9.7600000e+002  9.7200000e+002  9.4800000e+002  9.6000000e+002  9.6400000e+002  9.4000000e+002  9.8400000e+002  9.9600000e+002  1.0000000e+003  9.8400000e+002  1.0000000e+003  9.9600000e+002  1.0000000e+003  1.0360000e+003  1.0320000e+003  9.9600000e+002  1.0080000e+003  1.0120000e+003  1.0040000e+003  1.0400000e+003  1.0400000e+003  1.0200000e+003  1.0080000e+003  9.6400000e+002  1.0240000e+003  1.0120000e+003  1.0200000e+003  9.7600000e+002  9.9600000e+002  1.0240000e+003  1.0280000e+003  1.0200000e+003  9.9200000e+002  9.8800000e+002  1.0000000e+003  9.9200000e+002  9.4800000e+002  9.6800000e+002  9.5200000e+002  9.3200000e+002  9.5600000e+002  9.5600000e+002  9.5200000e+002  9.3600000e+002  9.6400000e+002  9.6800000e+002  9.3600000e+002  9.4000000e+002  9.3600000e+002  9.1600000e+002  9.4800000e+002  9.7600000e+002  9.6000000e+002  7.0400000e+002  9.6800000e+002  9.6000000e+002  9.6000000e+002  9.8400000e+002  9.7600000e+002  9.9200000e+002  9.9200000e+002  9.5200000e+002  9.4400000e+002  9.5200000e+002  9.2000000e+002  9.5600000e+002  9.6800000e+002  9.3600000e+002  9.4400000e+002  9.6400000e+002  9.1600000e+002  9.3200000e+002  9.4000000e+002  9.0400000e+002  9.3200000e+002  9.4000000e+002  9.3600000e+002  9.1200000e+002  9.4400000e+002  9.6000000e+002  9.3600000e+002  9.3600000e+002  9.8800000e+002  9.6400000e+002  9.4400000e+002  9.8000000e+002  9.4000000e+002  9.3200000e+002  9.6800000e+002  9.7200000e+002  9.3600000e+002  9.6400000e+002  9.5600000e+002  9.2000000e+002  9.4800000e+002  9.3600000e+002  9.0800000e+002  9.0800000e+002  8.9600000e+002  9.2000000e+002  8.8800000e+002  9.1200000e+002  9.3200000e+002  9.0800000e+002  9.3200000e+002  9.1600000e+002  9.7200000e+002  9.9600000e+002  9.7200000e+002  1.0440000e+003  1.0320000e+003  9.8000000e+002  1.0320000e+003  1.0320000e+003  1.0160000e+003  9.9200000e+002  9.8800000e+002  9.4000000e+002  9.4400000e+002  9.5600000e+002  9.3200000e+002  9.6800000e+002  9.4400000e+002  9.8000000e+002  9.8000000e+002  1.0040000e+003  9.8400000e+002  9.4800000e+002  9.0400000e+002  9.1600000e+002  9.3200000e+002  9.1600000e+002  9.0000000e+002  9.2800000e+002  9.1200000e+002  8.9200000e+002  9.2400000e+002  9.1200000e+002  9.0000000e+002  9.1600000e+002  9.0800000e+002  8.8000000e+002  9.0400000e+002  8.8000000e+002  9.1200000e+002  9.1200000e+002  9.0400000e+002  9.3200000e+002  9.6000000e+002  9.2400000e+002  9.6000000e+002  1.0000000e+003  9.3200000e+002  1.0040000e+003  1.0200000e+003  1.0240000e+003  9.7600000e+002  1.0160000e+003  9.8400000e+002  9.6400000e+002  9.9200000e+002  9.7600000e+002  9.4800000e+002  9.7600000e+002  9.4000000e+002  9.3200000e+002  9.5200000e+002  9.3200000e+002  9.4000000e+002  9.5200000e+002  9.2800000e+002  9.2800000e+002  9.5200000e+002  9.3600000e+002  9.4000000e+002  9.5200000e+002  9.1200000e+002  9.4400000e+002  9.3200000e+002  9.1600000e+002  9.3600000e+002  9.4400000e+002  9.1600000e+002  9.2400000e+002  9.1600000e+002  9.2800000e+002  8.8800000e+002  9.1600000e+002  8.9600000e+002  8.9200000e+002  8.9200000e+002  8.9600000e+002  8.8000000e+002  8.9600000e+002  8.9600000e+002  9.1200000e+002  9.0000000e+002  9.0400000e+002  9.4000000e+002  9.2000000e+002  9.2000000e+002  9.4400000e+002  9.3200000e+002  9.2800000e+002  9.3200000e+002  9.4800000e+002  9.4400000e+002  9.3200000e+002  9.3200000e+002  9.1200000e+002  9.0800000e+002  9.0800000e+002  9.0400000e+002  9.3200000e+002  9.4000000e+002  9.2800000e+002  9.7200000e+002  9.9200000e+002  9.8000000e+002  1.0040000e+003  9.9600000e+002  9.2400000e+002  9.4800000e+002  9.3200000e+002  9.0800000e+002  9.6000000e+002  9.4000000e+002  9.2000000e+002  9.4400000e+002  9.6800000e+002  9.3600000e+002  9.7200000e+002  9.6800000e+002  9.4800000e+002  9.7200000e+002  9.8400000e+002  9.5200000e+002  9.8400000e+002  9.9600000e+002  9.4800000e+002  9.8800000e+002  9.6000000e+002  9.5200000e+002  9.8800000e+002  9.5600000e+002  9.4800000e+002  9.5600000e+002  9.5200000e+002  9.8400000e+002  1.0200000e+003  9.6400000e+002  9.9600000e+002  9.9200000e+002  9.4000000e+002  1.0120000e+003  9.9600000e+002  9.7200000e+002  1.0160000e+003  1.0120000e+003  9.8800000e+002  1.0200000e+003  1.0160000e+003  1.0040000e+003  1.0040000e+003  1.0680000e+003  1.1120000e+003  1.1160000e+003  1.1080000e+003  1.1040000e+003  1.0680000e+003  1.0800000e+003  1.0880000e+003  1.0960000e+003  1.0880000e+003  1.0920000e+003  1.0200000e+003  1.0640000e+003  1.0360000e+003  1.0440000e+003  1.0560000e+003  1.0480000e+003  1.0280000e+003  1.0360000e+003  1.0480000e+003  1.0400000e+003  1.0360000e+003  1.0200000e+003  1.0120000e+003  9.7600000e+002  9.8400000e+002  9.8800000e+002  9.6000000e+002  9.4800000e+002  9.7600000e+002  9.5600000e+002  9.4400000e+002  9.7200000e+002  9.6400000e+002  9.5200000e+002  1.0040000e+003  9.8800000e+002  9.4800000e+002  1.0080000e+003  9.7600000e+002  9.8400000e+002  1.0200000e+003  1.0520000e+003  1.0000000e+003  1.0320000e+003  1.0800000e+003  1.0240000e+003  9.9200000e+002  1.0120000e+003  9.7600000e+002  9.6400000e+002  9.9600000e+002  1.0280000e+003  1.0120000e+003  9.8000000e+002  1.0200000e+003  9.7600000e+002  1.0000000e+003  1.0200000e+003  9.9200000e+002  9.6400000e+002  1.0080000e+003  1.0560000e+003  1.0720000e+003  1.0520000e+003  1.0000000e+003  1.0440000e+003  1.0320000e+003  9.9200000e+002  9.5600000e+002  9.7600000e+002  1.0040000e+003  1.0160000e+003  9.8400000e+002  1.0360000e+003  1.0680000e+003  9.9200000e+002  1.0480000e+003  1.0640000e+003  9.6400000e+002  1.0240000e+003  1.0240000e+003  1.0080000e+003  9.5600000e+002  9.8800000e+002  9.8400000e+002  9.8000000e+002  9.8800000e+002  9.9600000e+002  1.0000000e+003  9.5200000e+002  1.0280000e+003  1.0600000e+003  1.0080000e+003  1.0280000e+003  1.0080000e+003  9.7200000e+002  9.8400000e+002  1.0280000e+003  9.2400000e+002  9.5600000e+002  9.7200000e+002  9.6800000e+002  9.6400000e+002  1.0040000e+003  9.8400000e+002  1.0280000e+003  1.0520000e+003  1.0480000e+003  1.0720000e+003  1.0520000e+003  1.0320000e+003  1.0360000e+003  9.8800000e+002  1.0040000e+003  1.0480000e+003  1.0120000e+003  1.0000000e+003  1.0320000e+003  1.0600000e+003  1.0080000e+003  1.0520000e+003  1.0400000e+003  1.0000000e+003  1.0440000e+003  1.0200000e+003  1.0120000e+003  1.0240000e+003  1.0520000e+003  1.0400000e+003  1.0080000e+003  1.0000000e+003  9.9600000e+002  9.6800000e+002  9.8800000e+002  9.5200000e+002  9.3600000e+002  9.4800000e+002  9.6800000e+002  9.1600000e+002  9.2000000e+002  9.1200000e+002  9.4000000e+002  9.3200000e+002  9.5600000e+002  1.0120000e+003  9.7600000e+002  1.0280000e+003  1.0600000e+003  1.0240000e+003  1.0880000e+003  1.0600000e+003  1.0240000e+003  1.0560000e+003  1.0440000e+003  9.6800000e+002  1.0320000e+003  9.7600000e+002  9.4400000e+002  1.0120000e+003  1.0240000e+003  1.0120000e+003  1.0080000e+003  1.0280000e+003  1.0520000e+003  1.0120000e+003  1.0520000e+003  1.0520000e+003  9.4000000e+002  9.4800000e+002  1.0160000e+003  1.0040000e+003  1.0040000e+003  1.0160000e+003  1.0160000e+003  9.9200000e+002  9.8400000e+002  1.0280000e+003  1.0320000e+003  1.0000000e+003  1.0760000e+003  1.0880000e+003  1.0520000e+003  1.0680000e+003  1.0240000e+003  1.0200000e+003  1.0560000e+003  1.0240000e+003  1.0600000e+003  1.0840000e+003  1.0200000e+003  1.0800000e+003  1.0800000e+003  1.0480000e+003  1.0800000e+003  1.0920000e+003  1.0480000e+003  1.1040000e+003  1.1080000e+003  1.0480000e+003  1.0840000e+003  1.0920000e+003  1.0720000e+003  1.0960000e+003  1.1000000e+003  1.0520000e+003  1.1000000e+003  1.0960000e+003  1.0680000e+003  1.0840000e+003  1.1160000e+003  1.0560000e+003  1.0960000e+003  1.1040000e+003  1.0720000e+003  1.1000000e+003  1.0920000e+003  1.0600000e+003  1.0720000e+003  1.0840000e+003  1.0440000e+003  1.0760000e+003  1.0640000e+003  1.0520000e+003  1.0800000e+003  1.0800000e+003  1.0480000e+003  1.0800000e+003  1.0760000e+003  1.0480000e+003  1.0760000e+003  1.0440000e+003  1.0600000e+003  1.0880000e+003  1.0720000e+003  1.0720000e+003  1.0760000e+003  1.0120000e+003  9.8400000e+002  9.9600000e+002  1.0160000e+003  1.0000000e+003  1.0640000e+003  1.1040000e+003  1.0680000e+003  1.1600000e+003  1.1760000e+003  1.1640000e+003  1.0680000e+003  1.1000000e+003  1.0880000e+003  1.0800000e+003  1.1240000e+003  1.1120000e+003  1.0880000e+003  1.1440000e+003  1.1520000e+003  1.1000000e+003  1.1440000e+003  1.1440000e+003  1.1160000e+003  1.1480000e+003  1.1760000e+003  1.1080000e+003  1.1640000e+003  1.1600000e+003  1.1200000e+003  1.1640000e+003  1.1760000e+003  1.1320000e+003  1.1680000e+003  1.1600000e+003  1.1280000e+003  1.1560000e+003  1.1480000e+003  1.1440000e+003  1.1800000e+003  1.1120000e+003  1.1520000e+003  1.1560000e+003  1.1160000e+003  1.1280000e+003  1.0600000e+003  1.0760000e+003  1.1200000e+003  1.1320000e+003  1.1280000e+003  1.1400000e+003  1.0920000e+003  1.1240000e+003  1.1280000e+003  1.1560000e+003  1.1080000e+003  1.1360000e+003  1.1240000e+003  1.1320000e+003  1.1120000e+003  1.1160000e+003  1.0960000e+003  1.1120000e+003  1.1080000e+003  1.0960000e+003  1.0920000e+003  1.1040000e+003  1.0680000e+003  1.1080000e+003  1.1040000e+003  1.0920000e+003  1.0960000e+003  1.1200000e+003  1.1040000e+003  1.0760000e+003  1.0840000e+003  1.0600000e+003  1.0720000e+003  1.0720000e+003  1.0520000e+003  1.0680000e+003  1.0680000e+003  1.0120000e+003  1.0520000e+003  1.0800000e+003  1.0920000e+003  1.1240000e+003  1.0440000e+003  1.1000000e+003  1.1040000e+003  1.1200000e+003  1.0960000e+003  1.1040000e+003  1.1080000e+003  1.0600000e+003  1.0440000e+003  1.0240000e+003  1.0640000e+003  1.0760000e+003  1.0160000e+003  1.0440000e+003  1.0520000e+003  1.0720000e+003  1.0800000e+003  1.0520000e+003  1.0240000e+003  1.0360000e+003  1.0440000e+003  9.9600000e+002  1.0360000e+003  1.0240000e+003  1.0360000e+003  1.0480000e+003  1.0720000e+003  1.0760000e+003  1.0800000e+003  1.0480000e+003  1.0520000e+003  1.0720000e+003  1.0560000e+003  1.0600000e+003  1.0680000e+003  1.0440000e+003  1.0560000e+003  1.1640000e+003  1.0040000e+003  1.0160000e+003  9.6800000e+002  1.0000000e+003  9.9200000e+002  9.6000000e+002  9.6400000e+002  9.6800000e+002  9.4800000e+002  9.7200000e+002  9.9600000e+002  9.5600000e+002  9.6800000e+002  9.9200000e+002  9.8000000e+002  9.5600000e+002  9.9200000e+002  9.5600000e+002  9.6000000e+002  9.8000000e+002  9.3600000e+002  9.6400000e+002  9.7600000e+002  9.3600000e+002  9.4000000e+002  9.5600000e+002  9.4000000e+002  9.5600000e+002  9.8000000e+002  9.4800000e+002  9.4800000e+002  9.6800000e+002  9.3600000e+002  9.5200000e+002  9.3200000e+002  9.2400000e+002  9.4400000e+002  8.9600000e+002  9.4000000e+002  9.5600000e+002  9.3200000e+002  9.4000000e+002  9.4800000e+002  9.2800000e+002  9.4800000e+002  9.2000000e+002  9.3200000e+002  9.0800000e+002  9.0800000e+002  9.0800000e+002  9.2000000e+002  9.1600000e+002  6.6000000e+002  7.5600000e+002  8.8400000e+002  9.2000000e+002  9.1200000e+002  9.0400000e+002  9.1600000e+002  9.0000000e+002  9.2800000e+002  9.2800000e+002  9.2000000e+002  9.5200000e+002  9.2400000e+002  9.1600000e+002  9.4000000e+002  9.2800000e+002  9.6400000e+002  9.6400000e+002  9.4400000e+002  9.5200000e+002  9.5600000e+002  9.5600000e+002  9.4000000e+002  9.4800000e+002  9.2000000e+002  9.2400000e+002  9.3600000e+002  9.4800000e+002  9.3200000e+002  9.4400000e+002  9.5600000e+002  9.7200000e+002  9.3600000e+002  9.1600000e+002  9.4400000e+002  9.2400000e+002  9.2400000e+002  9.4800000e+002  9.4800000e+002  9.4800000e+002  9.6400000e+002  9.3600000e+002  9.4000000e+002  9.5600000e+002  9.4000000e+002  9.2800000e+002  9.0400000e+002  8.9200000e+002  9.0800000e+002  9.3200000e+002  8.9600000e+002  9.0800000e+002  9.2800000e+002  9.4800000e+002  9.1200000e+002  9.4800000e+002  9.1600000e+002  8.8800000e+002  9.0400000e+002  8.9600000e+002  9.2800000e+002  9.6000000e+002  9.5200000e+002  9.7600000e+002  1.0120000e+003  9.5200000e+002  9.8400000e+002  9.9600000e+002  9.4800000e+002  9.6000000e+002  9.7600000e+002  9.2000000e+002  9.8000000e+002  1.0120000e+003  9.6800000e+002  9.4800000e+002  9.6400000e+002  9.6800000e+002  9.5200000e+002  9.6400000e+002  1.0120000e+003  1.0000000e+003  9.6000000e+002  9.8400000e+002  1.0000000e+003  9.6400000e+002  9.7200000e+002  9.9200000e+002  1.0160000e+003  1.0440000e+003  1.0000000e+003  9.5600000e+002  1.0120000e+003  9.7600000e+002  9.3600000e+002  9.8000000e+002  9.6400000e+002  9.4800000e+002  9.8800000e+002  9.5200000e+002  9.2400000e+002  9.6800000e+002  9.5200000e+002  9.3200000e+002  9.8000000e+002  9.4800000e+002  9.3200000e+002  1.0040000e+003  9.9200000e+002  9.5200000e+002  9.2000000e+002  9.4400000e+002  9.1600000e+002  9.1600000e+002  9.3600000e+002  9.2400000e+002  9.4000000e+002  9.4400000e+002  9.0000000e+002  9.6000000e+002  9.6800000e+002  9.3600000e+002  9.6000000e+002  9.4800000e+002  9.1200000e+002  9.4400000e+002  9.5200000e+002  9.1200000e+002  9.4000000e+002  9.6000000e+002  9.7600000e+002  9.4800000e+002  9.6800000e+002  9.6000000e+002  9.0800000e+002  9.4400000e+002  9.2000000e+002  9.0800000e+002  9.0000000e+002  8.9600000e+002  9.1600000e+002  9.2000000e+002  9.3200000e+002  9.3600000e+002  9.0800000e+002  9.4400000e+002  9.5200000e+002  9.6000000e+002  9.0800000e+002  8.0400000e+002  1.0120000e+003  9.9600000e+002  1.0200000e+003  9.5600000e+002  9.5200000e+002  9.7600000e+002  1.0120000e+003  9.7600000e+002  9.3600000e+002  9.5200000e+002  9.5200000e+002  9.4800000e+002  9.1600000e+002  9.8400000e+002  9.5600000e+002  9.4800000e+002  9.4800000e+002  1.0040000e+003  9.4800000e+002  1.0000000e+003  1.0040000e+003  9.5200000e+002  9.8800000e+002  9.7200000e+002  9.4800000e+002  1.0040000e+003  9.8800000e+002  9.7200000e+002  1.0000000e+003  9.6000000e+002  9.3600000e+002  9.5200000e+002  9.4800000e+002  9.2000000e+002  9.4800000e+002  9.6400000e+002  9.1600000e+002  9.7200000e+002  9.7200000e+002  9.4000000e+002  9.7600000e+002  9.7600000e+002  9.5200000e+002  9.9600000e+002  9.7600000e+002  9.2800000e+002  9.7200000e+002  7.5200000e+002  9.9200000e+002  9.4400000e+002  9.8800000e+002  9.9200000e+002  9.5200000e+002  9.4400000e+002  9.7600000e+002  9.3600000e+002  9.9600000e+002  9.8400000e+002  9.4400000e+002  9.6400000e+002  9.9600000e+002  1.0080000e+003  9.7600000e+002  9.8800000e+002  9.8000000e+002  9.7200000e+002  9.9600000e+002  1.0160000e+003  9.5200000e+002  9.8800000e+002  9.6400000e+002  9.6000000e+002  8.1600000e+002  9.7600000e+002  9.4400000e+002  9.6000000e+002  9.7200000e+002  9.7200000e+002  9.8000000e+002  1.0080000e+003  9.8400000e+002  9.4800000e+002  9.7600000e+002  1.0080000e+003  9.6000000e+002  9.8800000e+002  9.4400000e+002  9.6000000e+002  9.8400000e+002  9.8800000e+002  9.8800000e+002  1.0120000e+003  1.0320000e+003  9.7200000e+002  9.8400000e+002  9.9600000e+002  9.6800000e+002  9.8400000e+002  9.9600000e+002  9.9600000e+002  9.6800000e+002  9.8400000e+002  9.7600000e+002  9.4400000e+002  9.6400000e+002  9.4400000e+002  9.2800000e+002  9.4400000e+002  9.5200000e+002  9.3200000e+002  9.5200000e+002  9.2400000e+002  9.0000000e+002  9.0000000e+002  9.0800000e+002  9.2800000e+002  9.3600000e+002  9.2000000e+002  9.6000000e+002  9.6000000e+002  9.4000000e+002  9.8800000e+002  9.7600000e+002  9.6000000e+002  1.0040000e+003  9.8400000e+002  9.9600000e+002  1.0080000e+003  9.6400000e+002  1.0040000e+003  9.8400000e+002  9.7200000e+002  9.9200000e+002  9.5600000e+002  9.8400000e+002  9.7600000e+002  9.5200000e+002  9.6800000e+002  9.5200000e+002  9.3200000e+002  9.8400000e+002  1.0040000e+003  1.0280000e+003  1.0000000e+003  1.0200000e+003  1.0000000e+003  9.6400000e+002  9.9600000e+002  9.8800000e+002  9.8000000e+002  9.6000000e+002  9.7600000e+002  9.4400000e+002  9.6000000e+002  9.6400000e+002  9.3200000e+002  9.6000000e+002  9.4400000e+002  9.3600000e+002  9.7200000e+002  9.3600000e+002  9.4400000e+002  9.6800000e+002  9.2800000e+002  9.4800000e+002  9.2400000e+002  9.1200000e+002  9.0400000e+002  8.8400000e+002  9.2000000e+002  9.0800000e+002  9.0000000e+002  9.4400000e+002  9.3200000e+002  9.4400000e+002  9.4400000e+002  9.5600000e+002  9.2400000e+002  9.3600000e+002  9.4800000e+002  9.6000000e+002  9.2000000e+002  9.2400000e+002  9.3600000e+002  9.4800000e+002  9.2800000e+002  9.5600000e+002  9.7600000e+002  9.4400000e+002  9.5600000e+002  9.8800000e+002  1.0000000e+003  9.6400000e+002  1.0040000e+003  1.0320000e+003  9.8000000e+002  1.0120000e+003  1.0360000e+003  1.0000000e+003  9.9600000e+002  1.0320000e+003  9.9600000e+002  9.8800000e+002  1.0400000e+003  1.0000000e+003  9.7600000e+002  1.0040000e+003  9.6400000e+002  9.8800000e+002  9.6800000e+002  9.4400000e+002  9.0800000e+002  9.4400000e+002  9.2000000e+002  9.4000000e+002  9.1600000e+002  8.8800000e+002  8.8400000e+002  8.9200000e+002  9.2000000e+002  9.6000000e+002  9.4800000e+002  9.8000000e+002  9.5600000e+002  9.8000000e+002  9.7600000e+002  9.7200000e+002  9.9600000e+002  9.6000000e+002  9.9200000e+002  9.6000000e+002  9.5600000e+002  9.9200000e+002  9.8000000e+002  1.0000000e+003  9.8800000e+002  9.6400000e+002  9.9600000e+002  1.0200000e+003  9.5200000e+002  9.8800000e+002  9.4400000e+002  9.3200000e+002  9.7600000e+002  9.8400000e+002  9.5600000e+002  9.4400000e+002  9.5600000e+002  9.6400000e+002  9.3200000e+002  9.7200000e+002  9.6800000e+002  9.2800000e+002  9.6000000e+002  9.3200000e+002  9.3600000e+002  9.6400000e+002  9.4800000e+002  9.4800000e+002  9.5600000e+002  9.2400000e+002  9.4400000e+002  9.2400000e+002  9.1600000e+002  9.0000000e+002  8.9600000e+002  9.2800000e+002  9.3200000e+002  9.2000000e+002  9.4400000e+002  9.4800000e+002  9.2000000e+002  9.3200000e+002  9.4000000e+002  9.2800000e+002  9.4800000e+002  9.4800000e+002  9.0800000e+002  9.3200000e+002  9.1600000e+002  9.2800000e+002  9.6000000e+002  9.7200000e+002  9.6800000e+002  9.5200000e+002  9.4000000e+002  9.3600000e+002  9.3200000e+002  9.4800000e+002  9.2400000e+002  9.1200000e+002  9.3600000e+002  9.4400000e+002  9.2400000e+002  9.2400000e+002  9.2800000e+002  8.9600000e+002  9.0400000e+002  9.1600000e+002  8.9600000e+002  9.1200000e+002  9.2800000e+002  8.9600000e+002  8.9200000e+002  9.0400000e+002  8.7600000e+002  9.0800000e+002  9.0400000e+002  8.8800000e+002  8.9600000e+002  7.7200000e+002  9.0000000e+002  9.2400000e+002  9.0000000e+002  9.0000000e+002  9.0400000e+002  9.0400000e+002  8.8000000e+002  8.7600000e+002  8.7600000e+002  8.6800000e+002  8.7200000e+002  8.6000000e+002  8.6000000e+002  8.5200000e+002  8.3600000e+002  8.3600000e+002  8.5600000e+002  8.4800000e+002  8.9600000e+002  8.8800000e+002  8.4000000e+002  8.6400000e+002  8.8800000e+002  8.6800000e+002  8.6800000e+002  9.0400000e+002  8.8000000e+002  8.6000000e+002  9.0400000e+002  9.0000000e+002  9.2800000e+002  8.9200000e+002  8.6400000e+002  8.2800000e+002  8.5600000e+002  8.3200000e+002  8.4400000e+002  8.3600000e+002  8.2800000e+002  8.3200000e+002  8.3200000e+002  8.2000000e+002  8.5200000e+002  8.6800000e+002  8.8000000e+002  8.7200000e+002  8.7200000e+002  8.9200000e+002  8.9600000e+002  9.0800000e+002  9.0800000e+002  9.2800000e+002  9.3600000e+002  9.3200000e+002  9.5200000e+002  9.2400000e+002  9.5600000e+002  9.6800000e+002  9.3600000e+002  9.5200000e+002  9.0400000e+002  9.1600000e+002  8.8800000e+002  8.6800000e+002  8.5200000e+002  8.3200000e+002  8.6400000e+002  8.6800000e+002  8.8400000e+002  9.0800000e+002  8.8400000e+002  8.9600000e+002  9.1600000e+002  9.0400000e+002  9.2800000e+002  8.9200000e+002  8.8000000e+002  8.8800000e+002  8.9600000e+002  8.8400000e+002  8.9200000e+002  9.0000000e+002  8.9600000e+002  9.1200000e+002  8.9200000e+002  9.0000000e+002  9.1600000e+002  9.0000000e+002  8.9600000e+002  9.0000000e+002  8.8800000e+002  9.0000000e+002  9.3200000e+002  9.3600000e+002  9.0800000e+002  8.9600000e+002  9.2400000e+002  9.3600000e+002  9.3600000e+002  9.5200000e+002  9.1200000e+002  9.3600000e+002  9.2400000e+002  9.0400000e+002  9.4000000e+002  9.1200000e+002  9.0800000e+002  9.4000000e+002  9.2800000e+002  9.1600000e+002  9.3200000e+002  9.1600000e+002  9.0000000e+002  9.4000000e+002  9.0400000e+002  9.4400000e+002  9.4000000e+002  9.4000000e+002  9.5200000e+002  9.2800000e+002  9.7200000e+002  9.5200000e+002  9.2800000e+002  9.6800000e+002  9.2400000e+002  9.2000000e+002  9.4800000e+002  9.2400000e+002  9.2800000e+002  9.4000000e+002  9.0000000e+002  9.2400000e+002  9.2800000e+002  9.1200000e+002  9.4400000e+002  9.2400000e+002  9.0000000e+002  8.8400000e+002  8.8800000e+002  9.1600000e+002  9.7600000e+002  9.4000000e+002  9.3200000e+002  9.7200000e+002  9.2800000e+002  9.5200000e+002  9.6000000e+002  9.1600000e+002  9.5600000e+002  9.5200000e+002  9.2000000e+002  9.7600000e+002  9.6800000e+002  9.3200000e+002  9.7200000e+002  1.0080000e+003  9.6400000e+002  9.6800000e+002  9.8000000e+002  9.8400000e+002  9.4000000e+002  9.5600000e+002  9.6800000e+002  9.4400000e+002  9.6000000e+002  9.5200000e+002  9.5600000e+002  9.7200000e+002  9.3200000e+002  9.2000000e+002  8.8000000e+002  8.9200000e+002  8.6400000e+002  8.6000000e+002  8.5200000e+002  8.1600000e+002  8.0400000e+002  8.4000000e+002  8.2000000e+002  8.3600000e+002  8.7600000e+002  8.3200000e+002  8.4400000e+002  8.7200000e+002  8.8000000e+002  8.6000000e+002  8.5200000e+002  8.6800000e+002  8.8800000e+002  9.3200000e+002  8.8800000e+002  8.9200000e+002  8.6000000e+002  8.5200000e+002  8.2800000e+002  8.4800000e+002  8.4800000e+002  8.9200000e+002  9.0400000e+002  8.6800000e+002  8.4400000e+002  8.6400000e+002  8.7200000e+002  8.5600000e+002  8.6800000e+002  8.3200000e+002  8.4400000e+002  7.5600000e+002  9.1600000e+002  8.0800000e+002  8.1200000e+002  8.4000000e+002  8.6800000e+002  8.3600000e+002  8.6400000e+002  8.6800000e+002  8.8400000e+002  8.4800000e+002  8.4400000e+002  8.8000000e+002  9.0400000e+002  8.6000000e+002  8.7200000e+002  8.5200000e+002  8.6000000e+002  8.4000000e+002  8.6400000e+002  8.5600000e+002  8.4400000e+002  8.8400000e+002  8.4800000e+002  8.3600000e+002  8.6800000e+002  8.3200000e+002  8.1200000e+002  8.4400000e+002  8.3600000e+002  8.3200000e+002  8.5600000e+002  8.2000000e+002  8.4400000e+002  8.2800000e+002  8.2800000e+002  8.2400000e+002  8.4400000e+002  8.4800000e+002  8.2800000e+002  8.5200000e+002  8.6400000e+002  8.4400000e+002  8.2400000e+002  8.3200000e+002  8.1600000e+002  8.6400000e+002  8.1200000e+002  8.5600000e+002  8.8000000e+002  8.7200000e+002  8.6400000e+002  8.6400000e+002  8.6000000e+002  8.7200000e+002  8.4800000e+002  8.4400000e+002  8.4400000e+002  8.4800000e+002  8.4400000e+002  8.6400000e+002  8.4800000e+002  8.4800000e+002  8.6800000e+002  8.9200000e+002  8.5200000e+002  8.7200000e+002  8.8000000e+002  8.6000000e+002  8.9200000e+002  8.7600000e+002  8.6800000e+002  8.7200000e+002  8.8000000e+002  8.4800000e+002  8.8400000e+002  8.8000000e+002  8.9600000e+002  8.6800000e+002  8.7600000e+002  8.8000000e+002  8.5200000e+002  8.6400000e+002  8.9200000e+002  8.6400000e+002  8.5200000e+002  8.9200000e+002  8.5600000e+002  8.6400000e+002  8.8800000e+002  8.6000000e+002  8.5600000e+002  8.6400000e+002  8.6400000e+002  8.5600000e+002  8.6800000e+002  9.0800000e+002  8.8400000e+002  8.6000000e+002  9.4000000e+002  9.8400000e+002  9.2000000e+002  9.3200000e+002  9.2000000e+002  9.2800000e+002  9.0800000e+002  8.7200000e+002  8.8800000e+002  9.2000000e+002  9.6000000e+002  9.2800000e+002  9.9600000e+002  1.0240000e+003  9.6000000e+002  1.0040000e+003  1.0120000e+003  9.7600000e+002  1.0360000e+003  1.0080000e+003  9.9200000e+002  1.0040000e+003  9.6400000e+002  1.0040000e+003  1.0080000e+003  9.8000000e+002  1.0000000e+003  1.0000000e+003  9.6000000e+002  1.0080000e+003  9.7200000e+002  1.0200000e+003  1.0080000e+003  9.8800000e+002  1.0080000e+003  1.0080000e+003  1.0080000e+003  1.0480000e+003  1.0640000e+003  1.0320000e+003  1.0440000e+003  1.0200000e+003  1.0080000e+003  1.0120000e+003  1.0040000e+003  9.7200000e+002  9.4000000e+002  9.1600000e+002  9.2400000e+002  8.8800000e+002  8.7600000e+002  8.6800000e+002  8.4400000e+002  8.4000000e+002  8.3200000e+002  8.5200000e+002  8.4400000e+002  8.3200000e+002  8.6400000e+002  8.4000000e+002  8.4000000e+002  8.8000000e+002  8.6400000e+002  8.5200000e+002  8.6400000e+002  8.9200000e+002  8.7600000e+002  9.2000000e+002  9.0800000e+002  8.9600000e+002  9.0000000e+002  9.0400000e+002  8.9200000e+002  9.2000000e+002  9.1200000e+002  9.0000000e+002  9.0800000e+002  9.0800000e+002  8.9600000e+002  9.1600000e+002  8.9600000e+002  9.0800000e+002  9.4000000e+002  9.0000000e+002  9.0800000e+002  9.0400000e+002  9.2000000e+002  9.0400000e+002  9.2000000e+002  9.0000000e+002  9.0800000e+002  8.7600000e+002  8.9200000e+002  8.8800000e+002  9.0000000e+002  9.2800000e+002  9.1200000e+002  8.8000000e+002  8.8800000e+002  8.8400000e+002  8.7200000e+002  8.8000000e+002  8.7600000e+002  9.0000000e+002  8.6400000e+002  8.8000000e+002  8.8800000e+002  8.6800000e+002  8.7600000e+002  8.9200000e+002  8.8000000e+002  8.7600000e+002  9.0800000e+002  8.7200000e+002  8.7600000e+002  9.2800000e+002  9.0000000e+002  8.9200000e+002  9.1600000e+002  8.8400000e+002  9.2000000e+002  9.0000000e+002  8.9600000e+002  9.2000000e+002  8.9200000e+002  9.2000000e+002  9.1200000e+002  9.2400000e+002  9.0000000e+002  9.0800000e+002  9.1600000e+002  8.8800000e+002  9.1200000e+002  9.0800000e+002  9.1600000e+002  8.6800000e+002  8.0400000e+002  8.8800000e+002  8.6400000e+002  8.5200000e+002  8.4400000e+002  8.5200000e+002  8.4800000e+002  8.6000000e+002  8.8400000e+002  8.5200000e+002  8.5200000e+002  8.7200000e+002  8.7200000e+002  8.6800000e+002  8.6400000e+002  8.7200000e+002  8.4800000e+002  8.6000000e+002  8.7200000e+002  8.4800000e+002  8.4400000e+002  8.5600000e+002  8.6000000e+002  8.6400000e+002  8.8000000e+002  8.7200000e+002  8.6400000e+002  8.6400000e+002  8.6400000e+002  8.6800000e+002  8.2800000e+002  8.5200000e+002  8.6000000e+002  8.2800000e+002  8.6000000e+002  8.6400000e+002  8.2400000e+002  8.6400000e+002  8.6400000e+002  8.4000000e+002  8.6400000e+002  8.5200000e+002  8.4400000e+002  8.5600000e+002  8.5600000e+002  8.4400000e+002  8.5600000e+002  8.3600000e+002  8.2000000e+002  8.3600000e+002  8.2800000e+002  8.7200000e+002  8.6000000e+002  8.9200000e+002  8.9200000e+002  8.5200000e+002  8.8400000e+002  8.8800000e+002  8.5600000e+002  8.9600000e+002  9.0400000e+002  9.2000000e+002  8.8400000e+002  8.9600000e+002  9.2000000e+002  8.8800000e+002  9.1600000e+002  9.2000000e+002  8.7600000e+002  8.8400000e+002  9.0400000e+002  9.0000000e+002  8.8000000e+002  9.1200000e+002  8.9600000e+002  9.2000000e+002  8.8400000e+002  9.3600000e+002  9.0400000e+002  9.0400000e+002  9.1200000e+002  9.3200000e+002  8.9600000e+002  9.3600000e+002  9.2800000e+002  9.0000000e+002  9.3200000e+002  9.3200000e+002  8.9200000e+002  9.2800000e+002  9.2800000e+002  8.8800000e+002  9.0800000e+002  9.0000000e+002  9.1600000e+002  9.2800000e+002  9.1600000e+002  9.3600000e+002  9.2800000e+002  9.8400000e+002  9.8000000e+002  9.4800000e+002  9.5200000e+002  9.3200000e+002  9.1600000e+002  9.5200000e+002  9.3200000e+002  9.0800000e+002  9.2000000e+002  9.0800000e+002  9.3200000e+002  9.6800000e+002  9.2400000e+002  9.4400000e+002  9.4000000e+002  9.2000000e+002  9.7600000e+002  9.4000000e+002  9.1600000e+002  9.4000000e+002  9.2800000e+002  9.6800000e+002  9.5200000e+002  9.4800000e+002  9.4800000e+002  9.2000000e+002  9.5600000e+002  9.6400000e+002  9.1200000e+002  9.5600000e+002  9.8000000e+002  9.8000000e+002  9.4400000e+002  9.4000000e+002  9.6400000e+002  9.9200000e+002  9.0800000e+002  9.7200000e+002  9.6800000e+002  9.1600000e+002  9.0000000e+002  9.3200000e+002  9.5600000e+002  9.1600000e+002  9.4800000e+002  9.6000000e+002  9.3600000e+002  9.7200000e+002  9.8000000e+002  9.6800000e+002  9.7200000e+002  9.8000000e+002  9.5600000e+002  9.5600000e+002  9.8400000e+002  9.4000000e+002  9.4800000e+002  9.2800000e+002  9.3600000e+002  9.4400000e+002  9.2000000e+002  9.2800000e+002  9.4400000e+002  9.1200000e+002  9.1200000e+002  9.3200000e+002  9.2000000e+002  9.2000000e+002  9.2000000e+002  9.1600000e+002  9.4400000e+002  9.3600000e+002  9.3600000e+002  9.4800000e+002  9.7200000e+002  9.4400000e+002  9.5200000e+002  9.9200000e+002  9.2000000e+002  9.2400000e+002  9.3600000e+002  9.4400000e+002  9.5200000e+002  9.3600000e+002  9.7600000e+002  9.6000000e+002  9.4000000e+002  9.3200000e+002  9.2800000e+002  9.8800000e+002  9.4000000e+002  9.1600000e+002  9.1200000e+002  8.8000000e+002  8.7200000e+002  8.6800000e+002  8.5200000e+002  8.4400000e+002  8.0000000e+002  8.6000000e+002  8.4400000e+002  8.8000000e+002  8.6800000e+002  9.0000000e+002  8.8000000e+002  8.6800000e+002  8.8400000e+002  8.8400000e+002  8.8000000e+002  8.7600000e+002  8.8400000e+002  8.9600000e+002  8.6800000e+002  9.1600000e+002  9.2000000e+002  9.2400000e+002  9.4800000e+002  9.7200000e+002  9.5200000e+002  9.7200000e+002  9.8400000e+002  9.6400000e+002  9.9600000e+002  9.5600000e+002  9.3200000e+002  9.1600000e+002  9.0800000e+002  8.9600000e+002  9.0400000e+002  9.1600000e+002  9.6000000e+002  9.7200000e+002  9.8400000e+002  1.0000000e+003  9.6400000e+002  9.8000000e+002  9.8800000e+002  9.6400000e+002  9.8800000e+002  1.0120000e+003  9.9200000e+002  9.9600000e+002  9.6000000e+002  9.4400000e+002  9.7600000e+002  1.0000000e+003  9.8000000e+002  9.7200000e+002  9.6800000e+002  9.7600000e+002  9.3600000e+002  9.1200000e+002  9.1600000e+002  9.1600000e+002  9.3600000e+002  9.1200000e+002  9.3600000e+002  9.4800000e+002  9.2000000e+002  9.5600000e+002  9.6000000e+002  9.3600000e+002  9.6000000e+002  9.6800000e+002  9.5200000e+002  9.4800000e+002  9.5600000e+002  9.6800000e+002  9.4800000e+002  9.7200000e+002  9.5200000e+002  9.8000000e+002  9.9200000e+002  9.4400000e+002  9.6800000e+002  9.3200000e+002  9.0800000e+002  9.4400000e+002  9.6000000e+002  9.2800000e+002  9.2800000e+002  9.6000000e+002  9.8000000e+002  9.6800000e+002  9.4000000e+002  9.3200000e+002  9.4400000e+002  9.6000000e+002  8.9600000e+002  9.1600000e+002  9.2800000e+002  8.8800000e+002  8.2000000e+002  8.7600000e+002  9.2000000e+002  9.3600000e+002  9.4400000e+002  9.2000000e+002  9.3200000e+002  9.4400000e+002  9.3600000e+002  8.8800000e+002  9.0000000e+002  9.1200000e+002  9.0000000e+002  8.8800000e+002  9.0800000e+002  9.1200000e+002  8.9200000e+002  9.0800000e+002  8.8000000e+002  8.8400000e+002  8.7600000e+002  8.6400000e+002  8.7600000e+002  8.7600000e+002  8.8000000e+002  8.9200000e+002  8.7200000e+002  8.7200000e+002  8.8400000e+002  8.6800000e+002  8.8400000e+002  8.8800000e+002  8.7200000e+002  8.8800000e+002  8.8000000e+002  8.8800000e+002  8.8000000e+002  9.0400000e+002  9.0400000e+002  8.8400000e+002  9.0800000e+002  9.0800000e+002  8.8000000e+002  9.0400000e+002  8.5200000e+002  8.7200000e+002  8.5600000e+002  8.4400000e+002  8.4400000e+002  8.3200000e+002  8.6000000e+002  8.3200000e+002  8.4800000e+002  6.5200000e+002  8.5600000e+002  8.5200000e+002  8.6800000e+002  8.4400000e+002  8.5200000e+002  8.7200000e+002  8.6000000e+002  8.6400000e+002  8.7600000e+002  8.8400000e+002  8.8800000e+002  8.5600000e+002  8.3200000e+002  8.6400000e+002  8.2400000e+002  8.4800000e+002  8.4800000e+002  8.3200000e+002  8.5600000e+002  8.5200000e+002  8.5200000e+002  8.6000000e+002  8.7200000e+002  8.6400000e+002  8.5200000e+002  8.8400000e+002  9.0400000e+002  9.2800000e+002  9.6400000e+002  9.6400000e+002  9.4800000e+002  9.6400000e+002  9.1600000e+002  9.2400000e+002  9.1600000e+002  8.8000000e+002  8.8800000e+002  8.7200000e+002  8.8800000e+002  8.7200000e+002  8.5600000e+002  8.8800000e+002  9.0000000e+002  8.6800000e+002  8.7600000e+002  8.9600000e+002  8.7600000e+002  8.7600000e+002  8.8000000e+002  8.7200000e+002  8.6800000e+002  9.0000000e+002  9.1600000e+002  9.0400000e+002  9.0800000e+002  8.8400000e+002  8.9600000e+002  8.6400000e+002  8.6400000e+002  8.4400000e+002  8.4400000e+002  8.6400000e+002  8.7200000e+002  8.6400000e+002  8.8000000e+002  8.9600000e+002  9.0400000e+002  9.0800000e+002  9.4400000e+002  9.3200000e+002  9.3200000e+002  9.5600000e+002  9.5600000e+002  9.6400000e+002  9.9200000e+002  9.6400000e+002  1.0000000e+003  9.7600000e+002  9.8000000e+002  9.6400000e+002  9.6800000e+002  9.8800000e+002  1.0040000e+003  9.7200000e+002  1.0000000e+003  9.6000000e+002  9.6400000e+002  9.4800000e+002  9.3600000e+002  8.9600000e+002  9.0400000e+002  8.8400000e+002  9.0800000e+002  9.2000000e+002  9.1200000e+002  9.0400000e+002  9.5600000e+002  9.5200000e+002  9.4400000e+002  9.9600000e+002  1.0120000e+003  9.7600000e+002  1.0200000e+003  1.0080000e+003  1.0520000e+003  1.0600000e+003  9.9600000e+002  1.0480000e+003  1.0440000e+003  1.0000000e+003  1.0440000e+003  1.0080000e+003  9.8400000e+002  1.0280000e+003  1.0200000e+003  1.0120000e+003  1.0400000e+003  1.0800000e+003  1.0280000e+003  1.0400000e+003  1.0200000e+003  1.0000000e+003  1.0000000e+003  9.8000000e+002  1.0360000e+003  1.0360000e+003  1.0040000e+003  1.0480000e+003  1.0040000e+003  1.0120000e+003  1.0200000e+003  1.0080000e+003  1.0160000e+003  1.0080000e+003  1.0160000e+003  9.8800000e+002  1.0040000e+003  9.9200000e+002  9.7600000e+002  9.9200000e+002  9.8800000e+002  9.7600000e+002  1.0080000e+003  1.0280000e+003  9.8400000e+002  1.0400000e+003  1.0240000e+003  1.0120000e+003  1.0480000e+003  1.0360000e+003  1.0240000e+003  1.0360000e+003  1.0120000e+003  1.0400000e+003  1.0400000e+003  9.9200000e+002  1.0200000e+003  1.0040000e+003  1.0080000e+003  1.0320000e+003  9.9600000e+002  1.0200000e+003  9.9200000e+002  1.0200000e+003  1.0160000e+003  1.0200000e+003  1.0440000e+003  1.0320000e+003  1.0240000e+003  1.0400000e+003  1.0440000e+003  1.0320000e+003  1.0280000e+003  9.8000000e+002  9.6000000e+002  9.5600000e+002  9.8400000e+002  9.9200000e+002  1.0040000e+003  1.0240000e+003  1.0120000e+003  1.0440000e+003  1.0280000e+003  1.0160000e+003  1.0360000e+003  9.9200000e+002  1.0040000e+003  1.0000000e+003  9.9600000e+002  1.0120000e+003  1.0040000e+003  1.0440000e+003  1.0240000e+003  1.0520000e+003  1.0480000e+003  1.0320000e+003  1.0360000e+003  9.9600000e+002  1.0200000e+003  1.0040000e+003  1.0200000e+003  1.0160000e+003  1.0240000e+003  1.0040000e+003  1.0560000e+003  1.0120000e+003  1.0360000e+003  1.0200000e+003  1.0280000e+003  1.0160000e+003  1.0000000e+003  1.0360000e+003  1.0480000e+003  1.0400000e+003  1.0320000e+003  1.0160000e+003  1.0240000e+003  1.0400000e+003  1.0200000e+003  1.0520000e+003  1.0200000e+003  1.0440000e+003  1.0240000e+003  1.0400000e+003  1.0080000e+003  1.0240000e+003  1.0240000e+003  1.0280000e+003  1.0280000e+003  1.0080000e+003  1.0000000e+003  1.0000000e+003  1.0120000e+003  1.0000000e+003  1.0240000e+003  1.0120000e+003  1.0160000e+003  1.0240000e+003  1.0000000e+003  1.0440000e+003  1.0320000e+003  1.0080000e+003  1.0080000e+003  1.0120000e+003  1.0120000e+003  1.0160000e+003  9.8400000e+002  9.9600000e+002  9.8800000e+002  9.5600000e+002  9.6000000e+002  9.8000000e+002  9.7200000e+002  1.0080000e+003  1.0040000e+003  1.0000000e+003  1.0120000e+003  9.8800000e+002  1.0120000e+003  1.0240000e+003  1.0080000e+003  1.0200000e+003  1.0120000e+003  1.0040000e+003  1.0280000e+003  1.0080000e+003  1.0280000e+003  1.0120000e+003  1.0120000e+003  1.0160000e+003  1.0320000e+003  1.0200000e+003  1.0040000e+003  1.0080000e+003  9.9600000e+002  1.0080000e+003  1.0080000e+003  9.8000000e+002  9.8800000e+002  9.8000000e+002  9.6400000e+002  9.6000000e+002  9.6400000e+002  9.6000000e+002  9.8000000e+002  9.8800000e+002  1.0040000e+003  9.8400000e+002  1.0040000e+003  1.0160000e+003  9.9200000e+002  1.0160000e+003  1.0080000e+003  9.6800000e+002  9.5200000e+002  9.5200000e+002  9.7200000e+002  1.0000000e+003  1.0200000e+003  1.0440000e+003  1.0560000e+003  1.0360000e+003  1.0520000e+003  1.0200000e+003  1.0520000e+003  1.0360000e+003  1.0600000e+003  1.0080000e+003  1.0400000e+003  1.0480000e+003  1.0240000e+003  1.0480000e+003  1.0440000e+003  1.0320000e+003  1.0480000e+003  1.0120000e+003  1.0280000e+003  1.0200000e+003  9.7200000e+002  9.7200000e+002  9.7600000e+002  9.7200000e+002  1.0240000e+003  1.0320000e+003  1.0040000e+003  1.0280000e+003  1.0360000e+003  1.0440000e+003  1.0840000e+003  1.0680000e+003  1.0600000e+003  1.0920000e+003  1.0480000e+003  1.0640000e+003  1.0520000e+003  1.0440000e+003  1.0560000e+003  1.0440000e+003  1.0560000e+003  1.0640000e+003  1.0400000e+003  1.0560000e+003  1.0840000e+003  1.0440000e+003  1.0600000e+003  1.0320000e+003  1.0120000e+003  9.8400000e+002  9.8800000e+002  9.8400000e+002  1.0040000e+003  1.0080000e+003  1.0120000e+003  1.0040000e+003  1.0200000e+003  1.0400000e+003  1.0040000e+003  1.0240000e+003  1.0320000e+003  1.0160000e+003  1.0400000e+003  1.0560000e+003  1.0320000e+003  1.0440000e+003  1.0480000e+003  1.0600000e+003  1.0720000e+003  1.0560000e+003  1.0440000e+003  1.0400000e+003  1.0040000e+003  1.0360000e+003  1.0560000e+003  1.0760000e+003  1.0240000e+003  1.0240000e+003  1.0120000e+003  1.0200000e+003  1.0120000e+003  1.0200000e+003  1.0400000e+003  1.0160000e+003  1.0360000e+003  1.0360000e+003  1.0040000e+003  1.0080000e+003  1.0240000e+003  9.9200000e+002  9.7200000e+002  9.9600000e+002  9.9200000e+002  9.6000000e+002  9.8000000e+002  9.8400000e+002  9.9200000e+002  9.8400000e+002  9.6000000e+002  9.7600000e+002  9.9600000e+002  9.6800000e+002  9.8400000e+002  9.7600000e+002  9.9600000e+002  1.0240000e+003  1.0080000e+003  1.0040000e+003  1.0360000e+003  1.0080000e+003  1.0280000e+003  1.0360000e+003  1.0160000e+003  1.0280000e+003  1.0440000e+003  1.0120000e+003  1.0360000e+003  1.0400000e+003  1.0200000e+003  1.0440000e+003  1.0400000e+003  1.0440000e+003  1.0680000e+003  1.0320000e+003  1.0240000e+003  1.0320000e+003  1.0040000e+003  9.7600000e+002  9.6000000e+002  9.5200000e+002  9.4000000e+002  9.8000000e+002  9.9600000e+002  1.0120000e+003  1.0120000e+003  1.0480000e+003  1.0400000e+003  1.0720000e+003  1.0800000e+003  1.0600000e+003  1.0880000e+003  1.0560000e+003  1.1000000e+003  1.0760000e+003  1.0640000e+003  1.0800000e+003  1.0760000e+003  1.0800000e+003  1.1000000e+003  1.0680000e+003  1.0800000e+003  1.0760000e+003  1.0600000e+003  1.1040000e+003  1.0800000e+003  1.0640000e+003  1.0720000e+003  1.0960000e+003  1.0720000e+003  1.1000000e+003  1.0760000e+003  1.0880000e+003  1.0920000e+003  1.0760000e+003  1.1000000e+003  1.0920000e+003  1.0800000e+003  1.0840000e+003  1.0720000e+003  1.0520000e+003  1.0840000e+003  1.0480000e+003  1.0560000e+003  1.0840000e+003  1.0680000e+003  1.0640000e+003  1.0920000e+003  1.0640000e+003  1.0760000e+003  1.1000000e+003  1.0760000e+003  1.0800000e+003  1.0880000e+003  1.0840000e+003  1.0840000e+003  1.1120000e+003  1.0680000e+003  1.1040000e+003  1.0840000e+003  1.0960000e+003  1.0760000e+003  1.0760000e+003  1.0880000e+003  1.0680000e+003  1.0800000e+003  1.0800000e+003  1.0560000e+003  1.0680000e+003  1.0480000e+003  1.0760000e+003  1.0840000e+003  1.0600000e+003  1.0760000e+003  1.0720000e+003  1.0640000e+003  1.0920000e+003  1.0600000e+003  1.0720000e+003  1.0720000e+003  1.0880000e+003  1.0960000e+003  1.0680000e+003  1.0960000e+003  1.0880000e+003  1.0760000e+003  1.0920000e+003  1.0760000e+003  1.0800000e+003  1.0920000e+003  1.0960000e+003  1.1000000e+003  1.1040000e+003  1.0720000e+003  1.0720000e+003  1.0720000e+003  1.0560000e+003  1.0960000e+003  1.0800000e+003  1.0720000e+003  1.0920000e+003  1.0560000e+003  1.0880000e+003  1.0960000e+003  1.0760000e+003  1.0920000e+003  1.1080000e+003  1.0760000e+003  1.0680000e+003  1.0720000e+003  1.0840000e+003  1.0640000e+003  1.0640000e+003  1.0640000e+003  1.0520000e+003  1.0600000e+003  1.0640000e+003  1.0560000e+003  1.1000000e+003  1.0640000e+003  1.0680000e+003  1.0880000e+003  1.0720000e+003  1.0800000e+003  1.0680000e+003  1.0680000e+003  1.0520000e+003  1.0800000e+003  1.0480000e+003  1.0720000e+003  1.0480000e+003  1.0480000e+003  1.0640000e+003  1.0400000e+003  1.0600000e+003  1.0640000e+003  1.0560000e+003  1.0520000e+003  1.0760000e+003  1.0520000e+003  1.0880000e+003  1.0560000e+003  1.0520000e+003  1.0640000e+003  1.0680000e+003  1.0680000e+003  1.0760000e+003  1.0840000e+003  1.0760000e+003  1.1040000e+003  1.0840000e+003  1.1000000e+003  1.0640000e+003  1.0560000e+003  1.0760000e+003  1.0800000e+003  1.0680000e+003  1.0880000e+003  1.0640000e+003  1.0640000e+003  1.0320000e+003  1.0480000e+003  1.0320000e+003  9.8800000e+002  9.8800000e+002  9.9200000e+002  1.0320000e+003  1.0400000e+003  1.0240000e+003  1.0840000e+003  1.0760000e+003  1.0720000e+003  1.0800000e+003  1.0960000e+003  1.0680000e+003  1.1040000e+003  1.1080000e+003  1.0800000e+003  1.1040000e+003  1.0960000e+003  1.0840000e+003  1.1160000e+003  1.1000000e+003  1.0640000e+003  1.0960000e+003  1.0800000e+003  1.0840000e+003  1.0880000e+003  1.0840000e+003  1.0320000e+003  1.0720000e+003  1.0640000e+003  1.0480000e+003  1.0760000e+003  1.0800000e+003  1.0600000e+003  1.0760000e+003  1.0840000e+003  1.0560000e+003  1.0880000e+003  1.0760000e+003  1.0760000e+003  1.0960000e+003  1.0840000e+003  1.0720000e+003  1.0800000e+003  1.0800000e+003  1.0640000e+003  1.0920000e+003  1.0680000e+003  1.0680000e+003  1.0800000e+003  1.0760000e+003  1.0640000e+003  1.0760000e+003  1.0560000e+003  1.0320000e+003  1.0760000e+003  1.0480000e+003  1.0400000e+003  1.0600000e+003  1.0600000e+003  1.0160000e+003  1.0240000e+003  1.0480000e+003  1.0320000e+003  9.9200000e+002  9.8800000e+002  1.0160000e+003  1.0040000e+003  1.0320000e+003  1.0600000e+003  1.0440000e+003  1.0480000e+003  1.0840000e+003  1.0760000e+003  1.0720000e+003  1.0920000e+003  1.0600000e+003  1.0720000e+003  1.0800000e+003  1.0840000e+003  1.0880000e+003  1.0640000e+003  1.1040000e+003  1.1040000e+003  1.0760000e+003  1.0800000e+003  1.0560000e+003  1.0800000e+003  1.0800000e+003  1.0760000e+003  1.0840000e+003  1.0680000e+003  1.0960000e+003  1.0720000e+003  1.0720000e+003  1.0720000e+003  1.0320000e+003  1.0600000e+003  1.0600000e+003  1.0520000e+003  1.0480000e+003  1.0400000e+003  1.0320000e+003  1.0480000e+003  1.0160000e+003  1.0360000e+003  1.0520000e+003  9.8800000e+002  9.8000000e+002  9.4800000e+002  9.6400000e+002  9.5600000e+002  9.8000000e+002  1.0000000e+003  9.7600000e+002  1.0000000e+003  1.0040000e+003  9.9200000e+002  1.0080000e+003  1.0400000e+003  1.0160000e+003  1.0440000e+003  1.0760000e+003  1.0520000e+003  1.0760000e+003  1.0520000e+003  1.0720000e+003  1.0520000e+003  1.0840000e+003  1.0880000e+003  1.0480000e+003  1.0840000e+003  1.0440000e+003  1.0520000e+003  1.0600000e+003  1.0400000e+003  1.0600000e+003  1.0360000e+003  1.0520000e+003  1.0640000e+003  1.0400000e+003  1.0720000e+003  1.0640000e+003  1.0480000e+003  1.0400000e+003  1.0240000e+003  1.0080000e+003  1.0520000e+003  1.0680000e+003  1.0880000e+003  1.0960000e+003  1.0920000e+003  1.0920000e+003  1.0680000e+003  1.0840000e+003  1.0480000e+003  1.0920000e+003  1.0880000e+003  1.1000000e+003  1.0960000e+003  1.0680000e+003  1.0920000e+003  1.0960000e+003  1.0960000e+003  1.0840000e+003  1.0720000e+003  1.0560000e+003  1.0720000e+003  1.0760000e+003  1.0840000e+003  1.0680000e+003  1.0800000e+003  1.0520000e+003  1.0800000e+003  1.1000000e+003  1.0720000e+003  1.0760000e+003  1.0840000e+003  1.0320000e+003  1.0680000e+003  1.0840000e+003  1.0440000e+003  1.0480000e+003  1.0480000e+003  1.0400000e+003  9.5600000e+002  1.0200000e+003  1.0000000e+003  9.9600000e+002  9.6000000e+002  9.7600000e+002  9.6000000e+002  9.5200000e+002  9.5600000e+002  9.4400000e+002  9.2400000e+002  9.6800000e+002  9.5600000e+002  9.6000000e+002  1.0080000e+003  1.0160000e+003  1.0160000e+003  1.0400000e+003  1.0520000e+003  1.0280000e+003  1.0400000e+003  1.0720000e+003  1.0600000e+003  1.0400000e+003  1.0560000e+003  1.0840000e+003  1.0760000e+003  1.0640000e+003  1.0800000e+003  1.0680000e+003  1.0800000e+003  1.0640000e+003  1.0720000e+003  1.0560000e+003  1.0680000e+003  1.0440000e+003  1.0800000e+003  1.0760000e+003  1.0760000e+003  1.0960000e+003  1.0880000e+003  1.0840000e+003  1.0840000e+003  1.0840000e+003  1.1080000e+003  1.0680000e+003  1.0680000e+003  1.0760000e+003  1.0720000e+003  1.0920000e+003  1.0760000e+003  1.0920000e+003  1.0760000e+003  1.0960000e+003  1.0960000e+003  1.0960000e+003  1.1160000e+003  1.1040000e+003  1.1240000e+003  1.1040000e+003  1.0920000e+003  1.1040000e+003  1.1040000e+003  1.0920000e+003  1.1200000e+003  1.1000000e+003  1.0840000e+003  1.0920000e+003  1.0880000e+003  1.0800000e+003  1.1040000e+003  1.0720000e+003  1.0800000e+003  1.0760000e+003  1.0680000e+003  1.0800000e+003  1.0680000e+003  1.0640000e+003  1.0920000e+003  1.1000000e+003  1.0720000e+003  1.0920000e+003  1.0680000e+003  1.0760000e+003  1.1080000e+003  1.0920000e+003  1.0800000e+003  1.0960000e+003  1.0920000e+003  1.1080000e+003  1.0880000e+003  1.0880000e+003  1.1040000e+003  1.0720000e+003  1.1040000e+003  1.0880000e+003  1.0920000e+003  1.0880000e+003  1.0920000e+003  1.1080000e+003  1.0920000e+003  1.1080000e+003  1.0880000e+003  1.0800000e+003  1.1080000e+003  1.1000000e+003  1.0800000e+003  1.0840000e+003  1.1080000e+003  1.0880000e+003  1.0880000e+003  1.0840000e+003  1.0880000e+003  1.0640000e+003  1.0920000e+003  1.0840000e+003  1.0760000e+003  1.0960000e+003  1.0880000e+003  1.0800000e+003  1.1000000e+003  1.0920000e+003  1.0800000e+003  1.0800000e+003  1.1000000e+003  1.1040000e+003  1.0800000e+003  1.0760000e+003  1.0800000e+003  1.0600000e+003  1.0280000e+003  1.0160000e+003  1.0120000e+003  1.0240000e+003  1.0560000e+003  1.0800000e+003  1.0560000e+003  1.1000000e+003  1.0920000e+003  1.0880000e+003  1.1080000e+003  1.1080000e+003  1.0880000e+003  1.1040000e+003  1.1040000e+003  1.0880000e+003  1.1080000e+003  1.1120000e+003  1.0920000e+003  1.0960000e+003  1.0920000e+003  1.0920000e+003  1.0600000e+003  1.1000000e+003  1.0800000e+003  1.0960000e+003  1.0760000e+003  1.0920000e+003  1.0840000e+003  1.0840000e+003  1.0960000e+003  1.0680000e+003  1.0840000e+003  1.1000000e+003  1.0680000e+003  1.0800000e+003  1.0520000e+003  1.0640000e+003  1.0800000e+003  1.0840000e+003  1.0680000e+003  1.0800000e+003  1.0560000e+003  1.0360000e+003  1.0560000e+003  1.0240000e+003  1.0520000e+003  1.0400000e+003  1.0200000e+003  1.0400000e+003  1.0000000e+003  1.0280000e+003  1.0160000e+003  1.0120000e+003  1.0360000e+003  1.0560000e+003  1.0280000e+003  1.0560000e+003  1.0520000e+003  1.0320000e+003  1.0680000e+003  1.0680000e+003  1.0520000e+003  1.0640000e+003  1.0840000e+003  1.0680000e+003  1.0840000e+003  1.1000000e+003  1.1040000e+003  1.0800000e+003  1.1080000e+003  1.0920000e+003  1.0960000e+003  1.1160000e+003  1.0840000e+003  1.1160000e+003  1.1040000e+003  1.0960000e+003  1.1080000e+003  1.1200000e+003  1.0880000e+003  1.1160000e+003  1.0840000e+003  1.0800000e+003  1.0960000e+003  1.1120000e+003  1.0640000e+003  1.0560000e+003  1.0760000e+003  1.0840000e+003  1.0520000e+003  1.0840000e+003  1.0440000e+003  1.0120000e+003  9.9200000e+002  9.8400000e+002  9.6400000e+002  9.5200000e+002  9.4400000e+002  9.7200000e+002  9.9600000e+002  9.8800000e+002  1.0120000e+003  1.0240000e+003  1.0080000e+003  1.0440000e+003  1.0080000e+003  1.0080000e+003  1.0120000e+003  1.0120000e+003  1.0360000e+003  1.0520000e+003  1.0480000e+003  1.0880000e+003  1.1200000e+003  1.0760000e+003  1.1080000e+003  1.0880000e+003  1.1000000e+003  1.1400000e+003  1.1040000e+003  1.1080000e+003  1.1560000e+003  1.1200000e+003  1.1200000e+003  1.1440000e+003  1.1240000e+003  1.1400000e+003  1.1280000e+003  1.1400000e+003  1.1120000e+003  1.1320000e+003  1.0880000e+003  1.1200000e+003  1.1280000e+003  1.1000000e+003  1.0560000e+003  1.0920000e+003  1.0960000e+003  1.1120000e+003  1.1120000e+003  1.0680000e+003  1.0880000e+003  1.0920000e+003  1.0720000e+003  1.1040000e+003  1.0880000e+003  1.0720000e+003  1.0840000e+003  1.0640000e+003  1.0720000e+003  1.0560000e+003  1.0840000e+003  1.0960000e+003  1.0800000e+003  1.0520000e+003  1.0520000e+003  1.0480000e+003  1.0280000e+003  1.0640000e+003  1.0720000e+003  1.0800000e+003  1.0400000e+003  1.0600000e+003  1.0440000e+003  1.0400000e+003  1.0320000e+003  1.0520000e+003  1.0360000e+003  1.0200000e+003  1.0280000e+003  1.0480000e+003  1.0520000e+003  1.0680000e+003  1.0520000e+003  1.0600000e+003  1.0760000e+003  1.0680000e+003  1.0720000e+003  1.0480000e+003  1.0360000e+003  1.0680000e+003  1.0680000e+003  1.0680000e+003  1.0760000e+003  1.0840000e+003  1.0520000e+003  1.0720000e+003  1.0480000e+003  1.0640000e+003  1.0320000e+003  1.0440000e+003  1.0600000e+003  1.0320000e+003  1.0560000e+003  1.0480000e+003  1.0240000e+003  1.0400000e+003  1.0320000e+003  1.0080000e+003  9.7200000e+002  9.9200000e+002  9.9600000e+002  1.0160000e+003  1.0080000e+003  1.0320000e+003  1.0440000e+003  1.0280000e+003  1.0560000e+003  1.0840000e+003  1.0800000e+003  1.0840000e+003  1.0920000e+003  1.0920000e+003  1.0760000e+003  1.1040000e+003  1.1320000e+003  1.1120000e+003  1.1040000e+003  1.0680000e+003  1.0960000e+003  1.1120000e+003  1.1080000e+003  1.1040000e+003  1.0680000e+003  1.0600000e+003  1.0840000e+003  1.1000000e+003  1.0640000e+003  1.0960000e+003  1.0880000e+003  1.0840000e+003  1.1120000e+003  1.1040000e+003  1.0680000e+003  1.1080000e+003  1.0960000e+003  1.0720000e+003  1.0840000e+003  1.0360000e+003  1.0600000e+003  1.0440000e+003  1.0720000e+003  1.0480000e+003  1.0680000e+003  1.0640000e+003  1.0640000e+003  1.0880000e+003  1.0760000e+003  1.0680000e+003  1.0920000e+003  1.0680000e+003  1.0840000e+003  1.1080000e+003  1.0720000e+003  1.1040000e+003  1.1040000e+003  1.1080000e+003  1.1160000e+003  1.1240000e+003  1.0880000e+003  1.1240000e+003  1.1040000e+003  1.1000000e+003  1.1200000e+003  1.0920000e+003  1.0640000e+003  1.0760000e+003  1.0800000e+003  1.0640000e+003  1.0760000e+003  1.0440000e+003  1.0120000e+003  1.0040000e+003  1.0160000e+003  1.0320000e+003  1.0480000e+003  1.0560000e+003  1.0840000e+003  1.1040000e+003  1.0840000e+003  1.1160000e+003  1.0880000e+003  1.0840000e+003  1.1080000e+003  1.0960000e+003  1.0760000e+003  1.1040000e+003  1.0800000e+003  1.0880000e+003  1.1040000e+003  1.0800000e+003  1.0960000e+003  1.1040000e+003  1.0920000e+003  1.1040000e+003  1.1000000e+003  1.0880000e+003  1.1040000e+003  1.0840000e+003  1.1080000e+003  1.1120000e+003  1.0960000e+003  1.1080000e+003  1.0960000e+003  1.0880000e+003  1.1000000e+003  1.0800000e+003  1.0840000e+003  1.0760000e+003  1.0760000e+003  1.1200000e+003  1.0840000e+003  1.1120000e+003  1.0880000e+003  1.0760000e+003  1.0880000e+003  1.0960000e+003  1.0600000e+003  1.0560000e+003  1.0200000e+003  1.0240000e+003  1.0280000e+003  1.0440000e+003  1.0640000e+003  1.0560000e+003  1.0920000e+003  1.1160000e+003  1.1080000e+003  1.1200000e+003  1.1280000e+003  1.1000000e+003  1.1280000e+003  1.1200000e+003  1.1000000e+003  1.1240000e+003  1.1200000e+003  1.1160000e+003  1.1400000e+003  1.1120000e+003  1.1080000e+003  1.1320000e+003  1.1000000e+003  1.1160000e+003  1.1200000e+003  1.1040000e+003  1.1040000e+003  1.1280000e+003  1.0960000e+003  1.1280000e+003  1.1080000e+003  1.0960000e+003  1.1200000e+003  1.1160000e+003  1.0880000e+003  1.1120000e+003  1.0960000e+003  1.0720000e+003  1.1000000e+003  1.0880000e+003  1.0760000e+003  1.0960000e+003  1.1040000e+003  1.0960000e+003  1.0960000e+003  1.0680000e+003  1.1000000e+003  1.0680000e+003  1.0840000e+003  1.1120000e+003  1.1080000e+003  1.0920000e+003  1.0920000e+003  1.0840000e+003  1.0280000e+003  1.0280000e+003  1.0240000e+003  1.0400000e+003  1.0640000e+003  1.0760000e+003  1.0920000e+003  1.1040000e+003  1.0840000e+003  1.1080000e+003  1.1240000e+003  1.1040000e+003  1.1080000e+003  1.0880000e+003  1.1080000e+003  1.1000000e+003  1.0960000e+003  1.1000000e+003  1.0840000e+003  1.0760000e+003  1.1040000e+003  1.0960000e+003  1.0720000e+003  1.0840000e+003  1.0640000e+003  1.0880000e+003  1.0680000e+003  1.0920000e+003  1.0520000e+003  1.0480000e+003  1.0080000e+003  1.0480000e+003  1.0040000e+003  1.0200000e+003  1.0040000e+003  9.7200000e+002  9.6000000e+002  9.5200000e+002  9.8400000e+002  9.6800000e+002  9.9200000e+002  1.0120000e+003  9.9600000e+002  1.0680000e+003  1.0720000e+003  1.0760000e+003  1.0920000e+003  1.0960000e+003  1.0960000e+003  1.0720000e+003  1.1000000e+003  1.1200000e+003  1.1280000e+003  1.1160000e+003  1.1280000e+003  1.1200000e+003  1.0880000e+003  1.0880000e+003  1.0560000e+003  1.0800000e+003  1.0720000e+003  1.1080000e+003  1.1200000e+003  1.1360000e+003  1.0840000e+003  1.1040000e+003  1.1160000e+003  1.1080000e+003  1.0840000e+003  1.1040000e+003  1.1160000e+003  1.0760000e+003  1.1120000e+003  1.1240000e+003  1.1240000e+003  1.1160000e+003  1.0960000e+003  1.1040000e+003  1.1200000e+003  1.1160000e+003  1.1160000e+003  1.0880000e+003  1.1160000e+003  1.1040000e+003  1.1080000e+003  1.1240000e+003  1.1080000e+003  1.0880000e+003  1.1240000e+003  1.1360000e+003  1.1240000e+003  1.1160000e+003  1.1240000e+003  1.0920000e+003  1.0920000e+003  1.1120000e+003  1.0640000e+003  1.0920000e+003  1.0840000e+003  1.0680000e+003  1.0840000e+003  1.0920000e+003  1.0560000e+003  1.0920000e+003  1.0800000e+003  1.0720000e+003  1.0960000e+003  1.0800000e+003  1.0920000e+003  1.1040000e+003  1.0840000e+003  1.1200000e+003  1.0880000e+003  1.0760000e+003  1.1000000e+003  1.0920000e+003  1.0840000e+003  1.0960000e+003  1.0880000e+003  1.0920000e+003  1.1120000e+003  1.0960000e+003  1.1120000e+003  1.1080000e+003  1.0880000e+003  1.1040000e+003  1.1120000e+003  1.0880000e+003  1.1000000e+003  1.0960000e+003  1.0920000e+003  1.1240000e+003  1.1000000e+003  1.1120000e+003  1.1160000e+003  1.1080000e+003  1.0760000e+003  1.0680000e+003  1.0320000e+003  1.0080000e+003  1.0120000e+003  1.0160000e+003  1.0440000e+003  1.0560000e+003  1.0520000e+003  1.0680000e+003  1.0560000e+003  1.0560000e+003  1.0520000e+003  1.0400000e+003  1.0480000e+003  1.0600000e+003  1.0440000e+003  1.0720000e+003  1.0680000e+003  1.0720000e+003  1.0920000e+003  1.0880000e+003  1.1200000e+003  1.1080000e+003  1.1200000e+003  1.1440000e+003  1.1120000e+003  1.1400000e+003  1.1320000e+003  1.0960000e+003  1.1200000e+003  1.0960000e+003  1.1160000e+003  1.1280000e+003  1.1080000e+003  1.1240000e+003  1.0840000e+003  1.0880000e+003  1.1280000e+003  1.1040000e+003  1.1040000e+003  1.1160000e+003  1.1000000e+003  1.1160000e+003  1.1200000e+003  1.0760000e+003  1.1000000e+003  1.1080000e+003  1.0880000e+003  1.1200000e+003  1.0960000e+003  1.0760000e+003  1.1080000e+003  1.0760000e+003  1.1040000e+003  1.0840000e+003  1.0640000e+003  1.0920000e+003  1.0720000e+003  1.0840000e+003  1.0800000e+003  1.0680000e+003  1.0760000e+003  1.0840000e+003  1.0640000e+003  1.1000000e+003  1.0840000e+003  1.0760000e+003  1.0960000e+003  1.0720000e+003  1.1120000e+003  1.0920000e+003  1.0720000e+003  1.0960000e+003  1.1120000e+003  1.0560000e+003  1.0720000e+003  1.0440000e+003  1.0480000e+003  1.0680000e+003  1.0520000e+003  1.0640000e+003  1.0800000e+003  1.0560000e+003  1.0840000e+003  1.0760000e+003  1.0960000e+003  1.0840000e+003  1.0280000e+003  1.0240000e+003  1.0120000e+003  1.0200000e+003  1.0280000e+003  1.0400000e+003  1.0600000e+003  1.0720000e+003  1.1040000e+003  1.0920000e+003  1.1240000e+003  1.1160000e+003  1.1480000e+003  1.1360000e+003  1.1720000e+003  1.1800000e+003  1.1680000e+003  1.1720000e+003  1.1760000e+003  1.1760000e+003  1.1600000e+003  1.1480000e+003  1.1440000e+003  1.1480000e+003  1.1280000e+003  1.1320000e+003  1.1120000e+003  1.1080000e+003  1.1200000e+003  1.1040000e+003  1.1160000e+003  1.0880000e+003  1.0720000e+003  1.0800000e+003  1.0640000e+003  1.0440000e+003  1.0000000e+003  1.0040000e+003  1.0040000e+003  1.0280000e+003  1.0520000e+003  1.0600000e+003  1.0760000e+003  1.0800000e+003  1.1200000e+003  1.1320000e+003  1.1120000e+003  1.1000000e+003  1.0680000e+003  1.0880000e+003  1.0880000e+003  1.1080000e+003  1.1120000e+003  1.0880000e+003  1.1200000e+003  1.1080000e+003  1.1400000e+003  1.1240000e+003  1.1480000e+003  1.1240000e+003  1.1320000e+003  1.1680000e+003  1.1560000e+003  1.1320000e+003  1.1440000e+003  1.1120000e+003  1.1200000e+003  1.1120000e+003  1.1160000e+003  1.1360000e+003  1.1360000e+003  1.1240000e+003  1.1440000e+003  1.1280000e+003  1.1120000e+003  1.1360000e+003  1.1160000e+003  1.1400000e+003  1.1240000e+003  1.1120000e+003  1.1160000e+003  1.0920000e+003  1.1040000e+003  1.0840000e+003  1.0960000e+003  1.1120000e+003  1.0800000e+003  1.0920000e+003  1.0760000e+003  1.0680000e+003  1.0920000e+003  1.0840000e+003  1.0840000e+003  1.0960000e+003  1.1000000e+003  1.0960000e+003  1.1240000e+003  1.1000000e+003  1.1200000e+003  1.0960000e+003  1.0840000e+003  1.0960000e+003  1.0720000e+003  1.0960000e+003  1.0840000e+003  1.1160000e+003  1.0840000e+003  1.1000000e+003  1.0720000e+003  1.0840000e+003  1.0440000e+003  1.0760000e+003  1.0560000e+003  1.0640000e+003  1.0720000e+003  1.0520000e+003  1.0680000e+003  1.0440000e+003  1.0200000e+003  1.0360000e+003  1.0600000e+003  1.0720000e+003  1.0640000e+003  1.0880000e+003  1.0800000e+003  1.0760000e+003  1.0800000e+003  1.0560000e+003  1.0760000e+003  1.0600000e+003  1.0840000e+003  1.1000000e+003  1.1000000e+003  1.0880000e+003  1.1040000e+003  1.1160000e+003  1.0960000e+003  1.1000000e+003  1.0840000e+003  1.1040000e+003  1.1040000e+003  1.1080000e+003  1.1360000e+003  1.1000000e+003  1.0960000e+003  1.0840000e+003  1.0640000e+003  1.0680000e+003  1.0520000e+003  1.0840000e+003  1.0640000e+003  1.0320000e+003  1.0680000e+003  1.0800000e+003  1.0640000e+003  1.0720000e+003  1.1080000e+003  1.1240000e+003  1.1280000e+003  1.0760000e+003  1.0760000e+003  1.1080000e+003  1.1000000e+003  1.1040000e+003  1.1240000e+003  1.1120000e+003  1.1000000e+003  1.1240000e+003  1.0760000e+003  1.0920000e+003  1.0640000e+003  1.0360000e+003  1.0600000e+003  1.0440000e+003  1.0680000e+003  1.0960000e+003  1.0880000e+003  1.1000000e+003  1.0880000e+003  1.1160000e+003  1.1200000e+003  1.0920000e+003  1.1160000e+003  1.1120000e+003  1.1160000e+003  1.1240000e+003  1.0960000e+003  1.0920000e+003  1.1360000e+003  1.1080000e+003  1.1200000e+003  1.1080000e+003  1.1040000e+003  1.1040000e+003  1.1160000e+003  1.0840000e+003  1.1240000e+003  1.1080000e+003  1.0960000e+003  1.1280000e+003  1.1280000e+003  1.0880000e+003  1.1120000e+003  1.1160000e+003  1.1000000e+003  1.1280000e+003  1.1240000e+003  1.0920000e+003  1.1160000e+003  1.1000000e+003  1.1320000e+003  1.1000000e+003  1.1000000e+003  1.1200000e+003  1.1320000e+003  1.1320000e+003  1.1000000e+003  1.1000000e+003  1.1040000e+003  1.1040000e+003  1.0840000e+003  1.1000000e+003  1.0920000e+003  1.1120000e+003  1.1040000e+003  1.1080000e+003  1.1160000e+003  1.1120000e+003  1.1160000e+003  1.1200000e+003  1.1040000e+003  1.1320000e+003  1.1000000e+003  1.1360000e+003  1.1320000e+003  1.1000000e+003  1.1120000e+003  1.1240000e+003  1.0840000e+003  1.1200000e+003  1.1080000e+003  1.1000000e+003  1.1160000e+003  1.1120000e+003  1.0960000e+003  1.1200000e+003  1.0880000e+003  1.1080000e+003  1.1080000e+003  1.0760000e+003  1.1160000e+003  1.1000000e+003  1.0880000e+003  1.1160000e+003  1.1160000e+003  1.0840000e+003  1.1160000e+003  1.0760000e+003  1.1200000e+003  1.1160000e+003  1.0880000e+003  1.1000000e+003  1.0840000e+003  1.0720000e+003  1.0920000e+003  1.0960000e+003  1.0640000e+003  1.0880000e+003  1.0760000e+003  1.0960000e+003  1.1000000e+003  1.1040000e+003  1.1160000e+003  1.1320000e+003  1.1120000e+003  1.1400000e+003  1.1280000e+003  1.1120000e+003  1.1320000e+003  1.1520000e+003  1.1160000e+003  1.1400000e+003  1.1560000e+003  1.1200000e+003  1.1520000e+003  1.1280000e+003  1.1080000e+003  1.1240000e+003  1.1280000e+003  1.0800000e+003  1.1240000e+003  1.1400000e+003  1.1040000e+003  1.1000000e+003  1.1280000e+003  1.0680000e+003  1.1040000e+003  1.0880000e+003  1.0720000e+003  1.0960000e+003  1.1440000e+003  1.1000000e+003  1.1360000e+003  1.1520000e+003  1.1320000e+003  1.1560000e+003  1.1600000e+003  1.1120000e+003  1.1320000e+003  1.1640000e+003  1.1160000e+003  1.1520000e+003  1.1480000e+003  1.1120000e+003  1.1520000e+003  1.1480000e+003  1.1280000e+003  1.1600000e+003  1.1440000e+003  1.1200000e+003  1.1600000e+003  1.1440000e+003  1.0920000e+003  1.1440000e+003  1.1240000e+003  1.1120000e+003  1.1320000e+003  1.1560000e+003  1.1120000e+003  1.1680000e+003  1.1240000e+003  1.1320000e+003  1.1400000e+003  1.1360000e+003  1.1200000e+003  1.1440000e+003  1.1120000e+003  1.1320000e+003  1.1680000e+003  1.1400000e+003  1.1480000e+003  1.1480000e+003  1.1400000e+003  1.1680000e+003  1.1280000e+003  1.1600000e+003  1.1480000e+003  1.1280000e+003  1.1560000e+003  1.1320000e+003  1.1600000e+003  1.1720000e+003  1.1520000e+003  1.1600000e+003  1.1560000e+003  1.1320000e+003  1.1520000e+003  1.1360000e+003  1.1400000e+003  1.1560000e+003  1.1440000e+003  1.1720000e+003  1.1720000e+003  1.1480000e+003  1.1680000e+003  1.1440000e+003  1.1360000e+003  1.1600000e+003  1.1400000e+003  1.1360000e+003  1.1520000e+003  1.1280000e+003  1.1400000e+003  1.1440000e+003  1.1280000e+003  1.0920000e+003  1.1280000e+003  1.1280000e+003  1.1080000e+003  1.0680000e+003  1.1200000e+003  1.1080000e+003  1.0960000e+003  1.1160000e+003  1.1400000e+003  1.1240000e+003  1.1200000e+003  1.0840000e+003  1.1120000e+003  1.1040000e+003  1.0960000e+003  1.1200000e+003  1.0920000e+003  1.1240000e+003  1.1360000e+003  1.1240000e+003  1.0800000e+003  1.1160000e+003  1.1120000e+003  1.0920000e+003  1.1040000e+003  1.1120000e+003  1.1080000e+003  1.1040000e+003  1.1000000e+003  1.1320000e+003  1.1200000e+003  1.1200000e+003  1.1320000e+003  1.1160000e+003  1.1320000e+003  1.1440000e+003  1.1280000e+003  1.1000000e+003  1.1360000e+003  1.0840000e+003  1.1080000e+003  1.1240000e+003  1.0960000e+003  1.0720000e+003  1.1000000e+003  1.1040000e+003  1.0800000e+003  1.1080000e+003  1.1320000e+003  1.1040000e+003  1.1240000e+003  1.1440000e+003  1.1000000e+003  1.0440000e+003  1.1000000e+003  1.1320000e+003  1.1320000e+003  1.1360000e+003  1.1120000e+003  1.0680000e+003  1.0720000e+003  1.0840000e+003  1.0640000e+003  1.0800000e+003  1.0960000e+003  1.1280000e+003  1.1520000e+003  1.1960000e+003  1.1560000e+003  1.1520000e+003  1.1560000e+003  1.1800000e+003  1.1480000e+003  1.1720000e+003  1.1520000e+003  1.1480000e+003  1.1760000e+003  1.1640000e+003  1.1680000e+003  1.1560000e+003  1.1440000e+003  1.1680000e+003  1.1560000e+003  1.1640000e+003  1.1320000e+003  1.1680000e+003  1.1720000e+003  1.1840000e+003  1.1640000e+003  1.1840000e+003  1.1440000e+003  1.1600000e+003  1.1560000e+003  1.1560000e+003  1.1440000e+003  1.1360000e+003  1.1520000e+003  1.1440000e+003  1.1400000e+003  1.1480000e+003  1.1280000e+003  1.1280000e+003  1.1600000e+003  1.1600000e+003  1.1240000e+003  1.1640000e+003  1.1640000e+003  1.1480000e+003  1.1560000e+003  1.1400000e+003  1.1320000e+003  1.1240000e+003  1.1400000e+003  1.1440000e+003  1.1240000e+003  1.1120000e+003  1.1600000e+003  1.1240000e+003  1.1280000e+003  1.1120000e+003  1.1320000e+003  1.1320000e+003  1.1240000e+003  1.1320000e+003  1.1400000e+003  1.1240000e+003  1.1520000e+003  1.1400000e+003  1.1600000e+003  1.1560000e+003  1.1480000e+003  1.1280000e+003  1.1520000e+003  1.1200000e+003  1.1120000e+003  1.1120000e+003  1.0960000e+003  1.0520000e+003  1.0680000e+003  1.0600000e+003  1.0760000e+003  1.1200000e+003  1.1200000e+003  1.1200000e+003  1.1320000e+003  1.1400000e+003  1.1320000e+003  1.1600000e+003  1.1400000e+003  1.1280000e+003  1.1400000e+003  1.1480000e+003  1.1320000e+003  1.1520000e+003  1.1240000e+003  1.1480000e+003  1.1280000e+003  1.1160000e+003  1.1440000e+003  1.1200000e+003  1.1200000e+003  1.1360000e+003  1.1240000e+003  1.1360000e+003  1.1400000e+003  1.1440000e+003  1.1480000e+003  1.1400000e+003  1.1680000e+003  1.1440000e+003  1.1560000e+003  1.1400000e+003  1.1400000e+003  1.1600000e+003  1.1280000e+003  1.1440000e+003  1.1360000e+003  1.1240000e+003  1.1400000e+003  1.1160000e+003  1.1400000e+003  1.0920000e+003  1.1560000e+003  1.1480000e+003  1.1400000e+003  1.1360000e+003  1.1440000e+003  1.1320000e+003  1.1600000e+003  1.1200000e+003  1.1080000e+003  1.1320000e+003  1.1560000e+003  1.1360000e+003  1.1440000e+003  1.1360000e+003  1.1200000e+003  1.1400000e+003  1.1840000e+003  1.1240000e+003  1.1320000e+003  1.1440000e+003  1.1360000e+003  1.1360000e+003  1.1560000e+003  1.1360000e+003  1.1280000e+003  1.1520000e+003  1.1560000e+003  1.1280000e+003  1.1440000e+003  1.1360000e+003  1.1160000e+003  1.1360000e+003  1.1440000e+003  1.1120000e+003  1.1080000e+003  1.1320000e+003  1.1480000e+003  1.1200000e+003  1.1360000e+003  1.1440000e+003  1.1320000e+003  1.1560000e+003  1.1640000e+003  1.1320000e+003  1.1440000e+003  1.1520000e+003  1.1400000e+003  1.1600000e+003  1.1600000e+003  1.1280000e+003  1.1440000e+003  1.1640000e+003  1.1280000e+003  1.1480000e+003  1.1400000e+003  1.1280000e+003  1.1360000e+003  1.1520000e+003  1.1320000e+003  1.1160000e+003  1.1360000e+003  1.1440000e+003  1.1200000e+003  1.1440000e+003  1.1160000e+003  1.1280000e+003  1.1520000e+003  1.1440000e+003  1.1240000e+003  1.1400000e+003  1.1360000e+003  1.1440000e+003  1.1520000e+003  1.1560000e+003  1.1200000e+003  1.1200000e+003  1.1760000e+003  1.1520000e+003  1.1800000e+003  1.1880000e+003  1.1800000e+003  1.1600000e+003  1.1760000e+003  1.1480000e+003  1.1480000e+003  1.1200000e+003  1.1120000e+003  1.0920000e+003  1.0400000e+003  1.0320000e+003  1.0520000e+003  1.0360000e+003  1.0080000e+003  1.0040000e+003  1.0040000e+003  1.0160000e+003  1.0520000e+003  1.0480000e+003  1.0560000e+003  1.1000000e+003  1.0960000e+003  1.0840000e+003  1.1120000e+003  1.1360000e+003  1.0960000e+003  1.1280000e+003  1.1360000e+003  1.1160000e+003  1.1400000e+003  1.1480000e+003  1.1160000e+003  1.1480000e+003  1.1440000e+003  1.1400000e+003  1.1480000e+003  1.1360000e+003  1.1440000e+003  1.1600000e+003  1.1280000e+003  1.1520000e+003  1.1400000e+003  1.1280000e+003  1.1400000e+003  1.1320000e+003  1.1080000e+003  1.1400000e+003  1.1200000e+003  1.1120000e+003  1.1320000e+003  1.1280000e+003  1.1200000e+003  1.1400000e+003  1.1320000e+003  1.1560000e+003  1.1480000e+003  1.1160000e+003  1.1160000e+003  1.1400000e+003  1.1200000e+003  1.1280000e+003  1.1240000e+003  1.1040000e+003  1.1360000e+003  1.1480000e+003  1.1160000e+003  1.1320000e+003  1.1400000e+003  1.1080000e+003  1.1360000e+003  1.1400000e+003  1.1200000e+003  1.1160000e+003  1.1280000e+003  1.1040000e+003  1.1320000e+003  1.1120000e+003  1.1040000e+003  1.1280000e+003  1.1160000e+003  1.1200000e+003  1.1120000e+003  1.0720000e+003  1.0520000e+003  1.0680000e+003  1.0720000e+003  1.1080000e+003  1.1000000e+003  1.0960000e+003  1.1320000e+003  1.1400000e+003  1.1200000e+003  1.1520000e+003  1.1280000e+003  1.1320000e+003  1.1560000e+003  1.1360000e+003  1.1360000e+003  1.1520000e+003  1.1240000e+003  1.1480000e+003  1.1600000e+003  1.1320000e+003  1.1480000e+003  1.1360000e+003  1.1440000e+003  1.1600000e+003  1.1480000e+003  1.1280000e+003  1.1440000e+003  1.1320000e+003  1.1200000e+003  1.1240000e+003  1.1040000e+003  1.1080000e+003  1.1400000e+003  1.1160000e+003  1.1440000e+003  1.1440000e+003  1.1320000e+003  1.1520000e+003  1.1520000e+003  1.1240000e+003  1.1480000e+003  1.1240000e+003  1.1240000e+003  1.1520000e+003  1.1240000e+003  1.1000000e+003  1.1280000e+003  1.1160000e+003  1.1120000e+003  1.1320000e+003  1.1080000e+003  1.1200000e+003  1.1440000e+003  1.1160000e+003  1.1440000e+003  1.1280000e+003  1.1040000e+003  1.1280000e+003  1.1360000e+003  1.1080000e+003  1.1360000e+003  1.1280000e+003  1.1120000e+003  1.1520000e+003  1.1440000e+003  1.1160000e+003  1.1120000e+003  1.1240000e+003  1.1000000e+003  1.1160000e+003  1.1120000e+003  1.1000000e+003  1.1200000e+003  1.1160000e+003  1.0920000e+003  1.1160000e+003  1.1000000e+003  1.0720000e+003  1.0720000e+003  1.0400000e+003  1.0200000e+003  1.0280000e+003  1.0360000e+003  1.0800000e+003  1.1240000e+003  1.1200000e+003  1.1320000e+003  1.1480000e+003  1.1600000e+003  1.1560000e+003  1.1800000e+003  1.1560000e+003  1.1680000e+003  1.1800000e+003  1.1640000e+003  1.1640000e+003  1.1680000e+003  1.1400000e+003  1.1800000e+003  1.1840000e+003  1.1760000e+003  1.1720000e+003  1.1720000e+003  1.1680000e+003  1.1920000e+003  1.1720000e+003  1.1600000e+003  1.1640000e+003  1.1880000e+003  1.1520000e+003  1.1520000e+003  1.1520000e+003  1.1920000e+003  1.1880000e+003  1.2120000e+003  1.1560000e+003  1.1640000e+003  1.1600000e+003  1.1400000e+003  1.1360000e+003  1.1320000e+003  1.1360000e+003  1.1120000e+003  1.0800000e+003  1.0440000e+003  1.0680000e+003  1.0960000e+003  1.1120000e+003  1.0760000e+003  1.1080000e+003  1.1120000e+003  1.1280000e+003  1.1360000e+003  1.1640000e+003  1.1360000e+003  1.1760000e+003  1.1600000e+003  1.1440000e+003  1.1560000e+003  1.1560000e+003  1.1520000e+003  1.1760000e+003  1.1600000e+003  1.1680000e+003  1.1520000e+003  1.1680000e+003  1.1680000e+003  1.1680000e+003  1.1760000e+003  1.1680000e+003  1.1640000e+003  1.1440000e+003  1.1720000e+003  1.1560000e+003  1.1280000e+003  1.1680000e+003  1.1360000e+003  1.1400000e+003  1.1520000e+003  1.1520000e+003  1.1520000e+003  1.1640000e+003  1.1280000e+003  1.1640000e+003  1.1360000e+003  1.1440000e+003  1.1480000e+003  1.1360000e+003  1.1360000e+003  1.1440000e+003  1.1080000e+003  1.1520000e+003  1.1520000e+003  1.1440000e+003  1.1480000e+003  1.1560000e+003  1.1320000e+003  1.1560000e+003  1.1560000e+003  1.1280000e+003  1.1360000e+003  1.1440000e+003  1.1160000e+003  1.1320000e+003  1.1120000e+003  1.0920000e+003  1.1200000e+003  1.1280000e+003  1.1000000e+003  1.1200000e+003  1.1000000e+003  1.0800000e+003  1.1280000e+003  1.0920000e+003  1.1040000e+003  1.1240000e+003  1.0920000e+003  1.0960000e+003  1.1000000e+003  1.0920000e+003  1.0800000e+003  1.0520000e+003  1.0920000e+003  1.0760000e+003  1.0920000e+003  1.1160000e+003  1.1000000e+003  1.1320000e+003  1.1000000e+003  1.1040000e+003  1.1120000e+003  1.1000000e+003  1.1160000e+003  1.1360000e+003  1.1000000e+003  1.1400000e+003  1.1120000e+003  1.1160000e+003  1.1160000e+003  1.0920000e+003  1.0920000e+003  1.0880000e+003  1.0360000e+003  1.0400000e+003  1.0400000e+003  1.0440000e+003  1.0320000e+003  1.0440000e+003  1.0560000e+003  1.0560000e+003  1.0560000e+003  1.0600000e+003  1.0480000e+003  1.0560000e+003  1.0800000e+003  1.0600000e+003  1.0520000e+003  1.0800000e+003  1.0840000e+003  1.0720000e+003  1.0840000e+003  1.0800000e+003  1.0720000e+003  1.0200000e+003  1.0200000e+003  1.0040000e+003  1.0240000e+003  1.0200000e+003  1.0160000e+003  1.0200000e+003  1.0520000e+003  1.0600000e+003  1.0800000e+003  1.0520000e+003  1.0280000e+003  1.0640000e+003  1.0720000e+003  1.0720000e+003  1.0320000e+003  1.0840000e+003  1.0800000e+003  1.1200000e+003  1.1160000e+003  1.1120000e+003  1.1000000e+003  1.1280000e+003  1.1280000e+003  1.1200000e+003  1.1080000e+003  1.1080000e+003  1.1120000e+003  1.1240000e+003  1.1320000e+003  1.1240000e+003  1.1040000e+003  1.1320000e+003  1.1320000e+003  1.1280000e+003  1.1320000e+003  1.1320000e+003  1.1560000e+003  1.1400000e+003  1.1680000e+003  1.1680000e+003  1.1480000e+003  1.1480000e+003  1.1760000e+003  1.1920000e+003  1.1760000e+003  1.1320000e+003  1.1640000e+003  1.1520000e+003  1.1600000e+003  1.1560000e+003  1.1480000e+003  1.1400000e+003  1.1160000e+003  1.1000000e+003  1.0800000e+003  1.0520000e+003  1.0920000e+003  1.0840000e+003  1.0840000e+003  1.1160000e+003  1.1000000e+003  1.0920000e+003  1.1040000e+003  1.1240000e+003  1.1040000e+003  1.1160000e+003  1.1360000e+003  1.1360000e+003  1.1240000e+003  1.1280000e+003  1.0960000e+003  1.0920000e+003  1.0840000e+003  1.0960000e+003  1.0960000e+003  1.0800000e+003  1.0880000e+003  1.1120000e+003  1.0880000e+003  1.0960000e+003  1.0800000e+003  1.0920000e+003  1.0800000e+003  1.0680000e+003  1.0960000e+003  1.1040000e+003  1.1040000e+003  1.1040000e+003  1.0840000e+003  1.1040000e+003  1.1240000e+003  1.0960000e+003  1.1240000e+003  1.1160000e+003  1.1040000e+003  1.1320000e+003  1.1360000e+003  1.1000000e+003  1.1080000e+003  1.1440000e+003  1.1160000e+003  1.1360000e+003  1.1240000e+003  1.1200000e+003  1.1280000e+003  1.1360000e+003  1.1200000e+003  1.1520000e+003  1.1360000e+003  1.1280000e+003  1.1480000e+003  1.1440000e+003  1.1440000e+003  1.1280000e+003  1.1080000e+003  1.1320000e+003  1.1440000e+003  1.1120000e+003  1.1480000e+003  1.1560000e+003  1.1480000e+003  1.1680000e+003  1.1480000e+003  1.1400000e+003  1.1480000e+003  1.1720000e+003  1.1680000e+003  1.1080000e+003  1.1160000e+003  1.1360000e+003  1.1080000e+003  1.0680000e+003  1.1120000e+003  1.1080000e+003  1.0760000e+003  1.0960000e+003  1.1040000e+003  1.1080000e+003  1.0760000e+003  1.0800000e+003  1.0920000e+003  1.1000000e+003  1.0840000e+003  1.1280000e+003  1.1240000e+003  1.1200000e+003  1.1320000e+003  1.1400000e+003  1.1200000e+003  1.1440000e+003  1.1240000e+003  1.1440000e+003  1.1000000e+003  1.0760000e+003  1.1000000e+003  1.0720000e+003  1.0400000e+003  1.0520000e+003  1.0680000e+003  1.0480000e+003  1.0800000e+003  1.0880000e+003  1.0880000e+003  1.0880000e+003  1.0920000e+003  1.0920000e+003  1.1120000e+003  1.0920000e+003  1.1040000e+003  1.1120000e+003  1.1200000e+003  1.1200000e+003  1.1240000e+003  1.1280000e+003  1.1160000e+003  1.1200000e+003  1.1200000e+003  1.1160000e+003  1.0960000e+003  1.1200000e+003  1.1040000e+003  1.1200000e+003  1.1040000e+003  1.1080000e+003  1.1000000e+003  1.1120000e+003  1.1040000e+003  1.1120000e+003  1.1320000e+003  1.1160000e+003  1.1040000e+003  1.1120000e+003  1.1120000e+003  1.1080000e+003  1.1200000e+003  1.1120000e+003  1.1000000e+003  1.1080000e+003  1.1080000e+003  1.0760000e+003  1.0760000e+003  1.0520000e+003  1.0720000e+003  1.0640000e+003  1.0440000e+003  1.0480000e+003  1.0640000e+003  1.0800000e+003  1.0600000e+003  1.0880000e+003  1.0840000e+003  1.0960000e+003  1.1080000e+003  1.1160000e+003  1.1040000e+003  1.1120000e+003  1.0960000e+003  1.0840000e+003  1.1000000e+003  1.0880000e+003  1.0800000e+003  1.0880000e+003  1.1040000e+003  1.0960000e+003  1.1040000e+003  1.0760000e+003  1.0720000e+003  1.0800000e+003  1.0800000e+003  1.1120000e+003  1.1160000e+003  1.1200000e+003  1.1120000e+003  1.1400000e+003  1.1240000e+003  1.1200000e+003  1.1200000e+003  1.0960000e+003  1.1040000e+003  1.1200000e+003  1.0920000e+003  1.1040000e+003  1.0920000e+003  1.1000000e+003  1.0920000e+003  1.1000000e+003  1.0880000e+003  1.0920000e+003  1.0840000e+003  1.1000000e+003  1.1040000e+003  1.1080000e+003  1.0880000e+003  1.0400000e+003  1.0840000e+003  1.0800000e+003  1.0480000e+003  1.0560000e+003  1.0720000e+003  1.0760000e+003  1.0760000e+003  1.0840000e+003  1.0760000e+003  1.0600000e+003  1.0640000e+003  1.0640000e+003  1.0600000e+003  1.0680000e+003  1.0480000e+003  9.6000000e+002  1.0440000e+003  1.0720000e+003  1.0680000e+003  1.1000000e+003  1.1360000e+003  1.1440000e+003  1.1080000e+003  1.1320000e+003  1.1480000e+003  1.1440000e+003  1.1280000e+003  1.1520000e+003  1.1280000e+003  1.1480000e+003  1.1720000e+003  1.1640000e+003  1.1920000e+003  1.1760000e+003  1.1760000e+003  1.1920000e+003  1.1720000e+003  1.1920000e+003  1.1960000e+003  1.1720000e+003  1.1960000e+003  1.1920000e+003  1.1760000e+003  1.1960000e+003  1.1760000e+003  1.2000000e+003  1.1840000e+003  1.1880000e+003  1.1960000e+003  1.1800000e+003  1.2120000e+003  1.1920000e+003  1.2080000e+003  1.2000000e+003  1.1960000e+003  1.2000000e+003  1.2000000e+003  1.1880000e+003  1.1840000e+003  1.1800000e+003  1.1600000e+003  1.1440000e+003  1.1320000e+003  1.1600000e+003  1.1760000e+003  1.1880000e+003  1.2000000e+003  1.1720000e+003  1.1880000e+003  1.1800000e+003  1.1920000e+003  1.1760000e+003  1.2120000e+003  1.2080000e+003  1.1840000e+003  1.2200000e+003  1.2080000e+003  1.2120000e+003  1.2000000e+003  1.1720000e+003  1.1800000e+003  1.1480000e+003  1.1040000e+003  1.1120000e+003  1.1360000e+003  1.1360000e+003  1.1600000e+003  1.1720000e+003  1.1720000e+003  1.1880000e+003  1.1800000e+003  1.1720000e+003  1.1880000e+003  1.1840000e+003  1.1840000e+003  1.1760000e+003  1.1680000e+003  1.1800000e+003  1.1880000e+003  1.1720000e+003  1.1800000e+003  1.1800000e+003  1.1720000e+003  1.1880000e+003  1.1800000e+003  1.1680000e+003  1.1880000e+003  1.1680000e+003  1.1680000e+003  1.1760000e+003  1.1600000e+003  1.1600000e+003  1.1920000e+003  1.1760000e+003  1.1760000e+003  1.1840000e+003  1.1640000e+003  1.1640000e+003  1.1920000e+003  1.1560000e+003  1.1800000e+003  1.1760000e+003  1.1720000e+003  1.1680000e+003  1.1680000e+003  1.1320000e+003  1.1440000e+003  1.1360000e+003  1.1320000e+003  1.1280000e+003  1.1200000e+003  1.1160000e+003  1.1400000e+003  1.1440000e+003  1.1440000e+003  1.1680000e+003  1.1520000e+003  1.1640000e+003  1.1840000e+003  1.1680000e+003  1.1600000e+003  1.1840000e+003  1.1680000e+003  1.1560000e+003  1.1720000e+003  1.1640000e+003  1.1600000e+003  1.1720000e+003  1.1760000e+003  1.1520000e+003  1.1640000e+003  1.1400000e+003  1.0880000e+003  1.1080000e+003  1.1120000e+003  1.1160000e+003  1.1400000e+003  1.1480000e+003  1.1600000e+003  1.1760000e+003  1.1640000e+003  1.1520000e+003  1.1720000e+003  1.1720000e+003  1.1760000e+003  1.1720000e+003  1.1520000e+003  1.1680000e+003  1.1680000e+003  1.1680000e+003  1.1760000e+003  1.1720000e+003  1.1680000e+003  1.1760000e+003  1.1520000e+003  1.1640000e+003  1.1680000e+003  1.1600000e+003  1.1840000e+003  1.1680000e+003  1.1520000e+003  1.1720000e+003  1.1800000e+003  1.1480000e+003  1.1680000e+003  1.1400000e+003  1.1440000e+003  1.1560000e+003  1.1480000e+003  1.1640000e+003  1.1600000e+003  1.1440000e+003  1.1600000e+003  1.1840000e+003  1.1680000e+003  1.1840000e+003  1.1920000e+003  1.1800000e+003  1.2000000e+003  1.1880000e+003  1.1600000e+003  1.1600000e+003  1.1800000e+003  1.1680000e+003  1.1640000e+003  1.1680000e+003  1.1440000e+003  1.1720000e+003  1.1640000e+003  1.1560000e+003  1.1600000e+003  1.1320000e+003  1.1440000e+003  1.1360000e+003  1.1080000e+003  1.1560000e+003  1.1360000e+003  1.1400000e+003  1.1040000e+003  1.0560000e+003  1.0880000e+003  1.0560000e+003  1.0520000e+003  1.0800000e+003  1.0840000e+003  1.0760000e+003  1.0760000e+003  1.1280000e+003  1.1280000e+003  1.1040000e+003  1.1160000e+003  1.1520000e+003  1.1560000e+003  1.1440000e+003  1.1640000e+003  1.1640000e+003  1.1560000e+003  1.1680000e+003  1.1760000e+003  1.1760000e+003  1.1760000e+003  1.1680000e+003  1.1640000e+003  1.1920000e+003  1.1680000e+003  1.1720000e+003  1.1720000e+003  1.1560000e+003  1.1640000e+003  1.1680000e+003  1.1640000e+003  1.1440000e+003  1.1840000e+003  1.1560000e+003  1.1440000e+003  1.1640000e+003  1.1560000e+003  1.1400000e+003  1.1680000e+003  1.1680000e+003  1.1440000e+003  1.1600000e+003  1.1680000e+003  1.1480000e+003  1.1760000e+003  1.1640000e+003  1.1440000e+003  1.1680000e+003  1.1720000e+003  1.1520000e+003  1.1680000e+003  1.1640000e+003  1.1680000e+003  1.1360000e+003  1.1600000e+003  1.1640000e+003  1.1520000e+003  1.1640000e+003  1.1560000e+003  1.1400000e+003  1.1760000e+003  1.1520000e+003  1.1680000e+003  1.1680000e+003  1.1520000e+003  1.1720000e+003  1.1760000e+003  1.1640000e+003  1.1960000e+003  1.1800000e+003  1.1720000e+003  1.1840000e+003  1.2000000e+003  1.1760000e+003  1.2000000e+003  1.1800000e+003  1.1720000e+003  1.1960000e+003  1.1880000e+003  1.1640000e+003  1.1760000e+003  1.1520000e+003  1.1440000e+003  1.1880000e+003  1.1840000e+003  1.1680000e+003  1.1640000e+003  1.1560000e+003  1.1480000e+003  1.1240000e+003  1.0920000e+003  1.0680000e+003  1.0720000e+003  1.0720000e+003  1.1160000e+003  1.1320000e+003  1.1440000e+003  1.1640000e+003  1.1960000e+003  1.1680000e+003  1.1720000e+003  1.1680000e+003  1.2040000e+003  1.1840000e+003  1.1720000e+003  1.1840000e+003  1.1640000e+003  1.1760000e+003  1.1960000e+003  1.1560000e+003  1.1840000e+003  1.1680000e+003  1.1760000e+003  1.1480000e+003  1.1520000e+003  1.1240000e+003  1.1240000e+003  1.1400000e+003  1.1400000e+003  1.1240000e+003  1.1360000e+003  1.1440000e+003  1.1640000e+003  1.1240000e+003  1.1400000e+003  1.1160000e+003  1.1240000e+003  1.1280000e+003  1.1320000e+003  1.1280000e+003  1.1320000e+003  1.1400000e+003  1.1360000e+003  1.1200000e+003  1.1560000e+003  1.1480000e+003  1.1320000e+003  1.1560000e+003  1.1520000e+003  1.1400000e+003  1.1600000e+003  1.1640000e+003  1.1520000e+003  1.1800000e+003  1.1680000e+003  1.1480000e+003  1.1640000e+003  1.1760000e+003  1.1520000e+003  1.1680000e+003  1.1600000e+003  1.1360000e+003  1.1600000e+003  1.1560000e+003  1.1240000e+003  1.1360000e+003  1.1640000e+003  1.1360000e+003  1.1280000e+003  1.1440000e+003  1.1200000e+003  1.1160000e+003  1.1400000e+003  1.1480000e+003  1.1080000e+003  1.1400000e+003  1.1280000e+003  1.1400000e+003  1.1320000e+003  1.1520000e+003  1.1240000e+003  1.1520000e+003  1.1400000e+003  1.1400000e+003  1.1480000e+003  1.1520000e+003  1.1200000e+003  1.1520000e+003  1.1360000e+003  1.1160000e+003  1.1240000e+003  1.1400000e+003  1.1120000e+003  1.1560000e+003  1.1080000e+003  1.1200000e+003  1.1240000e+003  1.1320000e+003  1.1000000e+003  1.0720000e+003  1.0520000e+003  1.0800000e+003  1.0880000e+003  1.1000000e+003  1.0840000e+003  1.0360000e+003  1.0760000e+003  1.0640000e+003  1.0880000e+003  1.1000000e+003  1.1120000e+003  1.0960000e+003  1.1280000e+003  1.1320000e+003  1.1480000e+003  1.1200000e+003  1.0960000e+003  1.1040000e+003  1.1480000e+003  1.1360000e+003  1.1240000e+003  1.1240000e+003  1.0760000e+003  1.0840000e+003  1.1080000e+003  1.1240000e+003  1.1040000e+003  1.0680000e+003  1.1160000e+003  1.1400000e+003  1.1240000e+003  1.0880000e+003  1.1080000e+003  1.1400000e+003  1.1400000e+003  1.1000000e+003  1.1080000e+003  1.1160000e+003  1.1160000e+003  1.0760000e+003  1.1080000e+003  1.1040000e+003  1.1120000e+003  1.0960000e+003  1.1320000e+003  1.1240000e+003  1.1360000e+003  1.0800000e+003  1.1240000e+003  1.1360000e+003  1.1320000e+003  1.1040000e+003  1.1480000e+003  1.1480000e+003  1.1280000e+003  1.1560000e+003  1.1560000e+003  1.1320000e+003  1.1400000e+003  1.0960000e+003  1.0960000e+003  1.0720000e+003  1.0760000e+003  1.0640000e+003  1.0400000e+003  1.0400000e+003  1.0600000e+003  1.0720000e+003  1.0840000e+003  1.0960000e+003  1.1120000e+003  1.1120000e+003  1.1280000e+003  1.1240000e+003  1.1240000e+003  1.1360000e+003  1.1520000e+003  1.1320000e+003  1.1320000e+003  1.1480000e+003  1.1680000e+003  1.1760000e+003  1.1360000e+003  1.1600000e+003  1.1640000e+003  1.1880000e+003  1.1440000e+003  1.1520000e+003  1.1600000e+003  1.1560000e+003  1.1400000e+003  1.1640000e+003  1.1720000e+003  1.1400000e+003  1.1720000e+003  1.1720000e+003  1.1560000e+003  1.1400000e+003  1.1640000e+003  1.1600000e+003  1.1560000e+003  1.1600000e+003  1.1640000e+003  1.1400000e+003  1.1440000e+003  1.1760000e+003  1.1640000e+003  1.1400000e+003  1.1640000e+003  1.1760000e+003  1.1480000e+003  1.1280000e+003  1.1600000e+003  1.1400000e+003  1.1280000e+003  1.1480000e+003  1.1520000e+003  1.1240000e+003  1.1440000e+003  1.1440000e+003  1.1360000e+003  1.1240000e+003  1.1520000e+003  1.1160000e+003  1.1160000e+003  1.1400000e+003  1.1280000e+003  1.1040000e+003  1.1400000e+003  1.1320000e+003  1.1240000e+003  1.1160000e+003  1.1240000e+003  1.1080000e+003  1.0760000e+003  1.0560000e+003  1.0640000e+003  1.0560000e+003  1.0680000e+003  1.1000000e+003  1.1080000e+003  1.1200000e+003  1.1000000e+003  1.1320000e+003  1.1320000e+003  1.1400000e+003  1.1240000e+003  1.1560000e+003  1.1320000e+003  1.1240000e+003  1.1320000e+003  1.1320000e+003  1.1040000e+003  1.1320000e+003  1.1200000e+003  1.0840000e+003  1.0800000e+003  1.1320000e+003  1.1280000e+003  1.0920000e+003  1.1200000e+003  1.1800000e+003  1.1760000e+003  1.1560000e+003  1.1640000e+003  1.1440000e+003  1.1480000e+003  1.1440000e+003  1.1200000e+003  1.1600000e+003  1.1160000e+003  1.1480000e+003  1.1480000e+003  1.1240000e+003  1.1520000e+003  1.1720000e+003  1.1280000e+003  1.1520000e+003  1.1440000e+003  1.1320000e+003  1.1560000e+003  1.1720000e+003  1.1160000e+003  1.1440000e+003  1.1440000e+003  1.1400000e+003  1.1440000e+003  1.1560000e+003  1.1520000e+003  1.1400000e+003  1.1800000e+003  1.1800000e+003  1.1480000e+003  1.1520000e+003  1.1200000e+003  1.1680000e+003  1.1600000e+003  1.1760000e+003  1.1400000e+003  1.1760000e+003  1.1320000e+003  1.1520000e+003  1.1520000e+003  1.1360000e+003  1.1000000e+003  1.0960000e+003  1.1040000e+003  1.0640000e+003  1.0600000e+003  1.0560000e+003  1.0680000e+003  1.0960000e+003  1.1080000e+003  1.0920000e+003  1.1040000e+003  1.1320000e+003  1.1520000e+003  1.1400000e+003  1.1280000e+003  1.1440000e+003  1.1520000e+003  1.1400000e+003  1.1400000e+003  1.1440000e+003  1.1640000e+003  1.1600000e+003  1.1520000e+003  1.1640000e+003  1.1720000e+003  1.1400000e+003  1.1640000e+003  1.1680000e+003  1.1720000e+003  1.1360000e+003  1.1480000e+003  1.1800000e+003  1.1880000e+003  1.1560000e+003  1.1480000e+003  1.1560000e+003  1.1680000e+003  1.1400000e+003  1.1640000e+003  1.1680000e+003  1.1520000e+003  1.1360000e+003  1.1720000e+003  1.1760000e+003  1.1680000e+003  1.1400000e+003  1.1480000e+003  1.1840000e+003  1.1640000e+003  1.1320000e+003  1.1480000e+003  1.1680000e+003  1.1840000e+003  1.1360000e+003  1.1640000e+003  1.1600000e+003  1.1520000e+003  1.1640000e+003  1.1680000e+003  1.1400000e+003  1.1360000e+003  1.1760000e+003  1.1800000e+003  1.1720000e+003  1.1400000e+003  1.1520000e+003  1.1840000e+003  1.1640000e+003  1.1400000e+003  1.1640000e+003  1.1720000e+003  1.1440000e+003  1.1680000e+003  1.1680000e+003  1.1480000e+003  1.1560000e+003  1.1680000e+003  1.1520000e+003  1.1600000e+003  1.1560000e+003  1.1480000e+003  1.1360000e+003  1.1560000e+003  1.1480000e+003  1.1280000e+003  1.1440000e+003  1.1560000e+003  1.1360000e+003  1.1400000e+003  1.1480000e+003  1.1400000e+003  1.1280000e+003  1.1600000e+003  1.1520000e+003  1.1320000e+003  1.1440000e+003  1.1640000e+003  1.1440000e+003  1.1280000e+003  1.1480000e+003  1.1520000e+003  1.1440000e+003  1.1600000e+003  1.1640000e+003  1.1400000e+003  1.1400000e+003  1.1560000e+003  1.1440000e+003  1.1400000e+003  1.1480000e+003  1.1440000e+003  1.1240000e+003  1.1360000e+003  1.1400000e+003  1.1200000e+003  1.1200000e+003  1.1440000e+003  1.1280000e+003  1.1160000e+003  1.1360000e+003  1.1080000e+003  1.1200000e+003  1.1360000e+003  1.1400000e+003  1.1200000e+003  1.1360000e+003  1.1360000e+003  1.1280000e+003  1.1280000e+003  1.1440000e+003  1.1160000e+003  1.1280000e+003  1.1400000e+003  1.1240000e+003  1.1120000e+003  1.1240000e+003  1.1320000e+003  1.1160000e+003  1.1160000e+003  1.1360000e+003  1.1160000e+003  1.1160000e+003  1.1440000e+003  1.1400000e+003  1.1160000e+003  1.1240000e+003  1.1280000e+003  1.1120000e+003  1.1240000e+003  1.1280000e+003  1.1240000e+003  1.1040000e+003  1.1480000e+003  1.1400000e+003  1.1280000e+003  1.1360000e+003  1.1400000e+003  1.1080000e+003  1.1440000e+003  1.1120000e+003  1.0720000e+003  1.0960000e+003  1.1320000e+003  1.1040000e+003  1.0280000e+003  1.0320000e+003  1.0320000e+003  1.0120000e+003  1.0040000e+003  1.0160000e+003  1.0240000e+003  1.0440000e+003  1.0440000e+003  1.0800000e+003  1.1080000e+003  1.0760000e+003  1.1040000e+003  1.0840000e+003  1.1000000e+003  1.1360000e+003  1.1120000e+003  1.1120000e+003  1.1080000e+003  1.1000000e+003  1.1160000e+003  1.0800000e+003  1.0880000e+003  1.0800000e+003  1.0840000e+003  1.0520000e+003  1.0360000e+003  1.1440000e+003  1.1360000e+003  1.1520000e+003  1.1400000e+003  1.1200000e+003  1.1440000e+003  1.1480000e+003  1.1200000e+003  1.1360000e+003  1.1080000e+003  1.0800000e+003  1.0960000e+003  1.1000000e+003  1.1400000e+003  1.1600000e+003  1.1640000e+003  1.1360000e+003  1.1640000e+003  1.1960000e+003  1.1800000e+003  1.1720000e+003  1.1840000e+003  1.1840000e+003  1.1640000e+003  1.1720000e+003  1.1640000e+003  1.1720000e+003  1.1360000e+003  1.1800000e+003  1.1840000e+003  1.1720000e+003  1.1560000e+003  1.1960000e+003  1.1760000e+003  1.1960000e+003  1.1960000e+003  1.1680000e+003  1.1920000e+003  1.1960000e+003  1.1600000e+003  1.1960000e+003  1.1720000e+003  1.1520000e+003  1.1680000e+003  1.1720000e+003  1.1440000e+003  1.1760000e+003  1.1640000e+003  1.1560000e+003  1.1600000e+003  1.1760000e+003  1.1360000e+003  1.1640000e+003  1.1760000e+003  1.1600000e+003  1.1480000e+003  1.1640000e+003  1.1240000e+003  1.1320000e+003  1.1360000e+003  1.1360000e+003  1.1080000e+003  1.1560000e+003  1.1320000e+003  1.1280000e+003  1.1440000e+003  1.1400000e+003  1.1280000e+003  1.1600000e+003  1.1480000e+003  1.1200000e+003  1.1320000e+003  1.1480000e+003  1.1240000e+003  1.1520000e+003  1.1200000e+003  1.1160000e+003  1.1280000e+003  1.1360000e+003  1.1200000e+003  1.1320000e+003  1.1160000e+003  1.1000000e+003  1.1160000e+003  1.0680000e+003  1.0480000e+003  1.0480000e+003  1.0480000e+003  1.0720000e+003  1.1000000e+003  1.0880000e+003  1.0800000e+003  1.1000000e+003  1.1200000e+003  1.0960000e+003  1.0960000e+003  1.1160000e+003  1.1200000e+003  1.1080000e+003  1.1160000e+003  1.1480000e+003  1.1200000e+003  1.1160000e+003  1.1240000e+003  1.1320000e+003  1.1080000e+003  1.1440000e+003  1.1320000e+003  1.1240000e+003  1.1320000e+003  1.1480000e+003  1.1000000e+003  1.1280000e+003  1.1280000e+003  1.1120000e+003  1.1160000e+003  1.1200000e+003  1.0920000e+003  1.0880000e+003  1.1040000e+003  1.0880000e+003  1.0920000e+003  1.1320000e+003  1.1200000e+003  1.0960000e+003  1.1280000e+003  1.1240000e+003  1.1000000e+003  1.1040000e+003  1.1200000e+003  1.1200000e+003  1.1040000e+003  1.0920000e+003  1.1360000e+003  1.1160000e+003  1.1080000e+003  1.1200000e+003  1.1320000e+003  1.1000000e+003  1.1160000e+003  1.1280000e+003  1.1200000e+003  1.0960000e+003  1.1000000e+003  1.1120000e+003  1.1160000e+003  1.0880000e+003  1.1000000e+003  1.1040000e+003  1.0760000e+003  1.0960000e+003  1.0960000e+003  1.1160000e+003  1.1080000e+003  1.1120000e+003  1.1400000e+003  1.1440000e+003  1.1160000e+003  1.1440000e+003  1.1160000e+003  1.1240000e+003  1.1440000e+003  1.1000000e+003  1.0600000e+003  1.0680000e+003  1.0720000e+003  1.1080000e+003  1.1240000e+003  1.1040000e+003  1.1400000e+003  1.1480000e+003  1.1440000e+003  1.1600000e+003  1.1600000e+003  1.1360000e+003  1.1640000e+003  1.1560000e+003  1.1520000e+003  1.1400000e+003  1.1360000e+003  1.1520000e+003  1.1560000e+003  1.1400000e+003  1.1600000e+003  1.1680000e+003  1.1360000e+003  1.1840000e+003  1.1600000e+003  1.1440000e+003  1.1560000e+003  1.1800000e+003  1.1400000e+003  1.1600000e+003  1.1480000e+003  1.1320000e+003  1.1240000e+003  1.1600000e+003  1.1240000e+003  1.1160000e+003  1.1320000e+003  1.1400000e+003  1.1240000e+003  1.1360000e+003  1.1360000e+003  1.1120000e+003  1.1360000e+003  1.1480000e+003  1.1200000e+003  1.1320000e+003  1.1520000e+003  1.1200000e+003  1.1400000e+003  1.1280000e+003  1.1080000e+003  1.1000000e+003  1.1360000e+003  1.1160000e+003  1.1080000e+003  1.1000000e+003  1.1200000e+003  1.1040000e+003  1.1040000e+003  1.1040000e+003  1.1480000e+003  1.1680000e+003  1.1440000e+003  1.1520000e+003  1.1680000e+003  1.1240000e+003  1.1240000e+003  1.1400000e+003  1.1480000e+003  1.1400000e+003  1.1240000e+003  1.1360000e+003  1.1600000e+003  1.1400000e+003  1.1280000e+003  1.1400000e+003  1.1320000e+003  1.1160000e+003  1.1320000e+003  1.1360000e+003  1.1280000e+003  1.1280000e+003  1.1400000e+003  1.1200000e+003  1.1280000e+003  1.1440000e+003  1.1280000e+003  1.1160000e+003  1.1360000e+003  1.1400000e+003  1.1000000e+003  1.1320000e+003  1.1720000e+003  1.1600000e+003  1.1320000e+003  1.1680000e+003  1.1360000e+003  1.1280000e+003  1.1480000e+003  1.1400000e+003  1.0960000e+003  1.1160000e+003  1.0800000e+003  1.0640000e+003  1.0760000e+003  1.0600000e+003  1.1080000e+003  1.1320000e+003  1.1120000e+003  1.1400000e+003  1.1560000e+003  1.1280000e+003  1.1520000e+003  1.1560000e+003  1.1360000e+003  1.1240000e+003  1.1520000e+003  1.1440000e+003  1.1320000e+003  1.1640000e+003  1.1760000e+003  1.1360000e+003  1.1320000e+003  1.1560000e+003  1.1680000e+003  1.1280000e+003  1.1160000e+003  1.1160000e+003  1.1440000e+003  1.1040000e+003  1.1080000e+003  1.1080000e+003  1.1320000e+003  1.1480000e+003  1.1320000e+003  1.1200000e+003  1.1520000e+003  1.1320000e+003  1.1120000e+003  1.1320000e+003  1.1680000e+003  1.1360000e+003  1.1240000e+003  1.1640000e+003  1.1440000e+003  1.1400000e+003  1.1600000e+003  1.1440000e+003  1.1520000e+003  1.1720000e+003  1.1640000e+003  1.1440000e+003  1.1600000e+003  1.1480000e+003  1.1560000e+003  1.1720000e+003  1.1360000e+003  1.1600000e+003  1.1600000e+003  1.1400000e+003  1.1640000e+003  1.1520000e+003  1.1280000e+003  1.1520000e+003  1.1400000e+003  1.1200000e+003  1.1360000e+003  1.1360000e+003  1.1120000e+003  1.1520000e+003  1.1400000e+003  1.1200000e+003  1.1160000e+003  1.1400000e+003  1.1080000e+003  1.1040000e+003  1.1160000e+003  1.1240000e+003  1.0880000e+003  1.1040000e+003  1.1120000e+003  1.0920000e+003  1.0920000e+003  1.0960000e+003  1.0800000e+003  1.0800000e+003  1.1080000e+003  1.1000000e+003  1.0880000e+003  1.0920000e+003  1.1240000e+003  1.1080000e+003  1.1080000e+003  1.1000000e+003  1.1160000e+003  1.1040000e+003  1.1120000e+003  1.1160000e+003  1.0880000e+003  1.0920000e+003  1.1120000e+003  1.1040000e+003  1.0760000e+003  1.1040000e+003  1.1120000e+003  1.1000000e+003  1.1200000e+003  1.1160000e+003  1.0800000e+003  1.1000000e+003  1.1120000e+003  1.1200000e+003  1.0880000e+003  1.1160000e+003  1.1040000e+003  1.0920000e+003  1.0880000e+003  1.1120000e+003  1.1120000e+003  1.0800000e+003  1.0920000e+003  1.1200000e+003  1.1040000e+003  1.0640000e+003  1.0960000e+003  1.1000000e+003  1.0880000e+003  1.0920000e+003  1.1240000e+003  1.0720000e+003  1.0960000e+003  1.1120000e+003  1.0920000e+003  1.0720000e+003  1.0960000e+003  1.1000000e+003  1.0800000e+003  1.0840000e+003  1.1160000e+003  1.1160000e+003  1.0760000e+003  1.0800000e+003  1.1080000e+003  1.1200000e+003  1.0760000e+003  1.1040000e+003  1.1120000e+003  1.1040000e+003  1.0960000e+003  1.1320000e+003  1.1240000e+003  1.0880000e+003  1.0840000e+003  1.1240000e+003  1.1200000e+003  1.0960000e+003  1.0800000e+003  1.1080000e+003  1.1240000e+003  1.0880000e+003  1.1000000e+003  1.1160000e+003  1.1160000e+003  1.1000000e+003  1.1360000e+003  1.1200000e+003  1.0840000e+003  1.1080000e+003  1.1360000e+003  1.1360000e+003  1.1120000e+003  1.1360000e+003  1.1440000e+003  1.1200000e+003  1.1440000e+003  1.1440000e+003  1.1120000e+003  1.1320000e+003  1.1680000e+003  1.1400000e+003  1.1160000e+003  1.1360000e+003  1.1440000e+003  1.1320000e+003  1.1080000e+003  1.1240000e+003  1.1400000e+003  1.1080000e+003  1.1440000e+003  1.1640000e+003  1.1400000e+003  1.1040000e+003  1.1280000e+003  1.1520000e+003  1.1320000e+003  1.1000000e+003  1.1160000e+003  1.1400000e+003  1.1320000e+003  1.1080000e+003  1.1120000e+003  1.1360000e+003  1.1080000e+003  1.1040000e+003  1.1320000e+003  1.1400000e+003  1.1040000e+003  1.1280000e+003  1.1720000e+003  1.1520000e+003  1.1240000e+003  1.1680000e+003  1.1480000e+003  1.1200000e+003  1.1600000e+003  1.1640000e+003  1.1480000e+003  1.1120000e+003  1.1520000e+003  1.1760000e+003  1.1320000e+003  1.1400000e+003  1.1120000e+003  1.1560000e+003  1.1320000e+003  1.1080000e+003  1.1440000e+003  1.1320000e+003  1.0960000e+003  1.0960000e+003  1.1200000e+003  1.1080000e+003  1.0840000e+003  1.0600000e+003  1.1040000e+003  1.1120000e+003  1.0640000e+003  1.0640000e+003  1.1080000e+003  1.0920000e+003  1.0880000e+003  1.1120000e+003  1.1360000e+003  1.1080000e+003  1.1520000e+003  1.1720000e+003  1.1480000e+003  1.1040000e+003  1.1040000e+003  1.1400000e+003  1.1440000e+003  1.1480000e+003  1.1520000e+003  1.1200000e+003  1.1040000e+003  1.1480000e+003  1.1600000e+003  1.1240000e+003  1.1280000e+003  1.1800000e+003  1.1160000e+003  1.1120000e+003  1.1520000e+003  1.1640000e+003  1.1040000e+003  1.1240000e+003  1.1520000e+003  1.1080000e+003  1.0960000e+003  1.1480000e+003  1.1600000e+003  1.1080000e+003  1.0960000e+003  1.1200000e+003  1.1200000e+003  1.0920000e+003  1.0800000e+003  1.0960000e+003  1.0640000e+003  1.0320000e+003  1.0400000e+003  1.0360000e+003  1.0560000e+003  1.0800000e+003  1.0920000e+003  1.0840000e+003  1.1320000e+003  1.1520000e+003  1.1240000e+003  1.1280000e+003  1.1720000e+003  1.1640000e+003  1.1480000e+003  1.1840000e+003  1.1680000e+003  1.1440000e+003  1.1880000e+003  1.1800000e+003  1.1360000e+003  1.1840000e+003  1.1840000e+003  1.1520000e+003  1.1680000e+003  1.1840000e+003  1.1480000e+003  1.1840000e+003  1.1760000e+003  1.1440000e+003  1.1400000e+003  1.1760000e+003  1.2120000e+003  1.1440000e+003  1.1560000e+003  1.1680000e+003  1.1320000e+003  1.1120000e+003  1.1480000e+003  1.1240000e+003  1.1000000e+003  1.1120000e+003  1.1560000e+003  1.1760000e+003  1.1120000e+003  1.1280000e+003  1.1720000e+003  1.1640000e+003  1.1160000e+003  1.1400000e+003  1.1560000e+003  1.1600000e+003  1.1160000e+003  1.1280000e+003  1.1640000e+003  1.1280000e+003  1.0960000e+003  1.1440000e+003  1.1400000e+003  1.1000000e+003  1.0920000e+003  1.1360000e+003  1.1280000e+003  1.1000000e+003  1.0840000e+003  1.1200000e+003  1.1280000e+003  1.0880000e+003  1.0840000e+003  1.1280000e+003  1.1240000e+003  1.0720000e+003  1.0800000e+003  1.1200000e+003  1.1080000e+003  1.0800000e+003  1.1120000e+003  1.1200000e+003  1.1240000e+003  1.1080000e+003  1.1520000e+003  1.1440000e+003  1.1280000e+003  1.1240000e+003  1.1600000e+003  1.1160000e+003  1.1240000e+003  1.1400000e+003  1.1520000e+003  1.1400000e+003  1.1680000e+003  1.1600000e+003  1.1320000e+003  1.1520000e+003  1.1680000e+003  1.1360000e+003  1.1440000e+003  1.1480000e+003  1.1280000e+003  1.0960000e+003  1.0800000e+003  1.0840000e+003  1.0800000e+003  1.1000000e+003  1.1400000e+003  1.1440000e+003  1.1280000e+003  1.1800000e+003  1.1840000e+003  1.1680000e+003  1.1800000e+003  1.1880000e+003  1.1680000e+003  1.1960000e+003  1.2120000e+003  1.1880000e+003  1.1800000e+003  1.2040000e+003  1.1960000e+003  1.1520000e+003  1.1560000e+003  1.1280000e+003  1.1280000e+003  1.1760000e+003  1.2000000e+003  1.1720000e+003  1.1960000e+003  1.2120000e+003  1.1960000e+003  1.2320000e+003  1.2120000e+003  1.1760000e+003  1.2160000e+003  1.2040000e+003  1.1800000e+003  1.2000000e+003  1.1840000e+003  1.1520000e+003  1.1960000e+003  1.1800000e+003  1.1560000e+003  1.1840000e+003  1.2000000e+003  1.1600000e+003  1.2040000e+003  1.1760000e+003  1.1760000e+003  1.2080000e+003  1.2080000e+003  1.1560000e+003  1.1680000e+003  1.1760000e+003  1.1560000e+003  1.1720000e+003  1.1680000e+003  1.1320000e+003  1.1360000e+003  1.1680000e+003  1.1680000e+003  1.1280000e+003  1.1200000e+003  1.1120000e+003  1.1560000e+003  1.1600000e+003  1.1400000e+003  1.1280000e+003  1.1520000e+003  1.1240000e+003  1.1480000e+003  1.1560000e+003  1.1200000e+003  1.1320000e+003  1.1480000e+003  1.1160000e+003  1.1360000e+003  1.1360000e+003  1.1000000e+003  1.1200000e+003  1.1080000e+003  1.0920000e+003  1.1040000e+003  1.1200000e+003  1.1160000e+003  1.0960000e+003  1.0920000e+003  1.1320000e+003  1.1200000e+003  1.1000000e+003  1.0960000e+003  1.1360000e+003  1.1200000e+003  1.1120000e+003  1.1000000e+003  1.1360000e+003  1.1240000e+003  1.1080000e+003  1.1280000e+003  1.1400000e+003  1.1240000e+003  1.1560000e+003  1.1360000e+003  1.1080000e+003  1.1480000e+003  1.1520000e+003  1.1120000e+003  1.1440000e+003  1.1480000e+003  1.1160000e+003  1.1000000e+003  1.1440000e+003  1.1240000e+003  1.1080000e+003  1.1240000e+003  1.0920000e+003  1.0840000e+003  1.0680000e+003  1.0840000e+003  1.0440000e+003  1.0400000e+003  1.0440000e+003  1.0320000e+003  1.0360000e+003  1.0840000e+003  1.0840000e+003  1.0760000e+003  1.0880000e+003  1.1320000e+003  1.1480000e+003  1.1240000e+003  1.1760000e+003  1.1280000e+003  1.1760000e+003  1.1880000e+003  1.1640000e+003  1.1840000e+003  1.1920000e+003  1.1520000e+003  1.1880000e+003  1.1920000e+003  1.1680000e+003  1.1560000e+003  1.1840000e+003  1.1720000e+003  1.1720000e+003  1.1880000e+003  1.2000000e+003  1.1640000e+003  1.2040000e+003  1.2120000e+003  1.1840000e+003  1.1400000e+003  1.1800000e+003  1.1840000e+003  1.1400000e+003  1.1520000e+003  1.1800000e+003  1.1440000e+003  1.1520000e+003  1.1360000e+003  1.1600000e+003  1.1440000e+003  1.1440000e+003  1.1560000e+003  1.1680000e+003  1.1320000e+003  1.1120000e+003  1.1480000e+003  1.1760000e+003  1.1800000e+003  1.1680000e+003  1.1840000e+003  1.1920000e+003  1.1480000e+003  1.2120000e+003  1.1920000e+003  1.1560000e+003  1.1960000e+003  1.2160000e+003  1.1600000e+003  1.1800000e+003  1.2000000e+003  1.1600000e+003  1.1840000e+003  1.1960000e+003  1.1600000e+003  1.1720000e+003  1.1960000e+003  1.1680000e+003  1.1480000e+003  1.1760000e+003  1.1800000e+003  1.1480000e+003  1.1720000e+003  1.2040000e+003  1.1600000e+003  1.1440000e+003  1.1840000e+003  1.1960000e+003  1.1280000e+003  1.1480000e+003  1.1760000e+003  1.1720000e+003  1.1280000e+003  1.1280000e+003  1.1600000e+003  1.1120000e+003  1.1200000e+003  1.1480000e+003  1.1160000e+003  1.1000000e+003  1.1200000e+003  1.0880000e+003  1.0680000e+003  1.0640000e+003  1.0560000e+003  1.1120000e+003  1.1120000e+003  1.1000000e+003  1.1000000e+003  1.1360000e+003  1.1240000e+003  1.1040000e+003  1.1440000e+003  1.1640000e+003  1.1520000e+003  1.1240000e+003  1.1720000e+003  1.1920000e+003  1.1640000e+003  1.1560000e+003  1.2040000e+003  1.2000000e+003  1.1800000e+003  1.2120000e+003  1.1880000e+003  1.1760000e+003  1.2120000e+003  1.2080000e+003  1.1800000e+003  1.2040000e+003  1.2000000e+003  1.1880000e+003  1.2040000e+003  1.2080000e+003  1.1640000e+003  1.2280000e+003  1.1920000e+003  1.1760000e+003  1.2000000e+003  1.2080000e+003  1.1720000e+003  1.2160000e+003  1.2040000e+003  1.1680000e+003  1.1520000e+003  1.2040000e+003  1.1800000e+003  1.1520000e+003  1.1760000e+003  1.1720000e+003  1.1400000e+003  1.1520000e+003  1.1720000e+003  1.1640000e+003  1.1160000e+003  1.1600000e+003  1.1920000e+003  1.1600000e+003  1.1560000e+003  1.2040000e+003  1.2040000e+003  1.1880000e+003  1.2000000e+003  1.2080000e+003  1.1680000e+003  1.1920000e+003  1.2160000e+003  1.1840000e+003  1.1880000e+003  1.2240000e+003  1.1920000e+003  1.1680000e+003  1.2040000e+003  1.2080000e+003  1.1680000e+003  1.2000000e+003  1.2120000e+003  1.1720000e+003  1.2080000e+003  1.2000000e+003  1.1640000e+003  1.2000000e+003  1.2280000e+003  1.1640000e+003  1.2000000e+003  1.2080000e+003  1.1680000e+003  1.1600000e+003  1.1520000e+003  1.1840000e+003  1.1760000e+003  1.1280000e+003  1.1320000e+003  1.1640000e+003  1.1440000e+003  1.1200000e+003  1.1640000e+003  1.1440000e+003  1.1200000e+003  1.1520000e+003  1.1680000e+003  1.1160000e+003  1.1040000e+003  1.1320000e+003  1.1080000e+003  1.0760000e+003  1.0800000e+003  1.0560000e+003  1.0800000e+003  1.1320000e+003  1.1280000e+003  1.1360000e+003  1.1680000e+003  1.2040000e+003  1.1920000e+003  1.1920000e+003  1.2280000e+003  1.2080000e+003  1.1720000e+003  1.2440000e+003  1.2240000e+003  1.2000000e+003  1.2240000e+003  1.2320000e+003  1.1960000e+003  1.2360000e+003  1.2400000e+003  1.2280000e+003  1.1920000e+003  1.2360000e+003  1.2200000e+003  1.1680000e+003  1.2000000e+003  1.2080000e+003  1.1840000e+003  1.2120000e+003  1.2000000e+003  1.1600000e+003  1.2040000e+003  1.2120000e+003  1.1800000e+003  1.1880000e+003  1.2160000e+003  1.1800000e+003  1.1600000e+003  1.1880000e+003  1.2160000e+003  1.1600000e+003  1.1440000e+003  1.1880000e+003  1.1840000e+003  1.1320000e+003  1.1600000e+003  1.1760000e+003  1.1440000e+003  1.1400000e+003  1.1840000e+003  1.1520000e+003  1.1600000e+003  1.1880000e+003  1.2000000e+003  1.1240000e+003  1.1640000e+003  1.1920000e+003  1.1760000e+003  1.1440000e+003  1.1680000e+003  1.1960000e+003  1.1560000e+003  1.1400000e+003  1.1840000e+003  1.1760000e+003  1.1360000e+003  1.1440000e+003  1.1960000e+003  1.1920000e+003  1.1440000e+003  1.1680000e+003  1.1840000e+003  1.1480000e+003  1.1160000e+003  1.1280000e+003  1.1680000e+003  1.1480000e+003  1.1280000e+003  1.1480000e+003  1.1360000e+003  1.0920000e+003  1.1320000e+003  1.1440000e+003  1.1000000e+003  1.1040000e+003  1.1200000e+003  1.0920000e+003  1.1040000e+003  1.1080000e+003  1.0600000e+003  1.0320000e+003  1.0680000e+003  1.1000000e+003  1.0880000e+003  1.0760000e+003  1.1200000e+003  1.1640000e+003  1.1680000e+003  1.1400000e+003  1.1760000e+003  1.2080000e+003  1.1800000e+003  1.1840000e+003  1.1640000e+003  1.1360000e+003  1.1160000e+003  1.1200000e+003  1.0920000e+003  1.0600000e+003  1.0360000e+003  1.0440000e+003  1.0440000e+003  1.0840000e+003  1.1200000e+003  1.1000000e+003  1.1000000e+003  1.1200000e+003  1.1200000e+003  1.1320000e+003  1.1320000e+003  1.1120000e+003  1.1480000e+003  1.1720000e+003  1.1480000e+003  1.1880000e+003  1.1960000e+003  1.1800000e+003  1.1960000e+003  1.2120000e+003  1.2040000e+003  1.1600000e+003  1.2120000e+003  1.2120000e+003  1.1840000e+003  1.2040000e+003  1.1840000e+003  1.1680000e+003  1.1720000e+003  1.1480000e+003  1.0960000e+003  1.0800000e+003  1.1120000e+003  1.1080000e+003  1.1600000e+003  1.1560000e+003  1.1560000e+003  1.1800000e+003  1.2360000e+003  1.2240000e+003  1.2120000e+003  1.2440000e+003  1.2280000e+003  1.2200000e+003  1.2440000e+003  1.2520000e+003  1.2160000e+003  1.2360000e+003  1.2120000e+003  1.1920000e+003  1.2080000e+003  1.2200000e+003  1.1920000e+003  1.2160000e+003  1.2120000e+003  1.1960000e+003  1.2240000e+003  1.2280000e+003  1.1960000e+003  1.2120000e+003  1.2160000e+003  1.2040000e+003  1.2240000e+003  1.2160000e+003  1.1880000e+003  1.2120000e+003  1.2320000e+003  1.2040000e+003  1.2160000e+003  1.2000000e+003  1.1640000e+003  1.1760000e+003  1.1880000e+003  1.1600000e+003  1.1920000e+003  1.2080000e+003  1.1880000e+003  1.2000000e+003  1.2120000e+003  1.1760000e+003  1.2360000e+003  1.2240000e+003  1.2040000e+003  1.1960000e+003  1.2200000e+003  1.1880000e+003  1.1960000e+003  1.2000000e+003  1.1760000e+003  1.1640000e+003  1.1920000e+003  1.1680000e+003  1.1400000e+003  1.1560000e+003  1.1320000e+003  1.0960000e+003  1.0920000e+003  1.0960000e+003  1.1000000e+003  1.1120000e+003  1.1640000e+003  1.1840000e+003  1.1560000e+003  1.1640000e+003  1.1800000e+003  1.1760000e+003  1.1640000e+003  1.1600000e+003  1.1680000e+003  1.1520000e+003  1.1560000e+003  1.1520000e+003  1.1600000e+003  1.1520000e+003  1.1400000e+003  1.1920000e+003  1.2200000e+003  1.1880000e+003  1.1680000e+003  1.1920000e+003  1.2080000e+003  1.1680000e+003  1.1880000e+003  1.1920000e+003  1.1960000e+003  1.1600000e+003  1.2040000e+003  1.2080000e+003  1.1960000e+003  1.2000000e+003  1.2120000e+003  1.1880000e+003  1.1800000e+003  1.1760000e+003  1.1640000e+003  1.1760000e+003  1.1800000e+003  1.1520000e+003  1.1640000e+003  1.2040000e+003  1.1720000e+003  1.1920000e+003  1.1760000e+003  1.1480000e+003  1.1840000e+003  1.1720000e+003  1.1400000e+003  1.1640000e+003  1.1680000e+003  1.1240000e+003  1.1200000e+003  1.1320000e+003  1.1000000e+003  1.1120000e+003  1.1400000e+003  1.1280000e+003  1.1360000e+003  1.1000000e+003  1.0680000e+003  1.0720000e+003  1.0640000e+003  1.0640000e+003  1.0680000e+003  1.0640000e+003  1.0680000e+003  1.0520000e+003  1.0760000e+003  1.0640000e+003  1.0480000e+003  1.0720000e+003  1.0960000e+003  1.0920000e+003  1.1080000e+003  1.1200000e+003  1.0880000e+003  1.1120000e+003  1.1160000e+003  1.1240000e+003  1.1080000e+003  1.1160000e+003  1.1280000e+003  1.0960000e+003  1.0680000e+003  1.0400000e+003  1.0560000e+003  1.0600000e+003  1.0960000e+003  1.1040000e+003  1.0920000e+003  1.1080000e+003  1.1400000e+003  1.1200000e+003  1.1280000e+003  1.1320000e+003  1.1320000e+003  1.1040000e+003  1.1440000e+003  1.1480000e+003  1.1200000e+003  1.1240000e+003  1.1520000e+003  1.1560000e+003  1.1480000e+003  1.1640000e+003  1.1800000e+003  1.1440000e+003  1.1640000e+003  1.1840000e+003  1.1440000e+003  1.1600000e+003  1.1760000e+003  1.1560000e+003  1.1560000e+003  1.1680000e+003  1.1640000e+003  1.1360000e+003  1.1960000e+003  1.1760000e+003  1.1560000e+003  1.1640000e+003  1.1880000e+003  1.1560000e+003  1.1760000e+003  1.1720000e+003  1.1560000e+003  1.1520000e+003  1.1960000e+003  1.1680000e+003  1.1520000e+003  1.1640000e+003  1.1600000e+003  1.1440000e+003  1.1640000e+003  1.1600000e+003  1.1280000e+003  1.1440000e+003  1.1600000e+003  1.1280000e+003  1.1480000e+003  1.1480000e+003  1.1320000e+003  1.1320000e+003  1.1440000e+003  1.1320000e+003  1.1120000e+003  1.1480000e+003  1.1480000e+003  1.1200000e+003  1.1360000e+003  1.1520000e+003  1.1120000e+003  1.1440000e+003  1.1520000e+003  1.1240000e+003  1.1280000e+003  1.1600000e+003  1.1280000e+003  1.1240000e+003  1.1440000e+003  1.1480000e+003  1.1080000e+003  1.1520000e+003  1.1400000e+003  1.1160000e+003  1.1160000e+003  1.1400000e+003  1.1160000e+003  1.1520000e+003  1.1480000e+003  1.1200000e+003  1.1120000e+003  1.1200000e+003  1.0680000e+003  1.0440000e+003  1.0280000e+003  1.0160000e+003  1.0040000e+003  1.0400000e+003  1.1400000e+003  1.1280000e+003  1.1560000e+003  1.1600000e+003  1.1520000e+003  1.1800000e+003  1.1800000e+003  1.1560000e+003  1.2040000e+003  1.1880000e+003  1.1880000e+003  1.1960000e+003  1.1840000e+003  1.1680000e+003  1.1960000e+003  1.1920000e+003  1.1720000e+003  1.1800000e+003  1.1880000e+003  1.1880000e+003  1.1560000e+003  1.1720000e+003  1.1680000e+003  1.1440000e+003  1.1840000e+003  1.1640000e+003  1.1400000e+003  1.1400000e+003  1.1520000e+003  1.1320000e+003  1.1560000e+003  1.1400000e+003  1.1240000e+003  1.1320000e+003  1.1720000e+003  1.1200000e+003  1.1400000e+003  1.1280000e+003  1.1160000e+003  1.1080000e+003  1.1320000e+003  1.1200000e+003  1.1120000e+003  1.1360000e+003  1.1280000e+003  1.1120000e+003  1.1440000e+003  1.1400000e+003  1.1440000e+003  1.1800000e+003  1.1680000e+003  1.1440000e+003  1.1760000e+003  1.1640000e+003  1.1800000e+003  1.1960000e+003  1.1640000e+003  1.1640000e+003  1.1880000e+003  1.1640000e+003  1.1400000e+003  1.1600000e+003  1.1520000e+003  1.1400000e+003  1.1560000e+003  1.1480000e+003  1.1200000e+003  1.1360000e+003  1.1400000e+003  1.1360000e+003  1.1440000e+003  1.1400000e+003  1.1120000e+003  1.1440000e+003  1.1320000e+003  1.1200000e+003  1.1320000e+003  1.1240000e+003  1.1200000e+003  1.1520000e+003  1.1200000e+003  1.1160000e+003  1.1240000e+003  1.1320000e+003  1.1080000e+003  1.1240000e+003  1.1200000e+003  1.1000000e+003  1.1160000e+003  1.1200000e+003  1.1000000e+003  1.1200000e+003  1.1080000e+003  1.0880000e+003  1.1200000e+003  1.1120000e+003  1.0960000e+003  1.1080000e+003  1.1480000e+003  1.1320000e+003  1.1240000e+003  1.1320000e+003  1.1320000e+003  1.1040000e+003  1.1400000e+003  1.1320000e+003  1.1000000e+003  1.1000000e+003  1.1320000e+003  1.1160000e+003  1.1160000e+003  1.1080000e+003  1.1200000e+003  1.0800000e+003  1.1040000e+003  1.1240000e+003  1.0960000e+003  1.0920000e+003  1.1240000e+003  1.1320000e+003  1.0920000e+003  1.1320000e+003  1.1120000e+003  1.0840000e+003  1.0840000e+003  1.1200000e+003  1.0840000e+003  1.0840000e+003  1.0960000e+003  1.1040000e+003  1.0800000e+003  1.1080000e+003  1.1240000e+003  1.1000000e+003  1.1040000e+003  1.1280000e+003  1.1280000e+003  1.1040000e+003  1.1360000e+003  1.1320000e+003  1.1120000e+003  1.1280000e+003  1.1200000e+003  1.1040000e+003  1.1280000e+003  1.1160000e+003  1.1160000e+003  1.1120000e+003  1.1200000e+003  1.1120000e+003  1.1320000e+003  1.1240000e+003  1.1120000e+003  1.1280000e+003  1.1320000e+003  1.1120000e+003  1.1240000e+003  1.1560000e+003  1.1200000e+003  1.1000000e+003  1.1080000e+003  1.1280000e+003  1.1200000e+003  1.1040000e+003  1.1200000e+003  1.1280000e+003  1.0960000e+003  1.1160000e+003  1.1200000e+003  1.0960000e+003  1.1040000e+003  1.1360000e+003  1.0960000e+003  1.1240000e+003  1.1240000e+003  1.1160000e+003  1.1040000e+003  1.1480000e+003  1.1280000e+003  1.1080000e+003  1.1160000e+003  1.1440000e+003  1.1240000e+003  1.1000000e+003  1.1440000e+003  1.1400000e+003  1.1240000e+003  1.1120000e+003  1.1280000e+003  1.1000000e+003  1.0600000e+003  1.0600000e+003  1.0560000e+003  1.0520000e+003  1.0840000e+003  1.0800000e+003  1.0720000e+003  1.1040000e+003  1.1440000e+003  1.1160000e+003  1.1160000e+003  1.1480000e+003  1.1640000e+003  1.1320000e+003  1.1880000e+003  1.1760000e+003  1.1560000e+003  1.1840000e+003  1.2000000e+003  1.1640000e+003  1.1840000e+003  1.1920000e+003  1.1880000e+003  1.1680000e+003  1.2040000e+003  1.2040000e+003  1.1760000e+003  1.2080000e+003  1.2080000e+003  1.1520000e+003  1.1880000e+003  1.1920000e+003  1.1480000e+003  1.1640000e+003  1.1840000e+003  1.1160000e+003  1.1440000e+003  1.1680000e+003  1.1280000e+003  1.1160000e+003  1.1400000e+003  1.1000000e+003  1.1120000e+003  1.1320000e+003  1.1040000e+003  1.0720000e+003  1.1080000e+003  1.1160000e+003  1.1080000e+003  1.0880000e+003  1.1280000e+003  1.1480000e+003  1.1280000e+003  1.1520000e+003  1.1800000e+003  1.1680000e+003  1.1400000e+003  1.1840000e+003  1.1800000e+003  1.1520000e+003  1.1640000e+003  1.1960000e+003  1.1800000e+003  1.1720000e+003  1.2080000e+003  1.1920000e+003  1.1680000e+003  1.1920000e+003  1.1960000e+003  1.1640000e+003  1.1840000e+003  1.1680000e+003  1.1680000e+003  1.1840000e+003  1.1560000e+003  1.1080000e+003  1.0880000e+003  1.1280000e+003  1.1040000e+003  1.1200000e+003  1.1520000e+003  1.1440000e+003  1.1400000e+003  1.1840000e+003  1.1560000e+003  1.1440000e+003  1.1800000e+003  1.1960000e+003  1.1560000e+003  1.1840000e+003  1.1760000e+003  1.1640000e+003  1.1800000e+003  1.1800000e+003  1.1400000e+003  1.1680000e+003  1.1760000e+003  1.1760000e+003  1.1840000e+003  1.1880000e+003  1.1640000e+003  1.1880000e+003  1.2040000e+003  1.1720000e+003  1.1960000e+003  1.1920000e+003  1.1760000e+003  1.2040000e+003  1.1960000e+003  1.1760000e+003  1.1880000e+003  1.1840000e+003  1.1720000e+003  1.2080000e+003  1.2000000e+003  1.1720000e+003  1.2080000e+003  1.1960000e+003  1.1800000e+003  1.1760000e+003  1.1720000e+003  1.1640000e+003  1.1960000e+003  1.1960000e+003  1.1640000e+003  1.1840000e+003  1.1760000e+003  1.1520000e+003  1.1840000e+003  1.1400000e+003  1.1680000e+003  1.1800000e+003  1.1680000e+003  1.1480000e+003  1.1840000e+003  1.1760000e+003  1.1480000e+003  1.1720000e+003  1.1760000e+003  1.1240000e+003  1.1520000e+003  1.1640000e+003  1.1360000e+003  1.1320000e+003  1.1640000e+003  1.1280000e+003  1.1360000e+003  1.1560000e+003  1.1440000e+003  1.1200000e+003  1.1560000e+003  1.1440000e+003  1.1440000e+003  1.1520000e+003  1.1320000e+003  1.1200000e+003  1.1480000e+003  1.1360000e+003  1.1560000e+003  1.1560000e+003  1.1240000e+003  1.1440000e+003  1.1520000e+003  1.1400000e+003  1.1400000e+003  1.1600000e+003  1.1640000e+003  1.1400000e+003  1.1680000e+003  1.1760000e+003  1.1480000e+003  1.1600000e+003  1.1840000e+003  1.1360000e+003  1.1520000e+003  1.1640000e+003  1.1200000e+003  1.1320000e+003  1.1440000e+003  1.1200000e+003  1.1040000e+003  1.1520000e+003  1.1520000e+003  1.1280000e+003  1.1160000e+003  1.1480000e+003  1.1400000e+003  1.1200000e+003  1.1280000e+003  1.1520000e+003  1.1360000e+003  1.1240000e+003  1.1920000e+003  1.1880000e+003  1.1400000e+003  1.1760000e+003  1.2120000e+003  1.1680000e+003  1.1600000e+003  1.2280000e+003  1.1840000e+003  1.1600000e+003  1.1840000e+003  1.1600000e+003  1.1480000e+003  1.1720000e+003  1.1440000e+003  1.1760000e+003  1.1720000e+003  1.1120000e+003  1.1520000e+003  1.1560000e+003  1.1200000e+003  1.1160000e+003  1.1440000e+003  1.1600000e+003  1.1120000e+003  1.1400000e+003  1.1560000e+003  1.1160000e+003  1.1200000e+003  1.1560000e+003  1.1560000e+003  1.1280000e+003  1.1640000e+003  1.2040000e+003  1.1600000e+003  1.2000000e+003  1.2080000e+003  1.2080000e+003  1.1600000e+003  1.2240000e+003  1.2160000e+003  1.1680000e+003  1.2040000e+003  1.2120000e+003  1.1640000e+003  1.2080000e+003  1.1920000e+003  1.1640000e+003  1.2120000e+003  1.1760000e+003  1.2040000e+003  1.1640000e+003  1.2120000e+003  1.2200000e+003  1.1800000e+003  1.1680000e+003  1.2120000e+003  1.2040000e+003  1.1640000e+003  1.1880000e+003  1.1960000e+003  1.1560000e+003  1.1600000e+003  1.1920000e+003  1.1680000e+003  1.1560000e+003  1.1880000e+003  1.2000000e+003  1.1800000e+003  1.1960000e+003  1.2040000e+003  1.2000000e+003  1.1840000e+003  1.2280000e+003  1.2080000e+003  1.1640000e+003  1.2160000e+003  1.2120000e+003  1.2000000e+003  1.1960000e+003  1.2120000e+003  1.2160000e+003  1.1920000e+003  1.2080000e+003  1.1880000e+003  1.2080000e+003  1.1640000e+003  1.1840000e+003  1.2120000e+003  1.1840000e+003  1.1440000e+003  1.1520000e+003  1.1920000e+003  1.1720000e+003  1.1360000e+003  1.1760000e+003  1.1920000e+003  1.1520000e+003  1.2080000e+003  1.2080000e+003  1.1680000e+003  1.1880000e+003  1.2240000e+003  1.1800000e+003  1.1880000e+003  1.2080000e+003  1.1760000e+003  1.1960000e+003  1.1880000e+003  1.1800000e+003  1.2400000e+003  1.2080000e+003  1.1680000e+003  1.1680000e+003  1.1960000e+003  1.1800000e+003  1.1440000e+003  1.2040000e+003  1.1880000e+003  1.1520000e+003  1.2040000e+003  1.2040000e+003  1.1640000e+003  1.1880000e+003  1.2120000e+003  1.1880000e+003  1.1800000e+003  1.2120000e+003  1.1920000e+003  1.1720000e+003  1.2160000e+003  1.2320000e+003  1.1720000e+003  1.2080000e+003  1.2120000e+003  1.1960000e+003  1.2040000e+003  1.1760000e+003  1.2000000e+003  1.1920000e+003  1.1840000e+003  1.2120000e+003  1.1960000e+003  1.1640000e+003  1.1960000e+003  1.2160000e+003  1.1760000e+003  1.2000000e+003  1.2000000e+003  1.1800000e+003  1.1480000e+003  1.1640000e+003  1.1840000e+003  1.1360000e+003  1.1600000e+003  1.1840000e+003  1.1280000e+003  1.1240000e+003  1.1920000e+003  1.2240000e+003  1.1600000e+003  1.1720000e+003  1.2000000e+003  1.1880000e+003  1.1760000e+003  1.2160000e+003  1.2080000e+003  1.1640000e+003  1.2080000e+003  1.2320000e+003  1.1920000e+003  1.1720000e+003  1.2120000e+003  1.1680000e+003  1.2120000e+003  1.2000000e+003  1.1760000e+003  1.1480000e+003  1.1920000e+003  1.1760000e+003  1.1520000e+003  1.1520000e+003  1.1840000e+003  1.1400000e+003  1.1400000e+003  1.1640000e+003  1.1640000e+003  1.1160000e+003  1.1640000e+003  1.1760000e+003  1.1440000e+003  1.1480000e+003  1.1880000e+003  1.1600000e+003  1.1640000e+003  1.2080000e+003  1.2120000e+003  1.1560000e+003  1.1880000e+003  1.2120000e+003  1.1920000e+003  1.1560000e+003  1.2000000e+003  1.1800000e+003  1.1880000e+003  1.1840000e+003  1.1680000e+003  1.1480000e+003  1.2040000e+003  1.1920000e+003  1.1800000e+003  1.1880000e+003  1.2160000e+003  1.1880000e+003  1.1400000e+003  1.1800000e+003  1.2000000e+003  1.1640000e+003  1.1480000e+003  1.1840000e+003  1.1880000e+003  1.1240000e+003  1.2040000e+003  1.2280000e+003  1.1720000e+003  1.1720000e+003  1.2200000e+003  1.2080000e+003  1.1680000e+003  1.2040000e+003  1.2160000e+003  1.1760000e+003  1.1640000e+003  1.2080000e+003  1.1760000e+003  1.1400000e+003  1.1880000e+003  1.2000000e+003  1.1440000e+003  1.1800000e+003  1.1360000e+003  1.1640000e+003  1.1880000e+003  1.1720000e+003  1.1480000e+003  1.1720000e+003  1.2000000e+003  1.1520000e+003  1.1320000e+003  1.1760000e+003  1.1760000e+003  1.1360000e+003  1.1520000e+003  1.1920000e+003  1.1640000e+003  1.1480000e+003  1.1880000e+003  1.1960000e+003  1.1800000e+003  1.2160000e+003  1.2240000e+003  1.1920000e+003  1.2320000e+003  1.2560000e+003  1.1920000e+003  1.2480000e+003  1.2400000e+003  1.2040000e+003  1.2360000e+003  1.2160000e+003  1.1760000e+003  1.2320000e+003  1.2240000e+003  1.1840000e+003  1.2120000e+003  1.2160000e+003  1.1720000e+003  1.1760000e+003  1.2120000e+003  1.1840000e+003  1.1440000e+003  1.1680000e+003  1.1480000e+003  1.1800000e+003  1.1360000e+003  1.1320000e+003  1.1640000e+003  1.1600000e+003  1.1200000e+003  1.1800000e+003  1.1760000e+003  1.1520000e+003  1.1960000e+003  1.1960000e+003  1.1640000e+003  1.2080000e+003  1.2280000e+003  1.1760000e+003  1.1880000e+003  1.2240000e+003  1.2160000e+003  1.1880000e+003  1.2200000e+003  1.2240000e+003  1.1760000e+003  1.2120000e+003  1.2200000e+003  1.1760000e+003  1.2040000e+003  1.1920000e+003  1.1640000e+003  1.1920000e+003  1.1760000e+003  1.1200000e+003  1.1920000e+003  1.1920000e+003  1.1440000e+003  1.1640000e+003  1.1600000e+003  1.1280000e+003  1.1760000e+003  1.1640000e+003  1.1160000e+003  1.1240000e+003  1.1520000e+003  1.1200000e+003  1.1160000e+003  1.1400000e+003  1.1280000e+003  1.1320000e+003  1.1920000e+003  1.1840000e+003  1.1520000e+003  1.2120000e+003  1.2160000e+003  1.1840000e+003  1.2320000e+003  1.2240000e+003  1.1800000e+003  1.2280000e+003  1.2240000e+003  1.1680000e+003  1.2240000e+003  1.2160000e+003  1.1920000e+003  1.2320000e+003  1.2160000e+003  1.1600000e+003  1.2280000e+003  1.2040000e+003  1.1760000e+003  1.1880000e+003  1.1880000e+003  1.1400000e+003  1.1680000e+003  1.1720000e+003  1.1360000e+003  1.1440000e+003  1.1920000e+003  1.1920000e+003  1.1440000e+003  1.1720000e+003  1.1800000e+003  1.1280000e+003  1.1760000e+003  1.1520000e+003  1.1240000e+003  1.1600000e+003  1.1920000e+003  1.1440000e+003  1.1320000e+003  1.1680000e+003  1.1800000e+003  1.1160000e+003  1.1440000e+003  1.1640000e+003  1.1480000e+003  1.1360000e+003  1.1920000e+003  1.1760000e+003  1.1560000e+003  1.1880000e+003  1.2040000e+003  1.1600000e+003  1.2120000e+003  1.2000000e+003  1.1800000e+003  1.1520000e+003  1.1800000e+003  1.1840000e+003  1.1440000e+003  1.1720000e+003  1.1960000e+003  1.1680000e+003  1.1480000e+003  1.1960000e+003  1.1840000e+003  1.1440000e+003  1.1920000e+003  1.1960000e+003  1.1640000e+003  1.1840000e+003  1.1840000e+003  1.1560000e+003  1.1880000e+003  1.1880000e+003  1.1960000e+003  1.1600000e+003  1.1560000e+003  1.1880000e+003  1.1880000e+003  1.1360000e+003  1.1640000e+003  1.1960000e+003  1.1520000e+003  1.1840000e+003  1.1880000e+003  1.1520000e+003  1.1960000e+003  1.2240000e+003  1.2000000e+003  1.1640000e+003  1.2240000e+003  1.1840000e+003  1.1960000e+003  1.1760000e+003  1.1400000e+003  1.2080000e+003  1.1720000e+003  1.1640000e+003  1.1960000e+003  1.1920000e+003  1.1480000e+003  1.1640000e+003  1.1880000e+003  1.1400000e+003  1.1360000e+003  1.1880000e+003  1.1400000e+003  1.1560000e+003  1.1880000e+003  1.1600000e+003  1.1320000e+003  1.1840000e+003  1.1520000e+003  1.1040000e+003  1.1480000e+003  1.1520000e+003  1.1320000e+003  1.1720000e+003  1.1920000e+003  1.1640000e+003  1.1720000e+003  1.2160000e+003  1.1920000e+003  1.1760000e+003  1.2160000e+003  1.2280000e+003  1.1760000e+003  1.2200000e+003  1.2280000e+003  1.1960000e+003  1.2320000e+003  1.2400000e+003  1.1800000e+003  1.2200000e+003  1.2320000e+003  1.2400000e+003  1.1840000e+003  1.2160000e+003  1.2280000e+003  1.1960000e+003  1.2120000e+003  1.2120000e+003  1.1640000e+003  1.2160000e+003  1.2040000e+003  1.1520000e+003  1.1920000e+003  1.2000000e+003  1.1640000e+003  1.1960000e+003  1.2040000e+003  1.1480000e+003  1.1880000e+003  1.2120000e+003  1.1640000e+003  1.1360000e+003  1.1920000e+003  1.1440000e+003  1.1360000e+003  1.1800000e+003  1.1960000e+003  1.1520000e+003  1.1440000e+003  1.1760000e+003  1.2120000e+003  1.1560000e+003  1.2080000e+003  1.2400000e+003  1.2480000e+003  1.2000000e+003  1.2440000e+003  1.2600000e+003  1.2160000e+003  1.2560000e+003  1.2640000e+003  1.1920000e+003  1.2640000e+003  1.2360000e+003  1.1880000e+003  1.2080000e+003  1.2320000e+003  1.2080000e+003  1.1760000e+003  1.2240000e+003  1.2240000e+003  1.1840000e+003  1.2120000e+003  1.2160000e+003  1.1600000e+003  1.2320000e+003  1.2160000e+003  1.1920000e+003  1.1960000e+003  1.2120000e+003  1.1560000e+003  1.1920000e+003  1.2120000e+003  1.1600000e+003  1.1400000e+003  1.1840000e+003  1.1520000e+003  1.1240000e+003  1.1600000e+003  1.1400000e+003  1.1680000e+003  1.1800000e+003  1.1200000e+003  1.1240000e+003  1.1560000e+003  1.1360000e+003  1.1040000e+003  1.1760000e+003  1.1760000e+003  1.1560000e+003  1.2120000e+003  1.2560000e+003  1.2000000e+003  1.2720000e+003  1.2720000e+003  1.2120000e+003  1.2560000e+003  1.2800000e+003  1.2440000e+003  1.2120000e+003  1.2480000e+003  1.2320000e+003  1.2080000e+003  1.2440000e+003  1.2280000e+003  1.1880000e+003  1.2480000e+003  1.1960000e+003  1.2400000e+003  1.2440000e+003  1.1840000e+003  1.2000000e+003  1.2400000e+003  1.1880000e+003  1.1440000e+003  1.1840000e+003  1.2000000e+003  1.1560000e+003  1.1400000e+003  1.1720000e+003  1.1520000e+003  1.1560000e+003  1.2080000e+003  1.1720000e+003  1.1360000e+003  1.1720000e+003  1.1680000e+003  1.1240000e+003  1.1680000e+003  1.1640000e+003  1.1240000e+003  1.1880000e+003  1.1720000e+003  1.1360000e+003  1.2120000e+003  1.2400000e+003  1.2080000e+003  1.1520000e+003  1.2240000e+003  1.2200000e+003  1.1760000e+003  1.2240000e+003  1.2400000e+003  1.1680000e+003  1.1880000e+003  1.2280000e+003  1.1800000e+003  1.2040000e+003  1.2120000e+003  1.2160000e+003  1.1800000e+003  1.1800000e+003  1.2000000e+003  1.1800000e+003  1.1520000e+003  1.2160000e+003  1.1960000e+003  1.1440000e+003  1.1320000e+003  1.2160000e+003  1.2080000e+003  1.1600000e+003  1.2000000e+003  1.1960000e+003  1.1600000e+003  1.2280000e+003  1.2520000e+003  1.2080000e+003  1.1760000e+003  1.2280000e+003  1.2080000e+003  1.1640000e+003  1.2000000e+003  1.1680000e+003  1.1920000e+003  1.2160000e+003  1.1800000e+003  1.1640000e+003  1.2080000e+003  1.2120000e+003  1.1640000e+003  1.1760000e+003  1.1960000e+003  1.1680000e+003  1.1720000e+003  1.1960000e+003  1.1720000e+003  1.1760000e+003  1.2400000e+003  1.2200000e+003  1.1960000e+003  1.2480000e+003  1.2680000e+003  1.2120000e+003  1.2440000e+003  1.2480000e+003  1.2080000e+003  1.2400000e+003  1.2640000e+003  1.1920000e+003  1.2200000e+003  1.1840000e+003  1.2200000e+003  1.2000000e+003  1.2320000e+003  1.2000000e+003  1.1600000e+003  1.2360000e+003  1.2400000e+003  1.1640000e+003  1.1560000e+003  1.2160000e+003  1.1640000e+003  1.1720000e+003  1.1840000e+003  1.1320000e+003  1.1400000e+003  1.1840000e+003  1.1560000e+003  1.1280000e+003  1.1800000e+003  1.1680000e+003  1.1120000e+003  1.1240000e+003  1.1480000e+003  1.1240000e+003  1.1240000e+003  1.1680000e+003  1.1440000e+003  1.1520000e+003  1.2040000e+003  1.1840000e+003  1.2040000e+003  1.2560000e+003  1.2200000e+003  1.2120000e+003  1.2600000e+003  1.2640000e+003  1.1920000e+003  1.2120000e+003  1.2200000e+003  1.2080000e+003  1.1720000e+003  1.2120000e+003  1.1720000e+003  1.2320000e+003  1.2440000e+003  1.2080000e+003  1.1760000e+003  1.2280000e+003  1.1920000e+003  1.2240000e+003  1.2080000e+003  1.1560000e+003  1.1920000e+003  1.1600000e+003  1.1400000e+003  1.1920000e+003  1.1800000e+003  1.1440000e+003  1.1360000e+003  1.1760000e+003  1.1800000e+003  1.1320000e+003  1.1720000e+003  1.1840000e+003  1.1440000e+003  1.1800000e+003  1.2120000e+003  1.1760000e+003  1.2240000e+003  1.2480000e+003  1.1840000e+003  1.2240000e+003  1.2520000e+003  1.2040000e+003  1.2040000e+003  1.2480000e+003  1.2400000e+003  1.2240000e+003  1.2600000e+003  1.2240000e+003  1.2720000e+003  1.2600000e+003  1.2320000e+003  1.2600000e+003  1.2040000e+003  1.2240000e+003  1.2360000e+003  1.2000000e+003  1.2320000e+003  1.2200000e+003  1.1600000e+003  1.1840000e+003  1.2080000e+003  1.1680000e+003  1.1760000e+003  1.1920000e+003  1.1440000e+003  1.1520000e+003  1.1760000e+003  1.1600000e+003  1.1120000e+003  1.1520000e+003  1.1880000e+003  1.1520000e+003  1.1280000e+003  1.1880000e+003  1.1840000e+003  1.1200000e+003  1.1320000e+003  1.1640000e+003  1.1280000e+003  1.1480000e+003  1.1920000e+003  1.1920000e+003  1.1520000e+003  1.2240000e+003  1.2280000e+003  1.2160000e+003  1.2480000e+003  1.2480000e+003  1.2360000e+003  1.2600000e+003  1.2040000e+003  1.2360000e+003  1.2280000e+003  1.2080000e+003  1.2600000e+003  1.2600000e+003  1.2160000e+003  1.2400000e+003  1.2320000e+003  1.1920000e+003  1.2320000e+003  1.1760000e+003  1.2160000e+003  1.2000000e+003  1.2160000e+003  1.2120000e+003  1.1760000e+003  1.1600000e+003  1.2280000e+003  1.2080000e+003  1.1640000e+003  1.1400000e+003  1.2040000e+003  1.1760000e+003  1.1440000e+003  1.1640000e+003  1.1760000e+003  1.1640000e+003  1.1560000e+003  1.1320000e+003  1.1680000e+003  1.1560000e+003  1.1280000e+003  1.1520000e+003  1.1880000e+003  1.1280000e+003  1.1800000e+003  1.2000000e+003  1.1760000e+003  1.2080000e+003  1.2440000e+003  1.1960000e+003  1.2040000e+003  1.2480000e+003  1.1960000e+003  1.2240000e+003  1.2480000e+003  1.2000000e+003  1.2440000e+003  1.2360000e+003  1.1880000e+003  1.2440000e+003  1.2280000e+003  1.1880000e+003  1.2280000e+003  1.2400000e+003  1.2280000e+003  1.2680000e+003  1.2040000e+003  1.2120000e+003  1.2120000e+003  1.1920000e+003  1.2160000e+003  1.1960000e+003  1.1600000e+003  1.1880000e+003  1.1920000e+003  1.1640000e+003  1.1640000e+003  1.2080000e+003  1.1720000e+003  1.1720000e+003  1.2040000e+003  1.1800000e+003  1.1400000e+003  1.1880000e+003  1.2080000e+003  1.1560000e+003  1.1400000e+003  1.2080000e+003  1.2200000e+003  1.1600000e+003  1.2200000e+003  1.2320000e+003  1.1680000e+003  1.2080000e+003  1.2440000e+003  1.1720000e+003  1.1720000e+003  1.2440000e+003  1.2400000e+003  1.1720000e+003  1.2200000e+003  1.2240000e+003  1.2080000e+003  1.2200000e+003  1.2360000e+003  1.1760000e+003  1.2280000e+003  1.2520000e+003  1.2000000e+003  1.2320000e+003  1.2360000e+003  1.1920000e+003  1.2320000e+003  1.2200000e+003  1.2240000e+003  1.2400000e+003  1.1960000e+003  1.2040000e+003  1.2240000e+003  1.2160000e+003  1.1640000e+003  1.2200000e+003  1.2320000e+003  1.2000000e+003  1.1600000e+003  1.2360000e+003  1.2000000e+003  1.1720000e+003  1.2200000e+003  1.2200000e+003  1.1680000e+003  1.2160000e+003  1.1720000e+003  1.1560000e+003  1.2080000e+003  1.2280000e+003  1.1640000e+003  1.1520000e+003  1.2040000e+003  1.1720000e+003  1.1240000e+003  1.1880000e+003  1.2040000e+003  1.1600000e+003  1.1200000e+003  1.1960000e+003  1.1560000e+003  1.1320000e+003  1.1800000e+003  1.1680000e+003  1.1480000e+003  1.1400000e+003  1.1720000e+003  1.1560000e+003  1.1000000e+003  1.1400000e+003  1.1400000e+003  1.1000000e+003  1.1160000e+003  1.1240000e+003  1.0920000e+003  1.1120000e+003  1.1400000e+003  1.1600000e+003  1.1480000e+003  1.1640000e+003  1.1960000e+003  1.2000000e+003  1.1800000e+003  1.2240000e+003  1.1920000e+003  1.2120000e+003  1.2280000e+003  1.2000000e+003  1.2080000e+003  1.2480000e+003  1.2000000e+003  1.2480000e+003  1.2280000e+003  1.2000000e+003  1.2440000e+003  1.2040000e+003  1.2240000e+003  1.2080000e+003  1.1840000e+003  1.2080000e+003  1.1960000e+003  1.1680000e+003  1.1960000e+003  1.1560000e+003  1.2280000e+003  1.2120000e+003  1.1720000e+003  1.1960000e+003  1.2280000e+003  1.1720000e+003  1.1880000e+003  1.2160000e+003  1.1720000e+003  1.1880000e+003  1.2200000e+003  1.1760000e+003  1.1840000e+003  1.2160000e+003  1.2040000e+003  1.1680000e+003  1.2200000e+003  1.2120000e+003  1.1920000e+003  1.2240000e+003  1.2120000e+003  1.1760000e+003  1.2320000e+003  1.2120000e+003  1.2360000e+003  1.2240000e+003  1.2040000e+003  1.2360000e+003  1.1920000e+003  1.2560000e+003  1.2160000e+003  1.1800000e+003  1.2200000e+003  1.2040000e+003  1.1840000e+003  1.2280000e+003  1.2160000e+003  1.1760000e+003  1.1640000e+003  1.1920000e+003  1.1160000e+003  1.1400000e+003  1.1480000e+003  1.1360000e+003  1.1240000e+003  1.1160000e+003  1.0680000e+003  1.0720000e+003  1.0320000e+003  1.0400000e+003  1.0120000e+003  1.0240000e+003  1.0800000e+003  1.0800000e+003  1.0800000e+003  1.0960000e+003  1.1240000e+003  1.1000000e+003  1.1400000e+003  1.1920000e+003  1.1840000e+003  1.1480000e+003  1.2040000e+003  1.2120000e+003  1.1920000e+003  1.2200000e+003  1.2120000e+003  1.1720000e+003  1.2240000e+003  1.2280000e+003  1.1880000e+003  1.2000000e+003  1.2040000e+003  1.1760000e+003  1.2040000e+003  1.1560000e+003  1.1160000e+003  1.0880000e+003  1.1200000e+003  1.0920000e+003  1.1240000e+003  1.1280000e+003  1.1320000e+003  1.1680000e+003  1.2000000e+003  1.1480000e+003  1.2040000e+003  1.2160000e+003  1.2040000e+003  1.2400000e+003  1.2480000e+003  1.2360000e+003  1.2800000e+003  1.2720000e+003  1.2200000e+003  1.2520000e+003  1.2320000e+003  1.1920000e+003  1.2240000e+003  1.2440000e+003  1.1800000e+003  1.2000000e+003  1.1920000e+003  1.1720000e+003  1.1880000e+003  1.1920000e+003  1.1880000e+003  1.2240000e+003  1.1920000e+003  1.1760000e+003  1.2120000e+003  1.2160000e+003  1.2040000e+003  1.2280000e+003  1.1800000e+003  1.2120000e+003  1.2040000e+003  1.2000000e+003  1.1920000e+003  1.2000000e+003  1.1480000e+003  1.2000000e+003  1.2160000e+003  1.1720000e+003  1.2000000e+003  1.1880000e+003  1.1560000e+003  1.1800000e+003  1.1560000e+003  1.1480000e+003  1.1880000e+003  1.1480000e+003  1.1360000e+003  1.1760000e+003  1.1680000e+003  1.1360000e+003  1.1600000e+003  1.1880000e+003  1.1680000e+003  1.1520000e+003  1.2200000e+003  1.2240000e+003  1.1600000e+003  1.2080000e+003  1.2040000e+003  1.1800000e+003  1.2400000e+003  1.2120000e+003  1.1760000e+003  1.1880000e+003  1.2360000e+003  1.2080000e+003  1.1560000e+003  1.1800000e+003  1.2160000e+003  1.1880000e+003  1.1640000e+003  1.1880000e+003  1.1640000e+003  1.1360000e+003  1.1760000e+003  1.1440000e+003  1.1120000e+003  1.1000000e+003  1.0760000e+003  1.0720000e+003  1.0760000e+003  1.0720000e+003  1.1360000e+003  1.1320000e+003  1.1320000e+003  1.2080000e+003  1.2040000e+003  1.1840000e+003  1.2240000e+003  1.2400000e+003  1.2120000e+003  1.1800000e+003  1.2200000e+003  1.2240000e+003  1.2040000e+003  1.2440000e+003  1.2400000e+003  1.1760000e+003  1.2400000e+003  1.2480000e+003  1.2080000e+003  1.2520000e+003  1.2720000e+003  1.2400000e+003  1.2360000e+003  1.2560000e+003  1.2000000e+003  1.2320000e+003  1.2520000e+003  1.2280000e+003  1.2240000e+003  1.1800000e+003  1.2000000e+003  1.1840000e+003  1.1520000e+003  1.1840000e+003  1.1600000e+003  1.1640000e+003  1.1440000e+003  1.1720000e+003  1.1280000e+003  1.1160000e+003  1.1720000e+003  1.1640000e+003  1.1240000e+003  1.1440000e+003  1.1760000e+003  1.1680000e+003  1.1840000e+003  1.2160000e+003  1.2080000e+003  1.1800000e+003  1.2120000e+003  1.2080000e+003  1.2080000e+003  1.2240000e+003  1.1800000e+003  1.2240000e+003  1.1720000e+003  1.1960000e+003  1.1680000e+003  1.1960000e+003  1.1920000e+003  1.1840000e+003  1.1880000e+003  1.1600000e+003  1.1960000e+003  1.2200000e+003  1.1600000e+003  1.1920000e+003  1.2000000e+003  1.1880000e+003  1.1440000e+003  1.1440000e+003  1.1280000e+003  1.1280000e+003  1.0960000e+003  1.0800000e+003  1.0640000e+003  1.0680000e+003  1.1080000e+003  1.1200000e+003  1.1080000e+003  1.1720000e+003  1.1840000e+003  1.1680000e+003  1.1880000e+003  1.2360000e+003  1.2400000e+003  1.1800000e+003  1.2320000e+003  1.2400000e+003  1.2160000e+003  1.2560000e+003  1.2320000e+003  1.1960000e+003  1.2520000e+003  1.2440000e+003  1.1960000e+003  1.2240000e+003  1.2360000e+003  1.1960000e+003  1.2360000e+003  1.2240000e+003  1.2000000e+003  1.2400000e+003  1.2560000e+003  1.1960000e+003  1.2000000e+003  1.2360000e+003  1.2280000e+003  1.1640000e+003  1.2240000e+003  1.2120000e+003  1.1640000e+003  1.2360000e+003  1.2080000e+003  1.1520000e+003  1.2120000e+003  1.2080000e+003  1.1880000e+003  1.2320000e+003  1.1760000e+003  1.2040000e+003  1.2000000e+003  1.1760000e+003  1.2280000e+003  1.2280000e+003  1.1720000e+003  1.2320000e+003  1.2480000e+003  1.1960000e+003  1.1520000e+003  1.2240000e+003  1.2200000e+003  1.1640000e+003  1.1480000e+003  1.2080000e+003  1.2000000e+003  1.1560000e+003  1.1840000e+003  1.1840000e+003  1.1560000e+003  1.1920000e+003  1.2000000e+003  1.1520000e+003  1.1720000e+003  1.1920000e+003  1.1840000e+003  1.1760000e+003  1.1960000e+003  1.1840000e+003  1.1720000e+003  1.2040000e+003  1.1720000e+003  1.1480000e+003  1.1960000e+003  1.1840000e+003  1.1480000e+003  1.2000000e+003  1.2000000e+003  1.1480000e+003  1.1560000e+003  1.1960000e+003  1.1880000e+003  1.1240000e+003  1.1280000e+003  1.1840000e+003  1.1760000e+003  1.1680000e+003  1.2000000e+003  1.1400000e+003  1.2120000e+003  1.2440000e+003  1.1760000e+003  1.1480000e+003  1.1760000e+003  1.1320000e+003  1.1280000e+003  1.1560000e+003  1.1240000e+003  1.1040000e+003  1.1440000e+003  1.1800000e+003  1.1440000e+003  1.1720000e+003  1.2120000e+003  1.1800000e+003  1.2000000e+003  1.2480000e+003  1.2160000e+003  1.1920000e+003  1.2560000e+003  1.2480000e+003  1.2080000e+003  1.2320000e+003  1.2320000e+003  1.1920000e+003  1.2480000e+003  1.2200000e+003  1.1800000e+003  1.2200000e+003  1.2360000e+003  1.1760000e+003  1.2400000e+003  1.2240000e+003  1.2080000e+003  1.2120000e+003  1.2200000e+003  1.1840000e+003  1.1840000e+003  1.2080000e+003  1.1800000e+003  1.1760000e+003  1.1720000e+003  1.2200000e+003  1.1600000e+003  1.1560000e+003  1.2040000e+003  1.1960000e+003  1.1720000e+003  1.2040000e+003  1.2360000e+003  1.2280000e+003  1.1800000e+003  1.2600000e+003  1.2600000e+003  1.2240000e+003  1.2560000e+003  1.2360000e+003  1.2000000e+003  1.2600000e+003  1.2400000e+003  1.2360000e+003  1.1800000e+003  1.1880000e+003  1.2200000e+003  1.1920000e+003  1.1680000e+003  1.2360000e+003  1.2120000e+003  1.1640000e+003  1.2080000e+003  1.1760000e+003  1.1560000e+003  1.1760000e+003  1.2040000e+003  1.1720000e+003  1.1560000e+003  1.2040000e+003  1.1840000e+003  1.1360000e+003  1.1600000e+003  1.1840000e+003  1.1600000e+003  1.1400000e+003  1.1800000e+003  1.1760000e+003  1.1720000e+003  1.2200000e+003  1.2280000e+003  1.1800000e+003  1.2480000e+003  1.2440000e+003  1.2040000e+003  1.2400000e+003  1.2440000e+003  1.1960000e+003  1.2480000e+003  1.2480000e+003  1.2240000e+003  1.2520000e+003  1.2440000e+003  1.1880000e+003  1.2360000e+003  1.2360000e+003  1.1800000e+003  1.2200000e+003  1.2440000e+003  1.1840000e+003  1.2240000e+003  1.2040000e+003  1.1640000e+003  1.2040000e+003  1.2200000e+003  1.1840000e+003  1.1760000e+003  1.2080000e+003  1.1600000e+003  1.1440000e+003  1.1840000e+003  1.1600000e+003  1.1360000e+003  1.1800000e+003  1.1760000e+003  1.1360000e+003  1.1960000e+003  1.2040000e+003  1.1600000e+003  1.2120000e+003  1.1920000e+003  1.1880000e+003  1.2400000e+003  1.2280000e+003  1.2040000e+003  1.2360000e+003  1.1840000e+003  1.2200000e+003  1.2440000e+003  1.1920000e+003  1.2240000e+003  1.2120000e+003  1.2000000e+003  1.2560000e+003  1.2680000e+003  1.2040000e+003  1.2280000e+003  1.2560000e+003  1.2360000e+003  1.2200000e+003  1.2760000e+003  1.2440000e+003  1.1920000e+003  1.2560000e+003  1.2480000e+003  1.2080000e+003  1.2360000e+003  1.2520000e+003  1.2160000e+003  1.2480000e+003  1.2120000e+003  1.2040000e+003  1.2280000e+003  1.1880000e+003  1.2080000e+003  1.2240000e+003  1.1960000e+003  1.1680000e+003  1.1960000e+003  1.2120000e+003  1.1560000e+003  1.1440000e+003  1.1520000e+003  1.1160000e+003  1.1360000e+003  1.1560000e+003  1.1200000e+003  1.1800000e+003  1.1920000e+003  1.1640000e+003  1.1960000e+003  1.1920000e+003  1.1760000e+003  1.2240000e+003  1.2080000e+003  1.1600000e+003  1.2040000e+003  1.2080000e+003  1.2040000e+003  1.2480000e+003  1.2440000e+003  1.1760000e+003  1.2080000e+003  1.1600000e+003  1.1080000e+003  1.0880000e+003  1.0800000e+003  1.1040000e+003  1.1000000e+003  1.1240000e+003  1.1040000e+003  1.0880000e+003  1.0560000e+003  1.0640000e+003  1.0440000e+003  1.0400000e+003  1.0440000e+003  1.1120000e+003  1.1000000e+003  1.1520000e+003  1.1480000e+003  1.1200000e+003  1.1400000e+003  1.1440000e+003  1.1400000e+003  1.1760000e+003  1.1560000e+003  1.1480000e+003  1.1760000e+003  1.1680000e+003  1.1160000e+003  1.1440000e+003  1.1480000e+003  1.1280000e+003  1.1240000e+003  1.1320000e+003  1.0920000e+003  1.0640000e+003  1.0920000e+003  1.1160000e+003  1.1160000e+003  1.0800000e+003  1.0600000e+003  1.1160000e+003  1.1040000e+003  1.0680000e+003  1.1200000e+003  1.0920000e+003  1.0720000e+003  1.0800000e+003  1.0880000e+003  1.1680000e+003  1.1000000e+003  1.0480000e+003  1.1520000e+003  1.2040000e+003  1.1240000e+003  1.1000000e+003  1.1280000e+003  1.1040000e+003  1.0520000e+003  1.0480000e+003  1.0480000e+003  1.0960000e+003  1.1160000e+003  1.1640000e+003  1.1320000e+003  1.1120000e+003  1.0800000e+003  1.0920000e+003  1.0720000e+003  1.1080000e+003  1.1240000e+003  1.1040000e+003  1.1280000e+003  1.1280000e+003  1.1400000e+003  1.1080000e+003  1.0920000e+003  1.0480000e+003  1.0480000e+003  9.9600000e+002  1.0360000e+003  1.0280000e+003  1.0160000e+003  1.0480000e+003  1.0720000e+003  1.0480000e+003  1.0480000e+003  1.0440000e+003  1.0360000e+003  1.0320000e+003  1.0480000e+003  1.0160000e+003  1.0360000e+003  1.0520000e+003  1.0560000e+003  1.0920000e+003  1.1280000e+003  1.0920000e+003  1.0760000e+003  1.0960000e+003  1.0880000e+003  1.0960000e+003  1.1160000e+003  1.0720000e+003  1.1000000e+003  1.0880000e+003  1.0520000e+003  1.0920000e+003  1.0840000e+003  1.0840000e+003  1.0880000e+003  1.1040000e+003  1.0640000e+003  1.0640000e+003  1.0960000e+003  1.0960000e+003  1.0640000e+003  1.0800000e+003  1.0600000e+003  1.0280000e+003  1.0480000e+003  1.0040000e+003  1.0320000e+003  1.0440000e+003  1.0640000e+003  1.0440000e+003  1.0800000e+003  1.0920000e+003  1.0600000e+003  1.0920000e+003  1.1120000e+003  1.0920000e+003  1.0920000e+003  1.0960000e+003  1.0640000e+003  1.0960000e+003  1.1080000e+003  1.0880000e+003  1.0600000e+003  1.0960000e+003  1.0720000e+003  1.0680000e+003  1.0880000e+003  1.1160000e+003  1.0760000e+003  1.1160000e+003  1.1200000e+003  1.0600000e+003  1.0320000e+003  9.9600000e+002  1.0320000e+003  1.0280000e+003  1.0040000e+003  1.0480000e+003  1.0360000e+003  9.9600000e+002  9.9600000e+002  1.0040000e+003  1.0000000e+003  1.0000000e+003  1.0400000e+003  1.0440000e+003  1.0440000e+003  1.0720000e+003  1.0640000e+003  1.0520000e+003  1.1120000e+003  1.0600000e+003  1.0760000e+003  1.0920000e+003  1.0920000e+003  1.1000000e+003  1.0800000e+003  1.0800000e+003  1.1040000e+003  1.1160000e+003  1.1120000e+003  1.0840000e+003  1.0600000e+003  1.0880000e+003  1.0600000e+003  1.0360000e+003  1.0240000e+003  1.0120000e+003  1.0160000e+003  1.0480000e+003  1.0200000e+003  1.0680000e+003  1.1120000e+003  1.0640000e+003  1.1040000e+003  1.1000000e+003  1.0800000e+003  1.0960000e+003  1.1200000e+003  1.0880000e+003  1.1240000e+003  1.1320000e+003  1.0920000e+003  1.1280000e+003  1.1480000e+003  1.1080000e+003  1.1440000e+003  1.1560000e+003  1.1200000e+003  1.1640000e+003  1.1680000e+003  1.1440000e+003  1.1680000e+003  1.1680000e+003  1.1520000e+003  1.1800000e+003  1.1560000e+003  1.1200000e+003  1.1600000e+003  1.1520000e+003  1.1200000e+003  1.1560000e+003  1.1720000e+003  1.1400000e+003  1.1520000e+003  1.1400000e+003  1.0880000e+003  1.1040000e+003  1.0800000e+003  1.1040000e+003  1.1280000e+003  1.1240000e+003  1.0960000e+003  1.1520000e+003  1.1600000e+003  1.1400000e+003  1.1720000e+003  1.1680000e+003  1.1240000e+003  1.1720000e+003  1.1720000e+003  1.1280000e+003  1.1760000e+003  1.1800000e+003  1.1400000e+003  1.1720000e+003  1.1680000e+003  1.1400000e+003  1.1640000e+003  1.1760000e+003  1.1320000e+003  1.1680000e+003  1.1600000e+003  1.1400000e+003  1.1600000e+003  1.1600000e+003  1.1360000e+003  1.1800000e+003  1.1440000e+003  1.1520000e+003  1.1560000e+003  1.1160000e+003  1.1400000e+003  1.1600000e+003  1.1160000e+003  1.1360000e+003  1.0960000e+003  1.0520000e+003  1.0560000e+003  1.0480000e+003  1.0760000e+003  1.0960000e+003  1.0920000e+003  1.0960000e+003  1.1520000e+003  1.1480000e+003  1.1320000e+003  1.1680000e+003  1.1480000e+003  1.1360000e+003  1.1880000e+003  1.1560000e+003  1.1400000e+003  1.1640000e+003  1.1640000e+003  1.1360000e+003  1.1680000e+003  1.1400000e+003  1.1400000e+003  1.1800000e+003  1.1720000e+003  1.1360000e+003  1.1680000e+003  1.1680000e+003  1.1400000e+003  1.1680000e+003  1.1640000e+003  1.1320000e+003  1.1560000e+003  1.1280000e+003  1.1120000e+003  1.1280000e+003  1.1200000e+003  1.1080000e+003  1.1360000e+003  1.1200000e+003  1.1120000e+003  1.1280000e+003  1.1360000e+003  1.1120000e+003  1.1440000e+003  1.1320000e+003  1.1040000e+003  1.1280000e+003  1.1240000e+003  1.1080000e+003  1.1160000e+003  1.1080000e+003  1.0840000e+003  1.1000000e+003  1.0840000e+003  1.0520000e+003  1.0440000e+003  1.0520000e+003  1.0400000e+003  1.0880000e+003  1.1040000e+003  1.0800000e+003  1.1080000e+003  1.1400000e+003  1.1080000e+003  1.1360000e+003  1.1160000e+003  1.0720000e+003  1.0960000e+003  1.1000000e+003  1.1320000e+003  1.0800000e+003  1.1120000e+003  1.0960000e+003  1.0800000e+003  1.1040000e+003  1.0800000e+003  1.1040000e+003  1.0920000e+003  1.0800000e+003  1.1000000e+003  1.0880000e+003  1.0600000e+003  1.0760000e+003  1.0600000e+003  1.0480000e+003  1.0480000e+003  1.0680000e+003  1.0600000e+003  1.1120000e+003  1.1480000e+003  1.1200000e+003  1.1440000e+003  1.1920000e+003  1.1560000e+003  1.1520000e+003  1.1960000e+003  1.1520000e+003  1.1480000e+003  1.1640000e+003  1.1320000e+003  1.1600000e+003  1.1640000e+003  1.1400000e+003  1.1520000e+003  1.1840000e+003  1.1480000e+003  1.1760000e+003  1.1760000e+003  1.1400000e+003  1.1760000e+003  1.1720000e+003  1.1400000e+003  1.1720000e+003  1.1480000e+003  1.1360000e+003  1.1640000e+003  1.1360000e+003  1.1240000e+003  1.1480000e+003  1.1440000e+003  1.1200000e+003  1.1480000e+003  1.1360000e+003  1.1200000e+003  1.1560000e+003  1.1520000e+003  1.1280000e+003  1.1440000e+003  1.1280000e+003  1.1240000e+003  1.1600000e+003  1.1520000e+003  1.1120000e+003  1.1440000e+003  1.1360000e+003  1.1240000e+003  1.1400000e+003  1.1280000e+003  1.1080000e+003  1.1320000e+003  1.1280000e+003  1.0840000e+003  1.0880000e+003  1.0960000e+003  1.1120000e+003  1.0560000e+003  1.0120000e+003  1.0480000e+003  1.0560000e+003  1.0480000e+003  1.0600000e+003  1.0440000e+003  1.0440000e+003  1.0120000e+003  9.9600000e+002  1.0040000e+003  1.0080000e+003  1.0200000e+003  1.0360000e+003  1.0480000e+003  1.0560000e+003  1.1080000e+003  1.0760000e+003  1.1000000e+003  1.0720000e+003  1.0800000e+003  1.1000000e+003  1.1000000e+003  1.0760000e+003  1.0800000e+003  1.0680000e+003  1.0960000e+003  1.1360000e+003  1.1200000e+003  1.1080000e+003  1.1360000e+003  1.1360000e+003  1.1280000e+003  1.1680000e+003  1.1400000e+003  1.1560000e+003  1.1760000e+003  1.1480000e+003  1.1440000e+003  1.1160000e+003  1.0800000e+003  1.0640000e+003  1.0760000e+003  1.0720000e+003  1.1000000e+003  1.1240000e+003  1.1320000e+003  1.1440000e+003  1.1760000e+003  1.1480000e+003  1.1920000e+003  1.1640000e+003  1.1640000e+003  1.1880000e+003  1.1640000e+003  1.1720000e+003  1.1720000e+003  1.1360000e+003  1.1720000e+003  1.1440000e+003  1.1320000e+003  1.1600000e+003  1.1400000e+003  1.1760000e+003  1.1480000e+003  1.1240000e+003  1.1280000e+003  1.1280000e+003  1.1360000e+003  1.1320000e+003  1.1360000e+003  1.1040000e+003  1.1160000e+003  1.0920000e+003  1.0840000e+003  1.0400000e+003  1.0320000e+003  1.0080000e+003  1.0080000e+003  1.0160000e+003  1.0520000e+003  1.0840000e+003  1.1040000e+003  1.0960000e+003  1.1160000e+003  1.1480000e+003  1.1600000e+003  1.1840000e+003  1.1840000e+003  1.1720000e+003  1.1640000e+003  1.1600000e+003  1.1560000e+003  1.1440000e+003  1.1320000e+003  1.1240000e+003  1.1200000e+003  1.0800000e+003  1.0840000e+003  1.0600000e+003  1.0240000e+003  1.0320000e+003  1.0160000e+003  1.0120000e+003  1.0120000e+003  1.0240000e+003  1.0520000e+003  1.0480000e+003  1.0720000e+003  1.1040000e+003  1.0920000e+003  1.0800000e+003  1.1240000e+003  1.1400000e+003  1.1320000e+003  1.1400000e+003  1.1480000e+003  1.1600000e+003  1.1440000e+003  1.1760000e+003  1.1680000e+003  1.1520000e+003  1.1840000e+003  1.1680000e+003  1.1560000e+003  1.1800000e+003  1.1680000e+003  1.1440000e+003  1.1760000e+003  1.1720000e+003  1.1480000e+003  1.1560000e+003  1.1600000e+003  1.1520000e+003  1.1560000e+003  1.1080000e+003  1.1040000e+003  1.1240000e+003  1.1040000e+003  1.1120000e+003  1.1280000e+003  1.1440000e+003  1.1200000e+003  1.1520000e+003  1.1360000e+003  1.1120000e+003  1.1120000e+003  1.1280000e+003  1.1400000e+003  1.1600000e+003  1.1440000e+003  1.1480000e+003  1.1440000e+003  1.1320000e+003  1.1320000e+003  1.1240000e+003  1.1040000e+003  1.1240000e+003  1.1200000e+003  1.1240000e+003  1.1240000e+003  1.1160000e+003  1.1200000e+003  1.1560000e+003  1.1480000e+003  1.1520000e+003  1.1680000e+003  1.1600000e+003  1.2000000e+003  1.1880000e+003  1.1800000e+003  1.2040000e+003  1.1920000e+003  1.1960000e+003  1.2000000e+003  1.1760000e+003  1.1760000e+003  1.1760000e+003  1.1800000e+003  1.1840000e+003  1.1520000e+003  1.1800000e+003  1.1680000e+003  1.1640000e+003  1.1680000e+003  1.1720000e+003  1.1600000e+003  1.1880000e+003  1.1720000e+003  1.1680000e+003  1.1680000e+003  1.1680000e+003  1.1640000e+003  1.1840000e+003  1.1600000e+003  1.1480000e+003  1.1560000e+003  1.1200000e+003  1.0920000e+003  1.1040000e+003  1.0840000e+003  1.0560000e+003  1.0720000e+003  1.0680000e+003  1.0880000e+003  1.0960000e+003  1.1000000e+003  1.0880000e+003  1.1400000e+003  1.1480000e+003  1.1360000e+003  1.1360000e+003  1.1840000e+003  1.1520000e+003  1.1600000e+003  1.1720000e+003  1.1720000e+003  1.1440000e+003  1.1520000e+003  1.1160000e+003  1.1520000e+003  1.1640000e+003  1.1800000e+003  1.1640000e+003  1.1560000e+003  1.1320000e+003  1.1120000e+003  1.1240000e+003  1.1320000e+003  1.1200000e+003  1.1520000e+003  1.1400000e+003  1.1440000e+003  1.1640000e+003  1.1760000e+003  1.1400000e+003  1.1760000e+003  1.1880000e+003  1.1800000e+003  1.1920000e+003  1.1800000e+003  1.1520000e+003  1.1800000e+003  1.1640000e+003  1.1600000e+003  1.1720000e+003  1.1480000e+003  1.1600000e+003  1.1600000e+003  1.1160000e+003  1.1240000e+003  1.1000000e+003  1.0760000e+003  1.0800000e+003  1.0880000e+003  1.0800000e+003  1.1120000e+003  1.1320000e+003  1.1320000e+003  1.1600000e+003  1.1600000e+003  1.1520000e+003  1.1760000e+003  1.1880000e+003  1.1680000e+003  1.1960000e+003  1.1960000e+003  1.1840000e+003  1.2080000e+003  1.2040000e+003  1.1840000e+003  1.1840000e+003  1.1760000e+003  1.1600000e+003  1.1800000e+003  1.1800000e+003  1.1360000e+003  1.1560000e+003  1.1520000e+003  1.1200000e+003  1.1360000e+003  1.1400000e+003  1.1520000e+003  1.1840000e+003  1.1560000e+003  1.1440000e+003  1.1600000e+003  1.1720000e+003  1.1480000e+003  1.1800000e+003  1.1560000e+003  1.1480000e+003  1.1600000e+003  1.1800000e+003  1.1600000e+003  1.1880000e+003  1.1720000e+003  1.1720000e+003  1.1920000e+003  1.1720000e+003  1.1640000e+003  1.1720000e+003  1.1280000e+003  1.1320000e+003  1.1080000e+003  1.1200000e+003  1.0760000e+003  1.0800000e+003  1.0760000e+003  1.0560000e+003  1.0280000e+003  1.0640000e+003  1.0720000e+003  1.1000000e+003  1.1280000e+003  1.1240000e+003  1.1360000e+003  1.1640000e+003  1.1560000e+003  1.1400000e+003  1.1920000e+003  1.1800000e+003  1.1200000e+003  1.1760000e+003  1.1680000e+003  1.1360000e+003  1.1320000e+003  1.1320000e+003  1.1000000e+003  1.0800000e+003  1.0560000e+003  1.0680000e+003  1.0920000e+003  1.0520000e+003  1.0920000e+003  1.1080000e+003  1.0880000e+003  1.0720000e+003  1.1280000e+003  1.1240000e+003  1.1080000e+003  1.1240000e+003  1.1000000e+003  1.1320000e+003  1.1760000e+003  1.1600000e+003  1.1520000e+003  1.1680000e+003  1.1800000e+003  1.1360000e+003  1.1480000e+003  1.1160000e+003  1.1480000e+003  1.1080000e+003  1.1080000e+003  1.1400000e+003  1.0880000e+003  1.1240000e+003  1.1600000e+003  1.1080000e+003  1.1040000e+003  1.1560000e+003  1.0960000e+003  1.1320000e+003  1.1200000e+003  1.1120000e+003  1.0560000e+003  1.0680000e+003  1.0400000e+003  1.0600000e+003  1.0800000e+003  1.0640000e+003  1.0880000e+003  1.1280000e+003  1.1720000e+003  1.1360000e+003  1.1920000e+003  1.2000000e+003  1.1720000e+003  1.1960000e+003  1.2160000e+003  1.1560000e+003  1.1960000e+003  1.2120000e+003  1.1760000e+003  1.2080000e+003  1.2160000e+003  1.1680000e+003  1.2080000e+003  1.2160000e+003  1.1640000e+003  1.2120000e+003  1.2040000e+003  1.1680000e+003  1.2200000e+003  1.2280000e+003  1.1680000e+003  1.1920000e+003  1.1880000e+003  1.1560000e+003  1.1760000e+003  1.1520000e+003  1.1120000e+003  1.1640000e+003  1.1720000e+003  1.1400000e+003  1.1680000e+003  1.1800000e+003  1.1480000e+003  1.2160000e+003  1.1880000e+003  1.1640000e+003  1.1920000e+003  1.2000000e+003  1.1680000e+003  1.2080000e+003  1.1920000e+003  1.1560000e+003  1.1920000e+003  1.2080000e+003  1.1480000e+003  1.1920000e+003  1.2200000e+003  1.2040000e+003  1.2320000e+003  1.2400000e+003  1.1800000e+003  1.2400000e+003  1.2360000e+003  1.1960000e+003  1.2240000e+003  1.2080000e+003  1.1840000e+003  1.2280000e+003  1.2120000e+003  1.1760000e+003  1.2120000e+003  1.2080000e+003  1.1760000e+003  1.1880000e+003  1.1920000e+003  1.1680000e+003  1.2040000e+003  1.1600000e+003  1.1480000e+003  1.1680000e+003  1.1720000e+003  1.1520000e+003  1.1960000e+003  1.1880000e+003  1.1520000e+003  1.2120000e+003  1.2080000e+003  1.1600000e+003  1.1960000e+003  1.1960000e+003  1.1680000e+003  1.1960000e+003  1.2000000e+003  1.1600000e+003  1.2240000e+003  1.1800000e+003  1.1800000e+003  1.1920000e+003  1.2040000e+003  1.1680000e+003  1.2080000e+003  1.2000000e+003  1.1760000e+003  1.1920000e+003  1.2000000e+003  1.1600000e+003  1.2080000e+003  1.1920000e+003  1.1800000e+003  1.2200000e+003  1.2080000e+003  1.1880000e+003  1.2160000e+003  1.2080000e+003  1.2360000e+003  1.2480000e+003  1.1960000e+003  1.2200000e+003  1.2120000e+003  1.1960000e+003  1.2240000e+003  1.2200000e+003  1.1640000e+003  1.1760000e+003  1.1640000e+003  1.1480000e+003  1.1720000e+003  1.1720000e+003  1.1440000e+003  1.1840000e+003  1.1960000e+003  1.1760000e+003  1.2160000e+003  1.1800000e+003  1.1640000e+003  1.2000000e+003  1.1640000e+003  1.1680000e+003  1.1840000e+003  1.1800000e+003  1.1600000e+003  1.1880000e+003  1.1680000e+003  1.1840000e+003  1.2080000e+003  1.1880000e+003  1.1480000e+003  1.1840000e+003  1.1640000e+003  1.1640000e+003  1.1840000e+003  1.1720000e+003  1.1480000e+003  1.1920000e+003  1.1760000e+003  1.1840000e+003  1.1920000e+003  1.1560000e+003  1.1920000e+003  1.1920000e+003  1.1520000e+003  1.1800000e+003  1.1600000e+003  1.1600000e+003  1.1840000e+003  1.1760000e+003  1.1520000e+003  1.1840000e+003  1.1680000e+003  1.1600000e+003  1.1720000e+003  1.1640000e+003  1.1560000e+003  1.2120000e+003  1.1800000e+003  1.1800000e+003  1.2040000e+003  1.1920000e+003  1.1840000e+003  1.2240000e+003  1.1720000e+003  1.1960000e+003  1.2160000e+003  1.1800000e+003  1.2080000e+003  1.1800000e+003  1.1560000e+003  1.1880000e+003  1.2000000e+003  1.1720000e+003  1.1920000e+003  1.1760000e+003  1.1760000e+003  1.2120000e+003  1.1960000e+003  1.1600000e+003  1.1840000e+003  1.1800000e+003  1.1520000e+003  1.1520000e+003  1.1520000e+003  1.1160000e+003  1.1600000e+003  1.1480000e+003  1.1520000e+003  1.1640000e+003  1.1520000e+003  1.1440000e+003  1.1720000e+003  1.1520000e+003  1.1360000e+003  1.1640000e+003  1.1680000e+003  1.1360000e+003  1.1520000e+003  1.1040000e+003  1.1320000e+003  1.1480000e+003  1.1320000e+003  1.1600000e+003  1.1680000e+003  1.1560000e+003  1.1960000e+003  1.1920000e+003  1.1680000e+003  1.1840000e+003  1.1680000e+003  1.1880000e+003  1.2000000e+003  1.1560000e+003  1.1720000e+003  1.1960000e+003  1.1800000e+003  1.1800000e+003  1.1680000e+003  1.1520000e+003  1.1960000e+003  1.2000000e+003  1.1680000e+003  1.1920000e+003  1.1920000e+003  1.1600000e+003  1.2120000e+003  1.2040000e+003  1.1680000e+003  1.1840000e+003  1.1880000e+003  1.1680000e+003  1.1960000e+003  1.1880000e+003  1.1720000e+003  1.1960000e+003  1.2200000e+003  1.1800000e+003  1.2040000e+003  1.2160000e+003  1.1880000e+003  1.2120000e+003  1.2000000e+003  1.1680000e+003  1.2080000e+003  1.1920000e+003  1.1760000e+003  1.1680000e+003  1.1520000e+003  1.1400000e+003  1.1640000e+003  1.1440000e+003  1.1720000e+003  1.1920000e+003  1.1520000e+003  1.1960000e+003  1.1960000e+003  1.1320000e+003  1.1400000e+003  1.1280000e+003  1.1320000e+003  1.0880000e+003  1.0640000e+003  1.0760000e+003  1.0600000e+003  1.1000000e+003  1.1160000e+003  1.1320000e+003  1.1080000e+003  1.1480000e+003  1.1480000e+003  1.1160000e+003  1.1360000e+003  1.1360000e+003  1.0840000e+003  1.0480000e+003  1.1160000e+003  1.1440000e+003  1.1720000e+003  1.1720000e+003  1.1680000e+003  1.1680000e+003  1.1360000e+003  1.1840000e+003  1.2000000e+003  1.1880000e+003  1.1920000e+003  1.1880000e+003  1.1640000e+003  1.1760000e+003  1.1920000e+003  1.1400000e+003  1.1560000e+003  1.1640000e+003  1.1720000e+003  1.1640000e+003  1.1240000e+003  1.1600000e+003  1.1640000e+003  1.1360000e+003  1.1520000e+003  1.1560000e+003  1.1400000e+003  1.1600000e+003  1.1200000e+003  1.1000000e+003  1.0880000e+003  1.0920000e+003  1.1240000e+003  1.1240000e+003  1.1520000e+003  1.1040000e+003  1.1600000e+003  1.1400000e+003  1.1480000e+003  1.1320000e+003  1.1320000e+003  1.1320000e+003  1.1080000e+003  1.0640000e+003  1.0560000e+003  1.0960000e+003  1.0840000e+003  1.0520000e+003  1.0400000e+003  1.0840000e+003  1.0680000e+003  1.0560000e+003  1.0400000e+003  1.0720000e+003  1.0840000e+003  1.0640000e+003  1.0920000e+003  1.1720000e+003  1.1920000e+003  1.2040000e+003  1.1560000e+003  1.1880000e+003  1.2160000e+003  1.2320000e+003  1.2080000e+003  1.1680000e+003  1.2000000e+003  1.2200000e+003  1.1960000e+003  1.1840000e+003  1.2000000e+003  1.1840000e+003  1.1640000e+003  1.1600000e+003  1.1920000e+003  1.1840000e+003  1.1320000e+003  1.1360000e+003  1.1240000e+003  1.0880000e+003  1.0800000e+003  1.1000000e+003  1.0680000e+003  1.1320000e+003  1.1400000e+003  1.1440000e+003  1.1480000e+003  1.1880000e+003  1.1960000e+003  1.1760000e+003  1.1560000e+003  1.1880000e+003  1.1920000e+003  1.1840000e+003  1.1480000e+003  1.1760000e+003  1.1760000e+003  1.1520000e+003  1.1440000e+003  1.1680000e+003  1.1560000e+003  1.1400000e+003  1.1800000e+003  1.1720000e+003  1.1320000e+003  1.1680000e+003  1.1560000e+003  1.1400000e+003  1.1720000e+003  1.1760000e+003  1.1360000e+003  1.1600000e+003  1.1680000e+003  1.1360000e+003  1.0920000e+003  1.0800000e+003  1.0560000e+003  1.0640000e+003  1.1160000e+003  1.1360000e+003  1.1400000e+003  1.1200000e+003  1.1840000e+003  1.1960000e+003  1.1560000e+003  1.1920000e+003  1.1920000e+003  1.1680000e+003  1.1960000e+003  1.1960000e+003  1.1520000e+003  1.1840000e+003  1.1760000e+003  1.1760000e+003  1.1840000e+003  1.1840000e+003  1.1400000e+003  1.1800000e+003  1.1920000e+003  1.1680000e+003  1.1760000e+003  1.1800000e+003  1.1400000e+003  1.1480000e+003  1.1280000e+003  1.1040000e+003  1.1080000e+003  1.1440000e+003  1.1000000e+003  1.0720000e+003  1.0720000e+003  1.0640000e+003  1.0960000e+003  1.1120000e+003  1.0800000e+003  1.0600000e+003  1.0440000e+003  1.0560000e+003  1.0520000e+003  1.0560000e+003  1.0960000e+003  1.1160000e+003  1.1080000e+003  1.1000000e+003  1.1600000e+003  1.1280000e+003  1.1080000e+003  1.1400000e+003  1.1560000e+003  1.1240000e+003  1.1280000e+003  1.1320000e+003  1.1480000e+003  1.1360000e+003  1.1280000e+003  1.1440000e+003  1.1000000e+003  1.1520000e+003  1.1440000e+003  1.1520000e+003  1.1640000e+003  1.1640000e+003  1.1520000e+003  1.2000000e+003  1.1920000e+003  1.1520000e+003  1.1840000e+003  1.1440000e+003  1.1920000e+003  1.2000000e+003  1.1320000e+003  1.1560000e+003  1.1560000e+003  1.1320000e+003  1.1400000e+003  1.1320000e+003  1.1080000e+003  1.1320000e+003  1.1400000e+003  1.1080000e+003  1.1080000e+003  1.1600000e+003  1.1200000e+003  1.1160000e+003  1.0560000e+003  1.0360000e+003  1.0520000e+003  1.0760000e+003  1.0840000e+003  1.1200000e+003  1.1360000e+003  1.1160000e+003  1.0840000e+003  1.0640000e+003  1.0960000e+003  1.0840000e+003  1.0680000e+003  1.0880000e+003  1.1440000e+003  1.1720000e+003  1.1480000e+003  1.1360000e+003  1.1520000e+003  1.1320000e+003  1.1600000e+003  1.1720000e+003  1.1720000e+003  1.1160000e+003  1.1120000e+003  1.1200000e+003  1.1400000e+003  1.0880000e+003  1.1040000e+003  1.1160000e+003  1.1120000e+003  1.0800000e+003  1.1040000e+003  1.1000000e+003  1.0720000e+003  1.0640000e+003  1.0680000e+003  1.0640000e+003  1.0920000e+003  1.1560000e+003  1.1520000e+003  1.1320000e+003  1.1920000e+003  1.2040000e+003  1.1720000e+003  1.1880000e+003  1.2080000e+003  1.2040000e+003  1.1840000e+003  1.1960000e+003  1.1760000e+003  1.1440000e+003  1.1640000e+003  1.1720000e+003  1.1600000e+003  1.1720000e+003  1.1560000e+003  1.1720000e+003  1.1520000e+003  1.1800000e+003  1.1600000e+003  1.1680000e+003  1.1800000e+003  1.1680000e+003  1.1520000e+003  1.1880000e+003  1.1840000e+003  1.1760000e+003  1.1960000e+003  1.1720000e+003  1.1880000e+003  1.1840000e+003  1.1520000e+003  1.1880000e+003  1.1640000e+003  1.1800000e+003  1.1480000e+003  1.1360000e+003  1.1480000e+003  1.1320000e+003  1.1440000e+003  1.1800000e+003  1.1440000e+003  1.1480000e+003  1.1720000e+003  1.1640000e+003  1.1600000e+003  1.1640000e+003  1.1360000e+003  1.1560000e+003  1.1640000e+003  1.1480000e+003  1.1280000e+003  1.1640000e+003  1.1440000e+003  1.1640000e+003  1.1760000e+003  1.1560000e+003  1.1560000e+003  1.1920000e+003  1.1520000e+003  1.1760000e+003  1.1720000e+003  1.1520000e+003  1.1440000e+003  1.1880000e+003  1.1400000e+003  1.1440000e+003  1.1520000e+003  1.1480000e+003  1.1560000e+003  1.1760000e+003  1.1240000e+003  1.1480000e+003  1.1720000e+003  1.1640000e+003  1.1640000e+003  1.1840000e+003  1.1520000e+003  1.1720000e+003  1.1880000e+003  1.1600000e+003  1.1680000e+003  1.1880000e+003  1.1560000e+003  1.1960000e+003  1.1760000e+003  1.1320000e+003  1.1480000e+003  1.1440000e+003  1.1600000e+003  1.1760000e+003  1.1400000e+003  1.1720000e+003  1.1600000e+003  1.1640000e+003  1.1720000e+003  1.1520000e+003  1.1440000e+003  1.1840000e+003  1.1680000e+003  1.1560000e+003  1.1680000e+003  1.1720000e+003  1.1520000e+003  1.1960000e+003  1.1800000e+003  1.1680000e+003  1.1800000e+003  1.1600000e+003  1.1480000e+003  1.1760000e+003  1.1440000e+003  1.1640000e+003  1.1800000e+003  1.1640000e+003  1.1480000e+003  1.1800000e+003  1.1480000e+003  1.1600000e+003  1.1760000e+003  1.1640000e+003  1.1320000e+003  1.1640000e+003  1.1560000e+003  1.1440000e+003  1.1520000e+003  1.1440000e+003  1.1280000e+003  1.1640000e+003  1.1520000e+003  1.1400000e+003  1.1640000e+003  1.1480000e+003  1.1520000e+003  1.1920000e+003  1.1480000e+003  1.1240000e+003  1.1680000e+003  1.1640000e+003  1.1320000e+003  1.1560000e+003  1.1480000e+003  1.1320000e+003  1.1720000e+003  1.1720000e+003  1.1400000e+003  1.1760000e+003  1.1720000e+003  1.1720000e+003  1.1720000e+003  1.1560000e+003  1.1680000e+003  1.1480000e+003  1.1560000e+003  1.1680000e+003  1.1320000e+003  1.1440000e+003  1.1600000e+003  1.1320000e+003  1.1320000e+003  1.1720000e+003  1.1760000e+003  1.1600000e+003  1.1840000e+003  1.1920000e+003  1.1520000e+003  1.1800000e+003  1.2000000e+003  1.1480000e+003  1.1680000e+003  1.1640000e+003  1.1560000e+003  1.1760000e+003  1.1880000e+003  1.1400000e+003  1.1640000e+003  1.1840000e+003  1.1720000e+003  1.1680000e+003  1.1920000e+003  1.1640000e+003  1.1560000e+003  1.1800000e+003  1.1760000e+003  1.1480000e+003  1.1840000e+003  1.1720000e+003  1.1520000e+003  1.1760000e+003  1.1600000e+003  1.1440000e+003  1.1800000e+003  1.1760000e+003  1.1560000e+003  1.1720000e+003  1.1880000e+003  1.1520000e+003  1.1600000e+003  1.1560000e+003  1.1280000e+003  1.1520000e+003  1.1720000e+003  1.1480000e+003  1.1600000e+003  1.1480000e+003  1.1360000e+003  1.1680000e+003  1.1720000e+003  1.1320000e+003  1.1800000e+003  1.1720000e+003  1.1560000e+003  1.1640000e+003  1.1760000e+003  1.1320000e+003  1.1680000e+003  1.1840000e+003  1.1560000e+003  1.1520000e+003  1.1680000e+003  1.1400000e+003  1.1680000e+003  1.1680000e+003  1.1440000e+003  1.1600000e+003  1.1680000e+003  1.1480000e+003  1.1400000e+003  1.1600000e+003  1.1520000e+003  1.1280000e+003  1.1760000e+003  1.1600000e+003  1.1400000e+003  1.1520000e+003  1.1600000e+003  1.1440000e+003  1.1600000e+003  1.1480000e+003  1.1280000e+003  1.1680000e+003  1.1880000e+003  1.1520000e+003  1.1640000e+003  1.1520000e+003  1.1360000e+003  1.1480000e+003  1.1440000e+003  1.0920000e+003  1.0640000e+003  1.0840000e+003  1.0600000e+003  1.1000000e+003  1.1080000e+003  1.1120000e+003  1.1040000e+003  1.1640000e+003  1.1600000e+003  1.1400000e+003  1.1800000e+003  1.1960000e+003  1.1520000e+003  1.2080000e+003  1.1760000e+003  1.1560000e+003  1.1760000e+003  1.2240000e+003  1.1760000e+003  1.1840000e+003  1.1920000e+003  1.1680000e+003  1.1920000e+003  1.1960000e+003  1.1560000e+003  1.1760000e+003  1.1960000e+003  1.1680000e+003  1.1840000e+003  1.1680000e+003  1.1400000e+003  1.1560000e+003  1.1520000e+003  1.1240000e+003  1.1480000e+003  1.1640000e+003  1.1400000e+003  1.1840000e+003  1.1680000e+003  1.1440000e+003  1.1680000e+003  1.1880000e+003  1.1600000e+003  1.1920000e+003  1.1880000e+003  1.1560000e+003  1.1880000e+003  1.1840000e+003  1.1520000e+003  1.1640000e+003  1.1640000e+003  1.1360000e+003  1.1520000e+003  1.1360000e+003  1.0880000e+003  1.1240000e+003  1.0880000e+003  1.1080000e+003  1.0880000e+003  1.0640000e+003  1.0640000e+003  1.0640000e+003  1.0720000e+003  1.1280000e+003  1.1440000e+003  1.1280000e+003  1.1680000e+003  1.1920000e+003  1.1560000e+003  1.1920000e+003  1.2040000e+003  1.1640000e+003  1.2000000e+003  1.2160000e+003  1.1800000e+003  1.1880000e+003  1.2160000e+003  1.2120000e+003  1.1760000e+003  1.1960000e+003  1.1840000e+003  1.1600000e+003  1.1920000e+003  1.1960000e+003  1.1600000e+003  1.1800000e+003  1.1840000e+003  1.1640000e+003  1.1920000e+003  1.1760000e+003  1.1480000e+003  1.1920000e+003  1.1920000e+003  1.2000000e+003  1.1840000e+003  1.1760000e+003  1.2160000e+003  1.2080000e+003  1.1680000e+003  1.2040000e+003  1.1920000e+003  1.1800000e+003  1.2120000e+003  1.1720000e+003  1.1520000e+003  1.1960000e+003  1.1760000e+003  1.1600000e+003  1.1960000e+003  1.2040000e+003  1.1680000e+003  1.1920000e+003  1.1920000e+003  1.1560000e+003  1.1960000e+003  1.2160000e+003  1.1840000e+003  1.2000000e+003  1.2040000e+003  1.1640000e+003  1.1840000e+003  1.1800000e+003  1.1360000e+003  1.1440000e+003  1.1720000e+003  1.1680000e+003  1.1560000e+003  1.1720000e+003  1.1920000e+003  1.1600000e+003  1.1920000e+003  1.2040000e+003  1.1600000e+003  1.1760000e+003  1.1960000e+003  1.1680000e+003  1.1520000e+003  1.1840000e+003  1.1880000e+003  1.1720000e+003  1.2040000e+003  1.2080000e+003  1.1600000e+003  1.1880000e+003  1.2200000e+003  1.1640000e+003  1.1960000e+003  1.2080000e+003  1.1760000e+003  1.1760000e+003  1.2120000e+003  1.1640000e+003  1.1840000e+003  1.2040000e+003  1.1800000e+003  1.1680000e+003  1.1880000e+003  1.1600000e+003  1.1760000e+003  1.2080000e+003  1.1720000e+003  1.1640000e+003  1.1960000e+003  1.1640000e+003  1.1520000e+003  1.1960000e+003  1.1920000e+003  1.1560000e+003  1.1880000e+003  1.1920000e+003  1.1760000e+003  1.1880000e+003  1.1680000e+003  1.1680000e+003  1.1960000e+003  1.2080000e+003  1.1680000e+003  1.1840000e+003  1.2080000e+003  1.1680000e+003  1.1920000e+003  1.1880000e+003  1.1640000e+003  1.1880000e+003  1.1480000e+003  1.1240000e+003  1.1520000e+003  1.1520000e+003  1.1280000e+003  1.1720000e+003  1.1720000e+003  1.1240000e+003  1.1720000e+003  1.1400000e+003  1.1440000e+003  1.1200000e+003  1.1360000e+003  1.1360000e+003  1.1120000e+003  1.1040000e+003  1.0840000e+003  1.0520000e+003  1.0680000e+003  1.0640000e+003  1.0960000e+003  1.0880000e+003  1.1040000e+003  1.0800000e+003  1.0800000e+003  1.1040000e+003  1.1000000e+003  1.1120000e+003  1.1080000e+003  1.1000000e+003  1.0760000e+003  1.0920000e+003  1.1040000e+003  1.0960000e+003  1.0880000e+003  1.1200000e+003  1.0960000e+003  1.1120000e+003  1.1160000e+003  1.1080000e+003  1.1200000e+003  1.1360000e+003  1.1040000e+003  1.1400000e+003  1.1440000e+003  1.1160000e+003  1.1320000e+003  1.1320000e+003  1.1000000e+003  1.1320000e+003  1.1280000e+003  1.1200000e+003  1.1400000e+003  1.0960000e+003  1.1160000e+003  1.1360000e+003  1.0920000e+003  1.1160000e+003  1.1160000e+003  1.0880000e+003  1.1200000e+003  1.1000000e+003  1.0920000e+003  1.1120000e+003  1.0800000e+003  1.0880000e+003  1.1240000e+003  1.1000000e+003  1.1120000e+003  1.1520000e+003  1.1480000e+003  1.1400000e+003  1.1680000e+003  1.1800000e+003  1.1440000e+003  1.1600000e+003  1.1840000e+003  1.1680000e+003  1.1560000e+003  1.1880000e+003  1.1880000e+003  1.1600000e+003  1.2080000e+003  1.1920000e+003  1.1320000e+003  1.1680000e+003  1.1920000e+003  1.1520000e+003  1.1840000e+003  1.1440000e+003  1.1400000e+003  1.1600000e+003  1.1160000e+003  1.1480000e+003  1.1640000e+003  1.1280000e+003  1.1680000e+003  1.1960000e+003  1.1840000e+003  1.1880000e+003  1.2200000e+003  1.2040000e+003  1.1720000e+003  1.2080000e+003  1.2200000e+003  1.1840000e+003  1.2200000e+003  1.2120000e+003  1.1720000e+003  1.1960000e+003  1.2120000e+003  1.1800000e+003  1.2000000e+003  1.2000000e+003  1.1680000e+003  1.2000000e+003  1.2280000e+003  1.1760000e+003  1.1880000e+003  1.2240000e+003  1.2200000e+003  1.2000000e+003  1.2280000e+003  1.1920000e+003  1.1840000e+003  1.2120000e+003  1.2200000e+003  1.1720000e+003  1.1840000e+003  1.2200000e+003  1.1800000e+003  1.1960000e+003  1.2200000e+003  1.1800000e+003  1.2040000e+003  1.2320000e+003  1.1840000e+003  1.1680000e+003  1.1880000e+003  1.1720000e+003  1.1640000e+003  1.2080000e+003  1.1880000e+003  1.1720000e+003  1.2160000e+003  1.2200000e+003  1.1880000e+003  1.2120000e+003  1.1960000e+003  1.1760000e+003  1.2240000e+003  1.2000000e+003  1.1600000e+003  1.2160000e+003  1.2320000e+003  1.1880000e+003  1.1840000e+003  1.2000000e+003  1.1840000e+003  1.2040000e+003  1.2000000e+003  1.1760000e+003  1.1920000e+003  1.2160000e+003  1.1640000e+003  1.1720000e+003  1.1840000e+003  1.1600000e+003  1.1760000e+003  1.1480000e+003  1.1160000e+003  1.1360000e+003  1.1280000e+003  1.1360000e+003  1.1560000e+003  1.1360000e+003  1.1720000e+003  1.1640000e+003  1.1840000e+003  1.1960000e+003  1.1560000e+003  1.1840000e+003  1.1520000e+003  1.1840000e+003  1.1920000e+003  1.1640000e+003  1.1320000e+003  1.1760000e+003  1.1720000e+003  1.1200000e+003  1.1320000e+003  1.1040000e+003  1.1520000e+003  1.1520000e+003  1.1280000e+003  1.1360000e+003  1.1160000e+003  1.1080000e+003  1.1040000e+003  1.1480000e+003  1.1080000e+003  1.1360000e+003  1.1280000e+003  1.1360000e+003  1.0960000e+003  1.0880000e+003  1.0720000e+003  1.1240000e+003  1.1200000e+003  1.1160000e+003  1.1560000e+003  1.1960000e+003  1.1920000e+003  1.2000000e+003  1.2120000e+003  1.1760000e+003  1.1760000e+003  1.2480000e+003  1.2240000e+003  1.1960000e+003  1.2200000e+003  1.2040000e+003  1.1840000e+003  1.2400000e+003  1.2280000e+003  1.2040000e+003  1.2320000e+003  1.2320000e+003  1.2000000e+003  1.2320000e+003  1.2200000e+003  1.1960000e+003  1.2360000e+003  1.2320000e+003  1.2040000e+003  1.2200000e+003  1.2240000e+003  1.1880000e+003  1.2240000e+003  1.2080000e+003  1.1840000e+003  1.1560000e+003  1.1920000e+003  1.1720000e+003  1.1920000e+003  1.1880000e+003  1.1760000e+003  1.1400000e+003  1.1400000e+003  1.1440000e+003  1.1200000e+003  1.1240000e+003  1.1320000e+003  1.1280000e+003  1.1560000e+003  1.1360000e+003  1.1040000e+003  1.1440000e+003  1.1200000e+003  1.1080000e+003  1.1160000e+003  1.1440000e+003  1.1520000e+003  1.1440000e+003  1.1280000e+003  1.0800000e+003  1.0560000e+003  1.0560000e+003  1.0760000e+003  1.0920000e+003  1.0600000e+003  1.0720000e+003  1.1080000e+003  1.1280000e+003  1.0800000e+003  1.1000000e+003  1.0960000e+003  1.1200000e+003  1.1560000e+003  1.1120000e+003  1.1480000e+003  1.1440000e+003  1.1240000e+003  1.1440000e+003  1.1600000e+003  1.1000000e+003  1.1440000e+003  1.1240000e+003  1.0960000e+003  1.1040000e+003  1.0640000e+003  1.0480000e+003  1.0960000e+003  1.0640000e+003  1.0800000e+003  1.0880000e+003  1.0640000e+003  1.0800000e+003  1.0800000e+003  1.0640000e+003  1.0320000e+003  1.0520000e+003  1.0360000e+003  1.0600000e+003  1.0800000e+003  1.0640000e+003  1.0800000e+003  1.0960000e+003  1.0680000e+003  1.1120000e+003  1.1200000e+003  1.0960000e+003  1.1040000e+003  1.1280000e+003  1.1080000e+003  1.1080000e+003  1.1320000e+003  1.1080000e+003  1.1120000e+003  1.1040000e+003  1.1360000e+003  1.1240000e+003  1.1000000e+003  1.1080000e+003  1.1280000e+003  1.1120000e+003  1.1120000e+003  1.0920000e+003  1.0680000e+003  1.0320000e+003  1.0560000e+003  1.0560000e+003  1.0640000e+003  1.0960000e+003  1.0680000e+003  1.1200000e+003  1.0920000e+003  1.1000000e+003  1.1000000e+003  1.0960000e+003  1.0960000e+003  1.1320000e+003  1.0840000e+003  1.1280000e+003  1.1120000e+003  1.1040000e+003  1.1480000e+003  1.1720000e+003  1.1640000e+003  1.1800000e+003  1.1360000e+003  1.1360000e+003  1.1400000e+003  1.1320000e+003  1.1200000e+003  1.1120000e+003  1.1280000e+003  1.1320000e+003  1.1360000e+003  1.1280000e+003  1.1440000e+003  1.1480000e+003  1.1360000e+003  1.1520000e+003  1.1240000e+003  1.1240000e+003  1.1480000e+003  1.1400000e+003  1.1120000e+003  1.1360000e+003  1.1640000e+003  1.1280000e+003  1.1120000e+003  1.1240000e+003  1.1440000e+003  1.1360000e+003  1.1000000e+003  1.1400000e+003  1.1320000e+003  1.0880000e+003  1.1360000e+003  1.1400000e+003  1.1160000e+003  1.1520000e+003  1.1800000e+003  1.1440000e+003  1.1400000e+003  1.1760000e+003  1.1880000e+003  1.1440000e+003  1.1920000e+003  1.2040000e+003  1.1840000e+003  1.1520000e+003  1.2120000e+003  1.2120000e+003  1.1800000e+003  1.2000000e+003  1.2200000e+003  1.1880000e+003  1.1800000e+003  1.2120000e+003  1.2240000e+003  1.1640000e+003  1.2120000e+003  1.2200000e+003  1.2000000e+003  1.1960000e+003  1.2200000e+003  1.2120000e+003  1.2080000e+003  1.2320000e+003  1.2160000e+003  1.1840000e+003  1.2160000e+003  1.2160000e+003  1.1920000e+003  1.2160000e+003  1.1960000e+003  1.1920000e+003  1.2160000e+003  1.2080000e+003  1.1720000e+003  1.2120000e+003  1.2160000e+003  1.1960000e+003  1.1960000e+003  1.1920000e+003  1.1640000e+003  1.2080000e+003  1.1920000e+003  1.1680000e+003  1.1880000e+003  1.2160000e+003  1.1720000e+003  1.2000000e+003  1.2000000e+003  1.1600000e+003  1.1760000e+003  1.2040000e+003  1.1640000e+003  1.1880000e+003  1.1920000e+003  1.1800000e+003  1.1760000e+003  1.2040000e+003  1.1760000e+003  1.1640000e+003  1.1960000e+003  1.2120000e+003  1.1760000e+003  1.2040000e+003  1.1880000e+003  1.1960000e+003  1.2200000e+003  1.2040000e+003  1.1880000e+003  1.2240000e+003  1.2160000e+003  1.1760000e+003  1.2040000e+003  1.2040000e+003  1.1720000e+003  1.1880000e+003  1.2040000e+003  1.1720000e+003  1.2040000e+003  1.2080000e+003  1.1880000e+003  1.1880000e+003  1.2160000e+003  1.1880000e+003  1.1840000e+003  1.2120000e+003  1.2080000e+003  1.1680000e+003  1.1960000e+003  1.2040000e+003  1.1800000e+003  1.1800000e+003  1.1960000e+003  1.1720000e+003  1.1760000e+003  1.2040000e+003  1.1920000e+003  1.1680000e+003  1.2200000e+003  1.2200000e+003  1.1600000e+003  1.2000000e+003  1.2120000e+003  1.1720000e+003  1.1960000e+003  1.1680000e+003  1.1640000e+003  1.1360000e+003  1.1600000e+003  1.1720000e+003  1.1440000e+003  1.1720000e+003  1.1680000e+003  1.1560000e+003  1.1880000e+003  1.1800000e+003  1.1680000e+003  1.1800000e+003  1.1800000e+003  1.1680000e+003  1.1840000e+003  1.1800000e+003  1.1720000e+003  1.1960000e+003  1.1800000e+003  1.1680000e+003  1.1760000e+003  1.1920000e+003  1.1760000e+003  1.2000000e+003  1.1760000e+003  1.2040000e+003  1.2040000e+003  1.1920000e+003  1.2040000e+003  1.1800000e+003  1.1880000e+003  1.2000000e+003  1.1960000e+003  1.2040000e+003  1.1560000e+003  1.1840000e+003  1.1600000e+003  1.1440000e+003  1.1760000e+003  1.1720000e+003  1.1360000e+003  1.0880000e+003  1.1400000e+003  1.1920000e+003  1.2000000e+003  1.2120000e+003  1.2040000e+003  1.1920000e+003  1.2160000e+003  1.2160000e+003  1.1880000e+003  1.2320000e+003  1.2120000e+003  1.1840000e+003  1.2080000e+003  1.2080000e+003  1.2000000e+003  1.2160000e+003  1.2080000e+003  1.1800000e+003  1.1840000e+003  1.1760000e+003  1.2040000e+003  1.2120000e+003  1.1800000e+003  1.2040000e+003  1.2040000e+003  1.1640000e+003  1.1760000e+003  1.1720000e+003  1.1600000e+003  1.1720000e+003  1.1720000e+003  1.1520000e+003  1.1560000e+003  1.1680000e+003  1.1840000e+003  1.1640000e+003  1.1640000e+003  1.1800000e+003  1.1880000e+003  1.1560000e+003  1.1920000e+003  1.1760000e+003  1.1640000e+003  1.1920000e+003  1.2000000e+003  1.1840000e+003  1.1800000e+003  1.2080000e+003  1.2120000e+003  1.2080000e+003  1.2080000e+003  1.1920000e+003  1.1960000e+003  1.1960000e+003  1.2160000e+003  1.1760000e+003  1.1920000e+003  1.2280000e+003  1.2080000e+003  1.1960000e+003  1.1960000e+003  1.1960000e+003  1.1920000e+003  1.2160000e+003  1.1920000e+003  1.1680000e+003  1.2040000e+003  1.1960000e+003  1.1800000e+003  1.1840000e+003  1.1880000e+003  1.1640000e+003  1.1960000e+003  1.1920000e+003  1.1560000e+003  1.1880000e+003  1.2160000e+003  1.1920000e+003  1.1960000e+003  1.1840000e+003  1.1680000e+003  1.2080000e+003  1.1800000e+003  1.1680000e+003  1.1840000e+003  1.1680000e+003  1.1520000e+003  1.1880000e+003  1.1680000e+003  1.1440000e+003  1.1760000e+003  1.1800000e+003  1.1720000e+003  1.1800000e+003  1.1360000e+003  1.1760000e+003  1.1720000e+003  1.1400000e+003  1.1280000e+003  1.0880000e+003  1.0640000e+003  1.0680000e+003  1.0520000e+003  1.1240000e+003  1.1160000e+003  1.1240000e+003  1.1520000e+003  1.1560000e+003  1.1200000e+003  1.1440000e+003  1.1560000e+003  1.1200000e+003  1.1680000e+003  1.1680000e+003  1.1320000e+003  1.1200000e+003  1.1720000e+003  1.1840000e+003  1.1640000e+003  1.1560000e+003  1.1720000e+003  1.1800000e+003  1.1680000e+003  1.1880000e+003  1.1920000e+003  1.1600000e+003  1.1800000e+003  1.1960000e+003  1.1720000e+003  1.1680000e+003  1.1880000e+003  1.2120000e+003  1.1760000e+003  1.1880000e+003  1.1800000e+003  1.1760000e+003  1.1720000e+003  1.1880000e+003  1.1880000e+003  1.1720000e+003  1.1520000e+003  1.1960000e+003  1.1960000e+003  1.1680000e+003  1.1760000e+003  1.1920000e+003  1.1720000e+003  1.1640000e+003  1.1800000e+003  1.1880000e+003  1.1640000e+003  1.1880000e+003  1.1760000e+003  1.1600000e+003  1.1760000e+003  1.2120000e+003  1.2000000e+003  1.1800000e+003  1.1960000e+003  1.2040000e+003  1.1920000e+003  1.1960000e+003  1.2080000e+003  1.1800000e+003  1.1760000e+003  1.1920000e+003  1.1720000e+003  1.1720000e+003  1.1880000e+003  1.1760000e+003  1.1560000e+003  1.1960000e+003  1.1920000e+003  1.1600000e+003  1.1840000e+003  1.2040000e+003  1.1880000e+003  1.1600000e+003  1.1640000e+003  1.1320000e+003  1.1560000e+003  1.1320000e+003  1.0840000e+003  1.0800000e+003  1.0880000e+003  1.0800000e+003  1.1120000e+003  1.1200000e+003  1.1000000e+003  1.1120000e+003  1.1640000e+003  1.2000000e+003  1.1680000e+003  1.1760000e+003  1.1920000e+003  1.1880000e+003  1.1840000e+003  1.2120000e+003  1.1760000e+003  1.1920000e+003  1.2280000e+003  1.2200000e+003  1.2160000e+003  1.2320000e+003  1.2440000e+003  1.2040000e+003  1.2160000e+003  1.2320000e+003  1.1880000e+003  1.2040000e+003  1.2160000e+003  1.1960000e+003  1.1760000e+003  1.1960000e+003  1.2080000e+003  1.1480000e+003  1.1680000e+003  1.1760000e+003  1.1680000e+003  1.1360000e+003  1.1240000e+003  1.1400000e+003  1.1200000e+003  1.0960000e+003  1.0760000e+003  1.0960000e+003  1.0760000e+003  1.0720000e+003  1.1120000e+003  1.1400000e+003  1.1360000e+003  1.1240000e+003  1.1360000e+003  1.1640000e+003  1.1240000e+003  1.1440000e+003  1.1640000e+003  1.1800000e+003  1.1240000e+003  1.1640000e+003  1.1760000e+003  1.1880000e+003  1.1400000e+003  1.1920000e+003  1.1800000e+003  1.1800000e+003  1.1920000e+003  1.1960000e+003  1.1600000e+003  1.1920000e+003  1.1960000e+003  1.1880000e+003  1.1520000e+003  1.2040000e+003  1.1920000e+003  1.1720000e+003  1.1960000e+003  1.1880000e+003  1.1520000e+003  1.1880000e+003  1.1840000e+003  1.1760000e+003  1.1800000e+003  1.1960000e+003  1.1600000e+003  1.1680000e+003  1.1720000e+003  1.1720000e+003  1.1520000e+003  1.1840000e+003  1.1880000e+003  1.1720000e+003  1.1960000e+003  1.1720000e+003  1.1480000e+003  1.1720000e+003  1.1880000e+003  1.1760000e+003  1.1680000e+003  1.1880000e+003  1.1880000e+003  1.1560000e+003  1.1760000e+003  1.1920000e+003  1.1800000e+003  1.1520000e+003  1.2080000e+003  1.2000000e+003  1.1680000e+003  1.1880000e+003  1.2040000e+003  1.1640000e+003  1.1920000e+003  1.2000000e+003  1.1800000e+003  1.1640000e+003  1.1640000e+003  1.1400000e+003  1.1520000e+003  1.1680000e+003  1.1520000e+003  1.1160000e+003  1.1600000e+003  1.1360000e+003  1.1200000e+003  1.1480000e+003  1.1520000e+003  1.1320000e+003  1.1800000e+003  1.1840000e+003  1.1560000e+003  1.1600000e+003  1.1880000e+003  1.1720000e+003  1.1680000e+003  1.1840000e+003  1.1400000e+003  1.1720000e+003  1.1760000e+003  1.1320000e+003  1.1680000e+003  1.1520000e+003  1.1440000e+003  1.1760000e+003  1.1800000e+003  1.1360000e+003  1.1600000e+003  1.1560000e+003  1.1120000e+003  1.1320000e+003  1.1160000e+003  1.1000000e+003  1.0600000e+003  1.0720000e+003  1.0680000e+003  1.0720000e+003  1.1240000e+003  1.1680000e+003  1.1280000e+003  1.1680000e+003  1.1720000e+003  1.1840000e+003  1.1720000e+003  1.2120000e+003  1.2000000e+003  1.1560000e+003  1.1880000e+003  1.2240000e+003  1.1720000e+003  1.2120000e+003  1.1920000e+003  1.1400000e+003  1.1520000e+003  1.1680000e+003  1.1200000e+003  1.1520000e+003  1.1040000e+003  1.0880000e+003  1.0760000e+003  1.0880000e+003  1.0720000e+003  1.1120000e+003  1.1440000e+003  1.1480000e+003  1.1160000e+003  1.1640000e+003  1.1840000e+003  1.1600000e+003  1.1680000e+003  1.1960000e+003  1.1840000e+003  1.1640000e+003  1.2040000e+003  1.2240000e+003  1.1760000e+003  1.2000000e+003  1.2000000e+003  1.1760000e+003  1.2000000e+003  1.2240000e+003  1.1760000e+003  1.2320000e+003  1.2200000e+003  1.2080000e+003  1.2200000e+003  1.2120000e+003  1.1800000e+003  1.2000000e+003  1.2240000e+003  1.2000000e+003  1.1840000e+003  1.2080000e+003  1.1800000e+003  1.1840000e+003  1.2080000e+003  1.1920000e+003  1.1720000e+003  1.1960000e+003  1.2040000e+003  1.1520000e+003  1.1880000e+003  1.1920000e+003  1.1800000e+003  1.1880000e+003  1.1680000e+003  1.1360000e+003  1.0840000e+003  1.2000000e+003  1.2200000e+003  1.1800000e+003  1.1800000e+003  1.1600000e+003  1.1520000e+003  1.1080000e+003  1.1120000e+003  1.0720000e+003  1.0720000e+003  1.0880000e+003  1.0720000e+003  1.1000000e+003  1.1080000e+003  1.1000000e+003  1.0880000e+003  1.1160000e+003  1.0960000e+003  1.0920000e+003  1.0960000e+003  1.0840000e+003  1.0800000e+003  1.0600000e+003  1.0680000e+003  1.0560000e+003  1.0680000e+003  1.0600000e+003  1.0560000e+003  1.0360000e+003  1.0560000e+003  1.0720000e+003  1.0800000e+003  1.0600000e+003  1.0920000e+003  1.1000000e+003  1.0680000e+003  1.0840000e+003  1.1120000e+003  1.1120000e+003  1.1040000e+003  1.1200000e+003  1.1120000e+003  1.1240000e+003  1.0840000e+003  1.0920000e+003  1.0960000e+003  1.1240000e+003  1.1080000e+003  1.1160000e+003  1.1160000e+003  1.1080000e+003  1.1000000e+003  1.1280000e+003  1.0960000e+003  1.1040000e+003  1.1120000e+003  1.1200000e+003  1.1000000e+003  1.1160000e+003  1.1280000e+003  1.1120000e+003  1.1160000e+003  1.1440000e+003  1.1360000e+003  1.1560000e+003  1.1560000e+003  1.1280000e+003  1.1760000e+003  1.1560000e+003  1.1400000e+003  1.1520000e+003  1.1200000e+003  1.1520000e+003  1.1600000e+003  1.1160000e+003  1.1440000e+003  1.1400000e+003  1.1200000e+003  1.1480000e+003  1.1200000e+003  1.0840000e+003  1.0960000e+003  1.0640000e+003  1.0680000e+003  1.0440000e+003  1.0480000e+003  1.0880000e+003  1.1120000e+003  1.0920000e+003  1.0880000e+003  1.1240000e+003  1.0880000e+003  1.1000000e+003  1.0600000e+003  1.0720000e+003  1.0960000e+003  1.0640000e+003  1.0840000e+003  1.1320000e+003  1.0680000e+003  1.1000000e+003  1.1160000e+003  1.1240000e+003  1.1040000e+003  1.1400000e+003  1.1280000e+003  1.1200000e+003  1.1520000e+003  1.1480000e+003  1.1320000e+003  1.1680000e+003  1.1760000e+003  1.1360000e+003  1.1600000e+003  1.1640000e+003  1.1640000e+003  1.1600000e+003  1.1640000e+003  1.1360000e+003  1.1720000e+003  1.1520000e+003  1.1280000e+003  1.1440000e+003  1.1640000e+003  1.1440000e+003  1.1560000e+003  1.1600000e+003  1.1240000e+003  1.1560000e+003  1.1480000e+003  1.1080000e+003  1.1600000e+003  1.1280000e+003  1.1200000e+003  1.1560000e+003  1.1240000e+003  1.1200000e+003  1.1600000e+003  1.1400000e+003  1.1480000e+003  1.1520000e+003  1.1360000e+003  1.1720000e+003  1.1560000e+003  1.1360000e+003  1.1520000e+003  1.1160000e+003  1.1480000e+003  1.1320000e+003  1.1200000e+003  1.1480000e+003  1.1800000e+003  1.1480000e+003  1.1440000e+003  1.1640000e+003  1.1640000e+003  1.1400000e+003  1.1560000e+003  1.1560000e+003  1.1400000e+003  1.1680000e+003  1.1560000e+003  1.1320000e+003  1.1640000e+003  1.1400000e+003  1.1320000e+003  1.1520000e+003  1.1240000e+003  1.1320000e+003  1.1560000e+003  1.1240000e+003  1.1120000e+003  1.1360000e+003  1.1440000e+003  1.1400000e+003  1.1440000e+003  1.1640000e+003  1.1200000e+003  1.1520000e+003  1.1600000e+003  1.1320000e+003  1.1680000e+003  1.1760000e+003  1.1440000e+003  1.2160000e+003  1.2120000e+003  1.1400000e+003  1.1720000e+003  1.1840000e+003  1.1880000e+003  1.1280000e+003  1.1520000e+003  1.1040000e+003  1.1480000e+003  1.1600000e+003  1.1400000e+003  1.1640000e+003  1.1640000e+003  1.1360000e+003  1.1640000e+003  1.1400000e+003  1.1320000e+003  1.1720000e+003  1.1920000e+003  1.1680000e+003  1.1880000e+003  1.1800000e+003  1.1560000e+003  1.1960000e+003  1.1800000e+003  1.1600000e+003  1.1920000e+003  1.2000000e+003  1.1840000e+003  1.2040000e+003  1.1880000e+003  1.1520000e+003  1.1880000e+003  1.1720000e+003  1.1520000e+003  1.1600000e+003  1.1360000e+003  1.1520000e+003  1.1880000e+003  1.1760000e+003  1.1600000e+003  1.1880000e+003  1.2000000e+003  1.1840000e+003  1.2000000e+003  1.2040000e+003  1.1720000e+003  1.2080000e+003  1.1920000e+003  1.1560000e+003  1.1920000e+003  1.1880000e+003  1.1640000e+003  1.1920000e+003  1.1840000e+003  1.1480000e+003  1.1800000e+003  1.1520000e+003  1.1400000e+003  1.1560000e+003  1.1720000e+003  1.1400000e+003  1.1480000e+003  1.1240000e+003  1.1040000e+003  1.1120000e+003  1.1600000e+003  1.1840000e+003  1.1520000e+003  1.1400000e+003  1.1960000e+003  1.1920000e+003  1.1760000e+003  1.2120000e+003  1.2120000e+003  1.1600000e+003  1.2120000e+003  1.2280000e+003  1.1760000e+003  1.1920000e+003  1.2280000e+003  1.1840000e+003  1.2080000e+003  1.2240000e+003  1.1720000e+003  1.1960000e+003  1.2120000e+003  1.1760000e+003  1.2000000e+003  1.2080000e+003  1.1840000e+003  1.2040000e+003  1.1880000e+003  1.1560000e+003  1.1880000e+003  1.1960000e+003  1.1720000e+003  1.1760000e+003  1.1920000e+003  1.1640000e+003  1.1600000e+003  1.2000000e+003  1.1880000e+003  1.1560000e+003  1.1800000e+003  1.1920000e+003  1.1680000e+003  1.1880000e+003  1.2000000e+003  1.1480000e+003  1.1960000e+003  1.2080000e+003  1.1640000e+003  1.1920000e+003  1.2000000e+003  1.1680000e+003  1.1640000e+003  1.1840000e+003  1.1840000e+003  1.1640000e+003  1.1920000e+003  1.2200000e+003  1.1840000e+003  1.1720000e+003  1.1960000e+003  1.1880000e+003  1.1640000e+003  1.2120000e+003  1.1920000e+003  1.1640000e+003  1.1960000e+003  1.2200000e+003  1.1520000e+003  1.1720000e+003  1.2000000e+003  1.1840000e+003  1.1680000e+003  1.2080000e+003  1.1880000e+003  1.1640000e+003  1.1880000e+003  1.2000000e+003  1.1640000e+003  1.1920000e+003  1.2040000e+003  1.1680000e+003  1.1840000e+003  1.1960000e+003  1.1600000e+003  1.2040000e+003  1.2000000e+003  1.1600000e+003  1.1800000e+003  1.1880000e+003  1.1880000e+003  1.1600000e+003  1.1840000e+003  1.1800000e+003  1.1560000e+003  1.1840000e+003  1.2080000e+003  1.1680000e+003  1.1680000e+003  1.1960000e+003  1.1760000e+003  1.1640000e+003  1.1800000e+003  1.1840000e+003  1.1480000e+003  1.1720000e+003  1.2000000e+003  1.1760000e+003  1.1400000e+003  1.1800000e+003  1.1960000e+003  1.1520000e+003  1.1680000e+003  1.1600000e+003  1.1520000e+003  1.1720000e+003  1.1640000e+003  1.1040000e+003  1.1360000e+003  1.1520000e+003  1.1440000e+003  1.1680000e+003  1.1520000e+003  1.1120000e+003  1.1560000e+003  1.1560000e+003  1.1240000e+003  1.1120000e+003  1.1200000e+003  1.1400000e+003  1.1160000e+003  1.1480000e+003  1.1560000e+003  1.1320000e+003  1.1560000e+003  1.1920000e+003  1.1640000e+003  1.1920000e+003  1.1800000e+003  1.1480000e+003  1.1840000e+003  1.1960000e+003  1.1400000e+003  1.1560000e+003  1.1880000e+003  1.1720000e+003  1.1560000e+003  1.1800000e+003  1.1400000e+003  1.1960000e+003  1.1920000e+003  1.1720000e+003  1.1360000e+003  1.1040000e+003  1.1360000e+003  1.1240000e+003  1.0720000e+003  1.0640000e+003  1.0480000e+003  1.0800000e+003  1.0880000e+003  1.0680000e+003  1.0720000e+003  1.0960000e+003  1.1080000e+003  1.1000000e+003  1.1040000e+003  1.0840000e+003  1.0880000e+003  1.0280000e+003  1.0280000e+003  1.0640000e+003  1.0880000e+003  1.0840000e+003  1.0520000e+003  1.0440000e+003  1.0440000e+003  1.0480000e+003  1.0080000e+003  9.9600000e+002  9.8000000e+002  9.8800000e+002  9.7200000e+002  9.7600000e+002  1.0080000e+003  1.0320000e+003  1.0240000e+003  1.0560000e+003  1.1080000e+003  1.1200000e+003  1.1320000e+003  1.0920000e+003  1.1000000e+003  1.1040000e+003  1.0880000e+003  1.0560000e+003  1.0520000e+003  1.0520000e+003  1.0240000e+003  1.0480000e+003  1.0600000e+003  1.0960000e+003  1.0760000e+003  1.1280000e+003  1.1680000e+003  1.1560000e+003  1.1440000e+003  1.1800000e+003  1.1480000e+003  1.2040000e+003  1.1600000e+003  1.1960000e+003  1.1520000e+003  1.1680000e+003  1.1360000e+003  1.1560000e+003  1.1440000e+003  1.1040000e+003  1.1120000e+003  1.1640000e+003  1.1800000e+003  1.1720000e+003  1.1560000e+003  1.1240000e+003  1.1480000e+003  1.1280000e+003  1.1000000e+003  1.1640000e+003  1.1200000e+003  1.1480000e+003  1.1320000e+003  1.1480000e+003  1.1280000e+003  1.1360000e+003  1.1240000e+003  1.1360000e+003  1.1320000e+003  1.1240000e+003  1.1400000e+003  1.1200000e+003  1.1560000e+003  1.1520000e+003  1.1320000e+003  1.1720000e+003  1.1640000e+003  1.1520000e+003  1.1840000e+003  1.1640000e+003  1.1720000e+003  1.1680000e+003  1.1520000e+003  1.1360000e+003  1.1720000e+003  1.1600000e+003  1.1600000e+003  1.1480000e+003  1.1280000e+003  1.1600000e+003  1.1560000e+003  1.1360000e+003  1.1760000e+003  1.1520000e+003  1.1640000e+003  1.1880000e+003  1.1520000e+003  1.1920000e+003  1.1640000e+003  1.1400000e+003  1.1280000e+003  1.1040000e+003  1.1320000e+003  1.0920000e+003  1.1120000e+003  1.0400000e+003  1.0720000e+003  1.0400000e+003  1.0240000e+003  1.0600000e+003  1.0640000e+003  1.0560000e+003  1.0360000e+003  1.0120000e+003  1.0440000e+003  1.0440000e+003  1.0440000e+003  1.0880000e+003  1.0880000e+003  1.1080000e+003  1.0520000e+003  1.1040000e+003  1.1440000e+003  1.1360000e+003  1.1400000e+003  1.1320000e+003  1.1360000e+003  1.1080000e+003  1.1720000e+003  1.1800000e+003  1.1560000e+003  1.1440000e+003  1.1040000e+003  1.1400000e+003  1.0720000e+003  1.0680000e+003  1.1080000e+003  1.1080000e+003  1.0800000e+003  1.0320000e+003  1.0680000e+003  1.0120000e+003  1.0160000e+003  1.0520000e+003  1.0640000e+003  1.1000000e+003  1.0960000e+003  1.1040000e+003  1.0680000e+003  1.1120000e+003  1.1040000e+003  1.1520000e+003  1.1040000e+003  1.1000000e+003  1.1080000e+003  1.1440000e+003  1.1280000e+003  1.1760000e+003  1.1960000e+003  1.1640000e+003  1.1320000e+003  1.1680000e+003  1.1760000e+003  1.1600000e+003  1.1560000e+003  1.0960000e+003  1.1400000e+003  1.1680000e+003  1.1400000e+003  1.1480000e+003  1.1320000e+003  1.1520000e+003  1.1360000e+003  1.1000000e+003  1.0680000e+003  1.0640000e+003  1.0520000e+003  1.1120000e+003  1.1280000e+003  1.1360000e+003  1.1040000e+003  1.1800000e+003  1.2160000e+003  1.1720000e+003  1.1480000e+003  1.1960000e+003  1.1840000e+003  1.1720000e+003  1.1440000e+003  1.1600000e+003  1.1760000e+003  1.1600000e+003  1.1600000e+003  1.1840000e+003  1.1480000e+003  1.1520000e+003  1.1640000e+003  1.1440000e+003  1.1640000e+003  1.1360000e+003  1.1760000e+003  1.1400000e+003  1.1760000e+003  1.1960000e+003  1.1800000e+003  1.1440000e+003  1.1400000e+003  1.1560000e+003  1.2080000e+003  1.1720000e+003  1.1760000e+003  1.1720000e+003  1.1880000e+003  1.1720000e+003  1.1800000e+003  1.1560000e+003  1.1840000e+003  1.1800000e+003  1.1760000e+003  1.1960000e+003  1.1640000e+003  1.1480000e+003  1.1960000e+003  1.1680000e+003  1.1680000e+003  1.1480000e+003  1.1600000e+003  1.1560000e+003  1.1680000e+003  1.1440000e+003  1.1680000e+003  1.1600000e+003  1.1760000e+003  1.1760000e+003  1.1520000e+003  1.1720000e+003  1.1440000e+003  1.1520000e+003  1.1800000e+003  1.1240000e+003  1.1440000e+003  1.1400000e+003  1.1320000e+003  1.1480000e+003  1.1480000e+003  1.1240000e+003  1.1400000e+003  1.1200000e+003  1.1120000e+003  1.0680000e+003  1.0920000e+003  1.0960000e+003  1.1320000e+003  1.1600000e+003  1.1400000e+003  1.1680000e+003  1.1520000e+003  1.1400000e+003  1.1720000e+003  1.1720000e+003  1.1440000e+003  1.1120000e+003  1.1320000e+003  1.1320000e+003  1.1040000e+003  1.1040000e+003  1.1400000e+003  1.1360000e+003  1.1680000e+003  1.0840000e+003  1.1160000e+003  1.1120000e+003  1.1560000e+003  1.1720000e+003  1.1400000e+003  1.1480000e+003  1.1560000e+003  1.1320000e+003  1.1440000e+003  1.1160000e+003  1.1440000e+003  1.1360000e+003  1.1080000e+003  1.1360000e+003  1.1120000e+003  1.1160000e+003  1.1480000e+003  1.1640000e+003  1.1320000e+003  1.1760000e+003  1.1600000e+003  1.1480000e+003  1.1720000e+003  1.1760000e+003  1.1400000e+003  1.1720000e+003  1.1600000e+003  1.1600000e+003  1.1720000e+003  1.1760000e+003  1.1320000e+003  1.1720000e+003  1.1560000e+003  1.1680000e+003  1.1880000e+003  1.1720000e+003  1.1480000e+003  1.2000000e+003  1.1920000e+003  1.1760000e+003  1.1920000e+003  1.1960000e+003  1.1920000e+003  1.2160000e+003  1.1920000e+003  1.1880000e+003  1.1960000e+003  1.1920000e+003  1.2160000e+003  1.2040000e+003  1.1720000e+003  1.1960000e+003  1.1960000e+003  1.1560000e+003  1.1800000e+003  1.1800000e+003  1.1600000e+003  1.1840000e+003  1.1920000e+003  1.1600000e+003  1.1880000e+003  1.2040000e+003  1.1560000e+003  1.1640000e+003  1.1840000e+003  1.1400000e+003  1.1560000e+003  1.1880000e+003  1.1760000e+003  1.1480000e+003  1.1880000e+003  1.1720000e+003  1.1520000e+003  1.1760000e+003  1.1840000e+003  1.1520000e+003  1.1760000e+003  1.2000000e+003  1.1680000e+003  1.1640000e+003  1.1920000e+003  1.1760000e+003  1.1960000e+003  1.1720000e+003  1.1680000e+003  1.1960000e+003  1.1920000e+003  1.1680000e+003  1.1760000e+003  1.1360000e+003  1.1600000e+003  1.1720000e+003  1.1400000e+003  1.1440000e+003  1.1640000e+003  1.1360000e+003  1.1400000e+003  1.1600000e+003  1.1440000e+003  1.1280000e+003  1.1520000e+003  1.1680000e+003  1.1480000e+003  1.1680000e+003  1.1760000e+003  1.1400000e+003  1.1680000e+003  1.1680000e+003  1.1360000e+003  1.1600000e+003  1.1840000e+003  1.1520000e+003  1.1520000e+003  1.1680000e+003  1.1480000e+003  1.1480000e+003  1.1600000e+003  1.1320000e+003  1.1440000e+003  1.1440000e+003  1.1280000e+003  1.1360000e+003  1.1560000e+003  1.1320000e+003  1.1160000e+003  1.1440000e+003  1.1400000e+003  1.1280000e+003  1.1400000e+003  1.1360000e+003  1.0960000e+003  1.1160000e+003  1.1000000e+003  1.0840000e+003  1.1120000e+003  1.1240000e+003  1.1000000e+003  1.1240000e+003  1.0960000e+003  1.0800000e+003  1.0560000e+003  1.0400000e+003  1.0480000e+003  1.0360000e+003  1.0760000e+003  1.0920000e+003  1.1160000e+003  1.1080000e+003  1.1440000e+003  1.1680000e+003  1.1280000e+003  1.1440000e+003  1.1840000e+003  1.1560000e+003  1.1320000e+003  1.1520000e+003  1.1600000e+003  1.1360000e+003  1.1600000e+003  1.1560000e+003  1.1320000e+003  1.1520000e+003  1.1760000e+003  1.1400000e+003  1.1560000e+003  1.1520000e+003  1.1400000e+003  1.1600000e+003  1.1680000e+003  1.1280000e+003  1.1640000e+003  1.1720000e+003  1.1520000e+003  1.1680000e+003  1.1880000e+003  1.1520000e+003  1.1680000e+003  1.1920000e+003  1.1560000e+003  1.1560000e+003  1.1720000e+003  1.1480000e+003  1.1800000e+003  1.1800000e+003  1.1520000e+003  1.1760000e+003  1.1960000e+003  1.1640000e+003  1.1720000e+003  1.1760000e+003  1.1720000e+003  1.1440000e+003  1.1960000e+003  1.1960000e+003  1.1640000e+003  1.1960000e+003  1.2000000e+003  1.1520000e+003  1.1840000e+003  1.1760000e+003  1.1680000e+003  1.1760000e+003  1.1880000e+003  1.1560000e+003  1.1760000e+003  1.2000000e+003  1.1720000e+003  1.1880000e+003  1.1880000e+003  1.1520000e+003  1.1880000e+003  1.1920000e+003  1.1600000e+003  1.1840000e+003  1.1640000e+003  1.1400000e+003  1.1640000e+003  1.1560000e+003  1.1280000e+003  1.1720000e+003  1.1720000e+003  1.1480000e+003  1.1680000e+003  1.1720000e+003  1.1440000e+003  1.1840000e+003  1.1800000e+003  1.1560000e+003  1.1880000e+003  1.1760000e+003  1.1880000e+003  1.2360000e+003  1.2040000e+003  1.1760000e+003  1.2200000e+003  1.2000000e+003  1.1960000e+003  1.2200000e+003  1.1800000e+003  1.1760000e+003  1.2200000e+003  1.2000000e+003  1.1800000e+003  1.2120000e+003  1.2120000e+003  1.1880000e+003  1.2080000e+003  1.1880000e+003  1.1800000e+003  1.2080000e+003  1.1840000e+003  1.1680000e+003  1.1880000e+003  1.1800000e+003  1.1560000e+003  1.2040000e+003  1.1840000e+003  1.1480000e+003  1.1800000e+003  1.1720000e+003  1.1440000e+003  1.1760000e+003  1.1840000e+003  1.1680000e+003  1.1960000e+003  1.2040000e+003  1.1720000e+003  1.1760000e+003  1.1840000e+003  1.1720000e+003  1.1880000e+003  1.1720000e+003  1.1680000e+003  1.1680000e+003  1.1240000e+003  1.1720000e+003  1.1720000e+003  1.1280000e+003  1.1360000e+003  1.0920000e+003  1.0800000e+003  1.0680000e+003  1.0920000e+003  1.1280000e+003  1.1520000e+003  1.1200000e+003  1.1640000e+003  1.1680000e+003  1.1400000e+003  1.1800000e+003  1.1920000e+003  1.1520000e+003  1.1760000e+003  1.1920000e+003  1.1600000e+003  1.2080000e+003  1.1800000e+003  1.1480000e+003  1.1920000e+003  1.2160000e+003  1.1960000e+003  1.2320000e+003  1.2040000e+003  1.1920000e+003  1.2080000e+003  1.1880000e+003  1.1600000e+003  1.2160000e+003  1.2200000e+003  1.1760000e+003  1.2080000e+003  1.1840000e+003  1.1760000e+003  1.2120000e+003  1.2160000e+003  1.1720000e+003  1.2080000e+003  1.1840000e+003  1.1680000e+003  1.1960000e+003  1.2080000e+003  1.1600000e+003  1.1840000e+003  1.1960000e+003  1.1560000e+003  1.1680000e+003  1.1600000e+003  1.1600000e+003  1.1680000e+003  1.1360000e+003  1.1800000e+003  1.1600000e+003  1.1600000e+003  1.1840000e+003  1.2080000e+003  1.1440000e+003  1.1840000e+003  1.1840000e+003  1.1800000e+003  1.1800000e+003  1.1800000e+003  1.1320000e+003  1.1840000e+003  1.1720000e+003  1.1480000e+003  1.1720000e+003  1.1840000e+003  1.1600000e+003  1.1760000e+003  1.1600000e+003  1.1400000e+003  1.1640000e+003  1.1840000e+003  1.1560000e+003  1.1600000e+003  1.1560000e+003  1.1360000e+003  1.1440000e+003  1.1400000e+003  1.1240000e+003  1.1120000e+003  1.1280000e+003  1.1240000e+003  1.0920000e+003  1.1160000e+003  1.1040000e+003  1.0960000e+003  1.1200000e+003  1.1200000e+003  1.0840000e+003  1.0800000e+003  1.0920000e+003  1.0800000e+003  1.0800000e+003  1.0840000e+003  1.1040000e+003  1.0640000e+003  1.0480000e+003  1.0280000e+003  1.0200000e+003  9.9600000e+002  9.8800000e+002  1.0360000e+003  1.0240000e+003  1.0120000e+003  9.8400000e+002  1.0400000e+003  1.0240000e+003  1.0640000e+003  1.0840000e+003  1.0800000e+003  1.0720000e+003  1.0760000e+003  1.1360000e+003  1.1440000e+003  1.1280000e+003  1.1320000e+003  1.1560000e+003  1.1160000e+003  1.1480000e+003  1.1320000e+003  1.1120000e+003  1.0680000e+003  1.0800000e+003  1.0680000e+003  1.0920000e+003  1.1320000e+003  1.0920000e+003  1.0840000e+003  1.1240000e+003  1.1280000e+003  1.1080000e+003  1.1360000e+003  1.1080000e+003  1.1120000e+003  1.0920000e+003  1.0720000e+003  1.0760000e+003  1.0720000e+003  1.0600000e+003  1.1280000e+003  1.1320000e+003  1.1160000e+003  1.1160000e+003  1.1520000e+003  1.1400000e+003  1.1400000e+003  1.1320000e+003  1.1280000e+003  1.1200000e+003  1.1280000e+003  1.1240000e+003  1.1200000e+003  1.0880000e+003  1.0520000e+003  1.0520000e+003  1.0720000e+003  1.0520000e+003  1.0560000e+003  1.0760000e+003  1.0840000e+003  1.1080000e+003  1.1320000e+003  1.1480000e+003  1.1240000e+003  1.1720000e+003  1.1720000e+003  1.1640000e+003  1.1760000e+003  1.1920000e+003  1.1480000e+003  1.1720000e+003  1.1440000e+003  1.1320000e+003  1.1280000e+003  1.0440000e+003  1.0920000e+003  1.1000000e+003  1.0840000e+003  1.0720000e+003  1.0760000e+003  1.0440000e+003  1.0400000e+003  1.0480000e+003  1.0720000e+003  1.0840000e+003  1.1160000e+003  1.1120000e+003  1.1240000e+003  1.1040000e+003  1.0880000e+003  1.1280000e+003  1.1400000e+003  1.1440000e+003  1.1560000e+003  1.1120000e+003  1.1400000e+003  1.1720000e+003  1.1400000e+003  1.1520000e+003  1.1280000e+003  1.1480000e+003  1.1560000e+003  1.1360000e+003  1.1600000e+003  1.1480000e+003  1.1360000e+003  1.1520000e+003  1.1160000e+003  1.1600000e+003  1.1520000e+003  1.1440000e+003  1.1520000e+003  1.1400000e+003  1.1280000e+003  1.1640000e+003  1.1240000e+003  1.1680000e+003  1.1560000e+003  1.1800000e+003  1.1400000e+003  1.1160000e+003  1.1480000e+003  1.1320000e+003  1.1000000e+003  1.0920000e+003  1.1280000e+003  1.1480000e+003  1.1120000e+003  1.0960000e+003  1.1200000e+003  1.1360000e+003  1.1280000e+003  1.1600000e+003  1.1400000e+003  1.1560000e+003  1.1440000e+003  1.1640000e+003  1.1520000e+003  1.1120000e+003  1.1360000e+003  1.1240000e+003  1.1080000e+003  1.0600000e+003  1.0600000e+003  1.0360000e+003  1.0720000e+003  1.0400000e+003  1.0640000e+003  1.0800000e+003  1.0600000e+003  1.0600000e+003  1.0600000e+003  1.0880000e+003  1.1000000e+003  1.0760000e+003  1.0960000e+003  1.0720000e+003  1.0880000e+003  1.1160000e+003  1.0920000e+003  1.1120000e+003  1.0960000e+003  1.1240000e+003  1.1200000e+003  1.1120000e+003  1.1160000e+003  1.1040000e+003  1.0960000e+003  1.1200000e+003  1.0880000e+003  1.1080000e+003  1.1120000e+003  1.0720000e+003  1.1040000e+003  1.1120000e+003  1.0840000e+003  1.1080000e+003  1.1240000e+003  1.1320000e+003  1.1200000e+003  1.1280000e+003  1.1120000e+003  1.1240000e+003  1.1560000e+003  1.1280000e+003  1.1480000e+003  1.1080000e+003  1.1360000e+003  1.1320000e+003  1.1160000e+003  1.1120000e+003  1.0800000e+003  1.0400000e+003  1.0520000e+003  1.0760000e+003  1.0760000e+003  1.0840000e+003  1.0920000e+003  1.1600000e+003  1.1360000e+003  1.1320000e+003  1.1240000e+003  1.1240000e+003  1.1080000e+003  1.1600000e+003  1.1440000e+003  1.1640000e+003  1.1240000e+003  1.1640000e+003  1.1400000e+003  1.1720000e+003  1.1640000e+003  1.1640000e+003  1.1640000e+003  1.1640000e+003  1.1720000e+003  1.1600000e+003  1.1600000e+003  1.1480000e+003  1.1480000e+003  1.1720000e+003  1.1240000e+003  1.1480000e+003  1.1160000e+003  1.1520000e+003  1.1560000e+003  1.1520000e+003  1.1760000e+003  1.1480000e+003  1.1720000e+003  1.1760000e+003  1.1480000e+003  1.1640000e+003  1.1520000e+003  1.1560000e+003  1.1760000e+003  1.1520000e+003  1.1600000e+003  1.1520000e+003  1.1080000e+003  1.1120000e+003  1.0760000e+003  1.0640000e+003  1.0880000e+003  1.0680000e+003  1.0880000e+003  1.1080000e+003  1.1080000e+003  1.1440000e+003  1.1800000e+003  1.1680000e+003  1.1880000e+003  1.1360000e+003  1.1920000e+003  1.2040000e+003  1.2120000e+003  1.1480000e+003  1.1320000e+003  1.1560000e+003  1.1840000e+003  1.1520000e+003  1.1960000e+003  1.1880000e+003  1.1840000e+003  1.2120000e+003  1.1920000e+003  1.2040000e+003  1.2000000e+003  1.1720000e+003  1.1800000e+003  1.1320000e+003  1.1720000e+003  1.1800000e+003  1.1560000e+003  1.2000000e+003  1.2280000e+003  1.1960000e+003  1.2040000e+003  1.1640000e+003  1.2000000e+003  1.1720000e+003  1.1880000e+003  1.2080000e+003  1.1640000e+003  1.1840000e+003  1.2000000e+003  1.1800000e+003  1.1680000e+003  1.1640000e+003  1.1760000e+003  1.1800000e+003  1.1720000e+003  1.2120000e+003  1.1960000e+003  1.2160000e+003  1.1760000e+003  1.1840000e+003  1.1920000e+003  1.1760000e+003  1.1920000e+003  1.1920000e+003  1.1600000e+003  1.1800000e+003  1.1720000e+003  1.1600000e+003  1.1480000e+003  1.1760000e+003  1.1560000e+003  1.1720000e+003  1.1640000e+003  1.1800000e+003  1.1320000e+003  1.1200000e+003  1.1520000e+003  1.1560000e+003  1.1640000e+003  1.1760000e+003  1.1760000e+003  1.1760000e+003  1.1400000e+003  1.1360000e+003  1.1400000e+003  1.1680000e+003  1.1480000e+003  1.1240000e+003  1.1040000e+003  1.1560000e+003  1.1440000e+003  1.1480000e+003  1.1600000e+003  1.1560000e+003  1.1120000e+003  1.1160000e+003  1.1640000e+003  1.1680000e+003  1.1760000e+003  1.1160000e+003  1.1520000e+003  1.1720000e+003  1.1640000e+003  1.1760000e+003  1.1440000e+003  1.1640000e+003  1.1480000e+003  1.1800000e+003  1.1840000e+003  1.1800000e+003  1.1840000e+003  1.1560000e+003  1.1360000e+003  1.1640000e+003  1.1680000e+003  1.1600000e+003  1.1720000e+003  1.1360000e+003  1.1720000e+003  1.1440000e+003  1.1520000e+003  1.1560000e+003  1.1240000e+003  1.1480000e+003  1.1640000e+003  1.1360000e+003  1.1680000e+003  1.1520000e+003  1.1640000e+003  1.1680000e+003  1.1600000e+003  1.1520000e+003  1.1440000e+003  1.1400000e+003  1.1520000e+003  1.1120000e+003  1.1440000e+003  1.1280000e+003  1.1360000e+003  1.1440000e+003  1.1440000e+003  1.0920000e+003  1.1400000e+003  1.1360000e+003  1.1160000e+003  1.1320000e+003  1.1360000e+003  1.1800000e+003  1.1840000e+003  1.1320000e+003  1.1480000e+003  1.1720000e+003  1.1560000e+003  1.1200000e+003  1.1600000e+003  1.1600000e+003  1.1720000e+003  1.1520000e+003  1.1240000e+003  1.1440000e+003  1.1680000e+003  1.1440000e+003  1.1560000e+003  1.1480000e+003  1.1560000e+003  1.0760000e+003  1.1480000e+003  1.1440000e+003  1.1400000e+003  1.1000000e+003  1.1440000e+003  1.1560000e+003  1.1280000e+003  1.1560000e+003  1.1680000e+003  1.1720000e+003  1.1480000e+003  1.1200000e+003  1.1400000e+003  1.1120000e+003  1.0920000e+003  1.1000000e+003  1.1160000e+003  1.1240000e+003  1.1240000e+003  1.1520000e+003  1.1360000e+003  1.1560000e+003  1.1480000e+003  1.1160000e+003  1.1320000e+003  1.1440000e+003  1.2080000e+003  1.2160000e+003  1.2040000e+003  1.1520000e+003  1.2240000e+003  1.2160000e+003  1.1640000e+003  1.2040000e+003  1.2040000e+003  1.1600000e+003  1.1640000e+003  1.2040000e+003  1.1800000e+003  1.2400000e+003  1.2280000e+003  1.2040000e+003  1.2120000e+003  1.1440000e+003  1.1800000e+003  1.1880000e+003  1.2040000e+003  1.1560000e+003  1.2000000e+003  1.1560000e+003  1.1840000e+003  1.2000000e+003  1.1800000e+003  1.2000000e+003  1.2080000e+003  1.1680000e+003  1.1400000e+003  1.1560000e+003  1.1720000e+003  1.1400000e+003  1.1640000e+003  1.1800000e+003  1.1600000e+003  1.1800000e+003  1.1920000e+003  1.1800000e+003  1.1360000e+003  1.1640000e+003  1.1760000e+003  1.1520000e+003  1.1800000e+003  1.1720000e+003  1.1760000e+003  1.1720000e+003  1.1240000e+003  1.1280000e+003  1.1640000e+003  1.1560000e+003  1.1640000e+003  1.1160000e+003  1.1560000e+003  1.1640000e+003  1.1680000e+003  1.1480000e+003  1.1480000e+003  1.1200000e+003  1.1640000e+003  1.1640000e+003  1.1600000e+003  1.1400000e+003  1.1800000e+003  1.1800000e+003  1.1720000e+003  1.1680000e+003  1.1720000e+003  1.1480000e+003  1.1280000e+003  1.1680000e+003  1.1560000e+003  1.1600000e+003  1.1760000e+003  1.1640000e+003  1.1560000e+003  1.1440000e+003  1.1640000e+003  1.1520000e+003  1.1280000e+003  1.1600000e+003  1.1680000e+003  1.1400000e+003  1.1320000e+003  1.1480000e+003  1.1320000e+003  1.1600000e+003  1.1680000e+003  1.1280000e+003  1.1400000e+003  1.1480000e+003  1.1480000e+003  1.1680000e+003  1.1280000e+003  1.1040000e+003  1.1480000e+003  1.1320000e+003  1.1600000e+003  1.1400000e+003  1.1160000e+003  1.1560000e+003  1.1320000e+003  1.1600000e+003  1.1720000e+003  1.1720000e+003  1.1400000e+003  1.1440000e+003  1.1720000e+003  1.1800000e+003  1.1840000e+003  1.1760000e+003  1.1680000e+003  1.1680000e+003  1.1360000e+003  1.1040000e+003  1.1680000e+003  1.1480000e+003  1.1360000e+003  1.1480000e+003  1.1280000e+003  1.1400000e+003  1.1280000e+003  1.0840000e+003  1.1040000e+003  1.1040000e+003  1.1320000e+003  1.1280000e+003  1.1360000e+003  1.1560000e+003  1.1680000e+003  1.1360000e+003  1.1640000e+003  1.1440000e+003  1.1600000e+003  1.1840000e+003  1.1600000e+003  1.1560000e+003  1.1760000e+003  1.1800000e+003  1.1520000e+003  1.1160000e+003  1.1560000e+003  1.2000000e+003  1.1240000e+003  1.1640000e+003  1.1680000e+003  1.1760000e+003  1.1560000e+003  1.1320000e+003  1.1440000e+003  1.1840000e+003  1.1200000e+003  1.1440000e+003  1.1000000e+003  1.1200000e+003  1.1520000e+003  1.1760000e+003  1.1400000e+003  1.0920000e+003  1.1120000e+003  1.1320000e+003  1.1280000e+003  1.0960000e+003  1.1320000e+003  1.1280000e+003  1.1200000e+003  1.1440000e+003  1.1680000e+003  1.1520000e+003  1.1240000e+003  1.1520000e+003  1.1680000e+003  1.1640000e+003  1.1640000e+003  1.1360000e+003  1.1640000e+003  1.1680000e+003  1.1440000e+003  1.1600000e+003  1.1360000e+003  1.1560000e+003  1.1520000e+003  1.1360000e+003  1.1280000e+003  1.1280000e+003  1.1400000e+003  1.1400000e+003  1.1120000e+003  1.1560000e+003  1.1440000e+003  1.1200000e+003  1.1200000e+003  1.1320000e+003  1.1480000e+003  1.1440000e+003  1.1720000e+003  1.1600000e+003  1.1800000e+003  1.1080000e+003  1.1400000e+003  1.1640000e+003  1.1840000e+003  1.1760000e+003  1.1200000e+003  1.1440000e+003  1.1280000e+003  1.1600000e+003  1.1760000e+003  1.1640000e+003  1.1680000e+003  1.1240000e+003  1.2040000e+003  1.1560000e+003  1.1520000e+003  1.1560000e+003  1.1440000e+003  1.1680000e+003  1.1480000e+003  1.1080000e+003  1.1240000e+003  1.1360000e+003  1.1480000e+003  1.1120000e+003  1.1600000e+003  1.1320000e+003  1.1160000e+003  1.1600000e+003  1.1560000e+003  1.1280000e+003  1.1280000e+003  1.1160000e+003  1.1600000e+003  1.1440000e+003  1.1160000e+003  1.1240000e+003  1.1520000e+003  1.1480000e+003  1.1360000e+003  1.1440000e+003  1.1240000e+003  1.1400000e+003  1.1800000e+003  1.1760000e+003  1.1880000e+003  1.1400000e+003  1.1560000e+003  1.1400000e+003  1.1720000e+003  1.1560000e+003  1.1640000e+003  1.1680000e+003  1.1800000e+003  1.1640000e+003  1.1080000e+003  1.1400000e+003  1.1520000e+003  1.1520000e+003  1.1400000e+003  1.1360000e+003  1.1280000e+003  1.0360000e+003  1.1680000e+003  1.1480000e+003  1.1080000e+003  1.0720000e+003  1.0920000e+003  1.1280000e+003  1.1280000e+003  1.1160000e+003  1.1200000e+003  1.1280000e+003  1.1720000e+003  1.1560000e+003  1.1600000e+003  1.1640000e+003  1.1520000e+003  1.2040000e+003  1.1960000e+003  1.1840000e+003  1.1560000e+003  1.1880000e+003  1.1960000e+003  1.1880000e+003  1.1760000e+003  1.1680000e+003  1.1400000e+003  1.1920000e+003  1.1640000e+003  1.2000000e+003  1.1880000e+003  1.1600000e+003  1.1640000e+003  1.1880000e+003  1.1560000e+003  1.1400000e+003  1.1600000e+003  1.1720000e+003  1.1760000e+003  1.1640000e+003  1.1400000e+003  1.1440000e+003  1.1560000e+003  1.1680000e+003  1.0960000e+003  1.1040000e+003  1.0960000e+003  1.0680000e+003  1.0920000e+003  1.0760000e+003  1.0800000e+003  1.0920000e+003  1.1120000e+003  1.0960000e+003  1.0800000e+003  1.0960000e+003  1.0920000e+003  1.0920000e+003  1.1080000e+003  1.1120000e+003  1.1320000e+003  1.0880000e+003  1.1120000e+003  1.1120000e+003  1.0800000e+003  1.0240000e+003  1.0400000e+003  1.0440000e+003  1.0480000e+003  1.0800000e+003  1.0840000e+003  1.0920000e+003  1.1040000e+003  1.0840000e+003  1.1240000e+003  1.1080000e+003  1.1040000e+003  1.1560000e+003  1.1400000e+003  1.1200000e+003  1.1320000e+003  1.2080000e+003  1.1160000e+003  1.0760000e+003  1.0360000e+003  1.1080000e+003  1.0920000e+003  1.0480000e+003  1.0480000e+003  1.0120000e+003  1.0280000e+003  1.0000000e+003  1.0480000e+003  1.0480000e+003  1.0160000e+003  1.0000000e+003  9.8800000e+002  9.7600000e+002  9.7600000e+002  9.9200000e+002  9.4800000e+002  9.8800000e+002  9.6400000e+002  9.8400000e+002  1.0000000e+003  9.6800000e+002  9.8400000e+002  9.4400000e+002  9.7600000e+002  9.4000000e+002  9.6400000e+002  9.4800000e+002  9.3600000e+002  9.6000000e+002  9.6800000e+002  9.6800000e+002  9.5600000e+002  9.6400000e+002  9.7200000e+002  9.4000000e+002  9.7600000e+002  9.8400000e+002  9.3600000e+002  9.8800000e+002  9.5600000e+002  9.4400000e+002  9.8800000e+002  9.8000000e+002  9.6800000e+002  9.9200000e+002  9.7600000e+002  9.6800000e+002  9.9600000e+002  1.0080000e+003  9.6000000e+002  1.0160000e+003  1.0040000e+003  9.7600000e+002  9.7200000e+002  1.0160000e+003  1.0280000e+003  9.8000000e+002  1.0120000e+003  9.7600000e+002  1.0080000e+003  9.6400000e+002  9.7200000e+002  9.9200000e+002  9.3600000e+002  1.0040000e+003  1.0040000e+003  9.8000000e+002  9.4800000e+002  9.8000000e+002  9.5600000e+002  9.4400000e+002  9.6400000e+002  9.7200000e+002  9.6000000e+002  9.9600000e+002  9.6800000e+002  9.8400000e+002  9.9200000e+002  9.9200000e+002  1.0200000e+003  1.0160000e+003  1.0360000e+003  1.0240000e+003  1.0120000e+003  1.0040000e+003  1.0160000e+003  1.0120000e+003  1.0360000e+003  1.0400000e+003  1.0160000e+003  1.0160000e+003  1.0000000e+003  1.0320000e+003  1.0240000e+003  9.9600000e+002  9.8400000e+002  1.0120000e+003  1.0280000e+003  9.9200000e+002  1.0320000e+003  1.0280000e+003  1.0080000e+003  1.0040000e+003  1.0160000e+003  1.0200000e+003  1.0160000e+003  9.7600000e+002  1.0160000e+003  1.0000000e+003  9.9600000e+002  9.8000000e+002  9.9200000e+002  9.7600000e+002  9.6000000e+002  9.8800000e+002  9.8400000e+002  9.5200000e+002  9.6800000e+002  9.8800000e+002  9.9200000e+002  1.0160000e+003  1.0360000e+003  9.7200000e+002  1.0600000e+003  1.0600000e+003  1.0240000e+003  1.0560000e+003  1.0640000e+003  1.0080000e+003  1.0200000e+003  1.0680000e+003  1.0520000e+003  9.8800000e+002  1.0400000e+003  9.8800000e+002  1.0360000e+003  1.0280000e+003  9.8000000e+002  9.9600000e+002  1.0240000e+003  1.0240000e+003  9.8000000e+002  1.0600000e+003  1.0880000e+003  1.0760000e+003  1.0400000e+003  1.0000000e+003  1.0400000e+003  1.0720000e+003  1.0000000e+003  1.0760000e+003  1.0560000e+003  1.0520000e+003  1.0760000e+003  1.0640000e+003  1.0680000e+003  1.0240000e+003  1.0680000e+003  1.0720000e+003  1.0360000e+003  1.0360000e+003  1.0640000e+003  1.0360000e+003  1.0160000e+003  1.0440000e+003  1.0000000e+003  1.0000000e+003  1.0160000e+003  9.8800000e+002  1.0560000e+003  1.0800000e+003  1.1000000e+003  1.0400000e+003  1.1000000e+003  1.1080000e+003  1.0960000e+003  1.0920000e+003  1.1400000e+003  1.0600000e+003  1.1280000e+003  1.1240000e+003  1.1240000e+003  1.0880000e+003  1.0240000e+003  1.0880000e+003  1.1120000e+003  1.1040000e+003  1.1120000e+003  1.0600000e+003  1.0880000e+003  1.1040000e+003  1.1240000e+003  1.0960000e+003  1.0800000e+003  1.1040000e+003  1.1240000e+003  1.0560000e+003  1.1000000e+003  1.1200000e+003  1.1040000e+003  1.0880000e+003  1.0480000e+003  1.1080000e+003  1.1160000e+003  1.0640000e+003  1.0760000e+003  1.1160000e+003  1.1120000e+003  1.1040000e+003  1.0640000e+003  1.0680000e+003  1.1080000e+003  1.1280000e+003  1.1440000e+003  1.0960000e+003  1.1240000e+003  1.1280000e+003  1.1080000e+003  1.1240000e+003  1.1360000e+003  1.1040000e+003  1.1080000e+003  1.1480000e+003  1.1600000e+003  1.1480000e+003  1.1080000e+003  1.1280000e+003  1.1520000e+003  1.1440000e+003  1.1320000e+003  1.0880000e+003  1.0640000e+003  1.1280000e+003  1.1320000e+003  1.1080000e+003  1.1080000e+003  1.0760000e+003  1.1200000e+003  1.1280000e+003  1.1160000e+003  1.0880000e+003  1.1040000e+003  1.0800000e+003  1.0800000e+003  1.1480000e+003  1.1560000e+003  1.1400000e+003  1.1480000e+003  1.0720000e+003  1.1360000e+003  1.1440000e+003  1.1360000e+003  1.1040000e+003  1.0760000e+003  1.1280000e+003  1.1040000e+003  1.1040000e+003  1.1400000e+003  1.1400000e+003  1.1320000e+003  1.1320000e+003  1.1120000e+003  1.1600000e+003  1.1520000e+003  1.1400000e+003  1.0960000e+003  1.1160000e+003  1.0840000e+003  1.1440000e+003  1.0880000e+003  1.1120000e+003  1.1160000e+003  1.0720000e+003  1.0760000e+003  1.1080000e+003  1.1120000e+003  1.0440000e+003  1.1000000e+003  1.0960000e+003  1.1000000e+003  1.0920000e+003  1.0560000e+003  1.1080000e+003  1.1400000e+003  1.1160000e+003  1.0760000e+003  1.1360000e+003  1.1040000e+003  1.0440000e+003  1.0840000e+003  1.0800000e+003  1.0520000e+003  1.0520000e+003  1.1000000e+003  1.1320000e+003  1.1240000e+003  1.1280000e+003  1.1360000e+003  1.0440000e+003  1.1040000e+003  1.1040000e+003  1.0760000e+003  1.0320000e+003  1.0760000e+003  1.0840000e+003  1.0680000e+003  1.0240000e+003  1.0280000e+003  1.0120000e+003  1.0600000e+003  1.0680000e+003  1.0520000e+003  1.0800000e+003  1.0640000e+003  1.0840000e+003  1.1160000e+003  1.0760000e+003  1.1040000e+003  1.1160000e+003  1.1080000e+003  1.0520000e+003  1.1280000e+003  1.1320000e+003  1.0960000e+003  1.1320000e+003  1.1240000e+003  1.0640000e+003  1.1520000e+003  1.1480000e+003  1.0600000e+003  1.0680000e+003  1.0880000e+003  1.0360000e+003  1.0600000e+003  1.0760000e+003  1.0200000e+003  1.0600000e+003  1.0920000e+003  1.0840000e+003  1.0800000e+003  1.1000000e+003  1.0920000e+003  1.0560000e+003  1.0760000e+003  1.0840000e+003  1.0440000e+003  1.0200000e+003  1.0560000e+003  1.0480000e+003  1.0120000e+003  1.0680000e+003  1.0680000e+003  1.0320000e+003  1.0440000e+003  1.1000000e+003  1.0880000e+003  1.0320000e+003  1.0800000e+003  1.0440000e+003  1.0440000e+003  1.0000000e+003  1.0040000e+003  1.0600000e+003  1.0760000e+003  1.0480000e+003  1.1120000e+003  1.1040000e+003  1.1120000e+003  1.0760000e+003  1.1120000e+003  1.1120000e+003  1.0560000e+003  1.0800000e+003  1.0800000e+003  1.0800000e+003  1.0720000e+003  9.2000000e+002  1.0840000e+003  1.0800000e+003  1.0000000e+003  1.0400000e+003  1.0320000e+003  1.0240000e+003  1.0440000e+003  1.0440000e+003  1.0120000e+003  9.5600000e+002  9.6000000e+002  1.0160000e+003  1.0160000e+003  1.0000000e+003  1.0200000e+003  1.0320000e+003  1.0440000e+003  1.0600000e+003  1.0880000e+003  1.0480000e+003  1.0160000e+003  1.0240000e+003  1.0560000e+003  1.0200000e+003  1.0360000e+003  1.0320000e+003  9.6400000e+002  1.0360000e+003  9.9600000e+002  1.0120000e+003  1.0480000e+003  1.0440000e+003  1.0200000e+003  1.0120000e+003  9.9600000e+002  9.9200000e+002  9.8000000e+002  9.5600000e+002  9.7600000e+002  9.4800000e+002  9.7600000e+002  9.8400000e+002  9.7600000e+002  9.4800000e+002  9.8000000e+002  9.8400000e+002  9.7200000e+002  1.0000000e+003  1.0040000e+003  1.0000000e+003  9.9600000e+002  1.0160000e+003  9.9200000e+002  9.9200000e+002  9.8000000e+002  9.7600000e+002  9.4800000e+002  9.4400000e+002  9.7200000e+002  9.8000000e+002  9.8800000e+002  9.9600000e+002  1.0000000e+003  9.5600000e+002  9.9200000e+002  9.9200000e+002  9.6000000e+002  9.5600000e+002  9.7200000e+002  9.6000000e+002  9.8000000e+002  9.4800000e+002  9.8800000e+002  9.4800000e+002  9.8400000e+002  9.9200000e+002  9.8000000e+002  9.4000000e+002  9.8000000e+002  9.6800000e+002  9.4000000e+002  9.6400000e+002  9.6400000e+002  9.5200000e+002  9.5600000e+002  9.4800000e+002  9.6000000e+002  9.6800000e+002  9.2000000e+002  9.5600000e+002  9.6000000e+002  9.2400000e+002  9.5200000e+002  9.3200000e+002  9.3600000e+002  9.3600000e+002  9.3200000e+002  9.6400000e+002  9.9200000e+002  9.6000000e+002  9.3600000e+002  9.8400000e+002  9.7600000e+002  9.8800000e+002  9.8800000e+002  1.0040000e+003  1.0520000e+003  1.0240000e+003  1.0400000e+003  1.0560000e+003  1.0240000e+003  9.7200000e+002  1.0320000e+003  1.0280000e+003  1.0240000e+003  9.8400000e+002  1.0040000e+003  1.0080000e+003  9.8800000e+002  9.7600000e+002  1.0080000e+003  9.9600000e+002  9.7600000e+002  1.0080000e+003  9.8800000e+002  9.6800000e+002  1.0200000e+003  1.0280000e+003  1.0000000e+003  1.0120000e+003  9.5200000e+002  1.0080000e+003  1.0200000e+003  1.0040000e+003  9.8000000e+002  1.0120000e+003  1.0200000e+003  9.9200000e+002  1.0400000e+003  1.0400000e+003  1.0240000e+003  1.0080000e+003  1.0200000e+003  9.8400000e+002  1.0400000e+003  1.0320000e+003  9.7600000e+002  1.0200000e+003  1.0400000e+003  1.0200000e+003  1.0360000e+003  1.0200000e+003  1.0320000e+003  1.0280000e+003  1.0160000e+003  1.0480000e+003  1.0560000e+003  1.0480000e+003  9.7600000e+002  1.0400000e+003  1.0360000e+003  1.0080000e+003  9.6800000e+002  1.0240000e+003  9.8800000e+002  9.2400000e+002  9.8400000e+002  9.7200000e+002  9.6000000e+002  9.8000000e+002  9.8400000e+002  9.4800000e+002  1.0120000e+003  1.0000000e+003  9.6400000e+002  9.7200000e+002  9.9600000e+002  9.5600000e+002  1.0040000e+003  9.8800000e+002  9.6400000e+002  1.0040000e+003  9.9200000e+002  1.0080000e+003  1.0040000e+003  9.8000000e+002  1.0040000e+003  9.6800000e+002  1.0120000e+003  1.0120000e+003  9.8000000e+002  1.0120000e+003  1.0240000e+003  9.8400000e+002  1.0080000e+003  9.7600000e+002  1.0240000e+003  1.0080000e+003  1.0320000e+003  9.8400000e+002  1.0560000e+003  1.0360000e+003  1.0600000e+003  1.0600000e+003  1.0320000e+003  1.0480000e+003  1.0440000e+003  1.0320000e+003  1.0240000e+003  1.0560000e+003  1.0720000e+003  1.0000000e+003  1.0240000e+003  1.0320000e+003  9.7600000e+002  1.0080000e+003  9.8000000e+002  9.6000000e+002  1.0040000e+003  1.0280000e+003  9.4800000e+002  9.8000000e+002  9.8400000e+002  9.4000000e+002  9.9600000e+002  9.7600000e+002  9.4400000e+002  9.8000000e+002  1.0120000e+003  9.7600000e+002  9.6400000e+002  1.0200000e+003  1.0040000e+003  1.0080000e+003  9.9600000e+002  9.4000000e+002  9.5600000e+002  9.3200000e+002  9.1600000e+002  9.0400000e+002  9.3600000e+002  9.1600000e+002  9.0400000e+002  9.2400000e+002  9.4400000e+002  9.3200000e+002  9.2800000e+002  9.6000000e+002  9.4000000e+002  9.4400000e+002  9.3200000e+002  9.0800000e+002  9.2800000e+002  9.2400000e+002  9.0800000e+002  9.2800000e+002  9.3200000e+002  9.3200000e+002  9.2000000e+002  9.3200000e+002  9.4400000e+002  9.0400000e+002  9.4000000e+002  9.5600000e+002  9.6400000e+002  9.3600000e+002  9.1600000e+002  9.4800000e+002  9.5200000e+002  9.2400000e+002  9.2800000e+002  9.5200000e+002  9.2800000e+002  9.1200000e+002  8.9200000e+002  9.4000000e+002  9.1200000e+002  9.0400000e+002  9.2800000e+002  9.2000000e+002  9.2000000e+002  9.5200000e+002  9.8400000e+002  9.8000000e+002  9.2800000e+002  9.4800000e+002  9.5600000e+002  9.7200000e+002  9.1600000e+002  9.4000000e+002  9.2400000e+002  9.0800000e+002  9.3600000e+002  9.3600000e+002  8.9600000e+002  9.2800000e+002  9.1600000e+002  9.0800000e+002  8.9600000e+002  9.2400000e+002  9.2400000e+002  8.8800000e+002  9.2000000e+002  9.1200000e+002  8.8800000e+002  9.2400000e+002  9.2400000e+002  8.9600000e+002  9.2000000e+002  9.0000000e+002  9.0400000e+002  8.8400000e+002  9.1200000e+002  9.1600000e+002  8.8800000e+002  9.1200000e+002  9.1200000e+002  9.0000000e+002  9.2800000e+002  9.2000000e+002  9.2000000e+002  9.0000000e+002  9.2400000e+002  8.9600000e+002  9.3200000e+002  9.2400000e+002  9.1200000e+002  9.1200000e+002  9.0800000e+002  8.8800000e+002  9.2000000e+002  9.2400000e+002  8.9200000e+002  9.2000000e+002  9.1200000e+002  8.9200000e+002  8.8800000e+002  9.1200000e+002  9.2000000e+002  8.9200000e+002  9.0800000e+002  9.0000000e+002  8.8400000e+002  9.2400000e+002  9.2000000e+002  8.8000000e+002  9.2800000e+002  9.1600000e+002  9.0800000e+002  9.1200000e+002  8.8000000e+002  9.2000000e+002  9.2000000e+002  8.8000000e+002  9.0400000e+002  8.8800000e+002  8.9600000e+002  8.9600000e+002  8.6400000e+002  9.1200000e+002  9.0800000e+002  8.8800000e+002  9.2400000e+002  9.4400000e+002  9.0800000e+002  9.5200000e+002  9.2400000e+002  9.0800000e+002  9.2400000e+002  9.3600000e+002  9.1600000e+002  9.6400000e+002  9.5600000e+002  9.0800000e+002  9.6400000e+002  9.5600000e+002  9.3600000e+002  9.7200000e+002  9.4400000e+002  9.6000000e+002  1.0000000e+003  9.9600000e+002  9.4800000e+002  9.8000000e+002  9.5200000e+002  9.2800000e+002  9.6000000e+002  9.4000000e+002  9.7200000e+002  9.5600000e+002  9.2400000e+002  9.6400000e+002  9.8000000e+002  1.0000000e+003  9.7600000e+002  9.4400000e+002  9.8800000e+002  9.8800000e+002  9.8000000e+002  9.8000000e+002  1.0280000e+003  1.0120000e+003  9.8800000e+002  1.0000000e+003  9.6800000e+002  9.9600000e+002  9.8800000e+002  9.4800000e+002  9.8400000e+002  9.4000000e+002  9.3600000e+002  9.2000000e+002  9.1200000e+002  9.3600000e+002  9.6000000e+002  9.9600000e+002  9.5200000e+002  9.3600000e+002  9.9600000e+002  9.4000000e+002  9.8000000e+002  9.6400000e+002  9.2800000e+002  9.4400000e+002  9.6800000e+002  9.6000000e+002  9.1600000e+002  9.6800000e+002  9.6400000e+002  9.4400000e+002  9.8800000e+002  9.7600000e+002  9.5200000e+002  9.8000000e+002  1.0040000e+003  1.0040000e+003  9.6400000e+002  9.4400000e+002  9.7600000e+002  9.8800000e+002  9.5600000e+002  9.8400000e+002  9.5600000e+002  9.6800000e+002  9.4400000e+002  9.6000000e+002  1.0040000e+003  9.9600000e+002  9.8400000e+002  1.0160000e+003  9.7600000e+002  1.0000000e+003  1.0040000e+003  1.0080000e+003  9.6400000e+002  9.8800000e+002  9.8400000e+002  9.6000000e+002  1.0000000e+003  9.8000000e+002  9.4400000e+002  9.8400000e+002  9.7600000e+002  9.5200000e+002  9.8400000e+002  9.6800000e+002  9.9600000e+002  9.8800000e+002  1.0120000e+003  9.7200000e+002  9.5200000e+002  9.8800000e+002  9.4800000e+002  9.9200000e+002  9.9600000e+002  9.6000000e+002  1.0040000e+003  9.8000000e+002  9.9600000e+002  1.0280000e+003  1.0440000e+003  1.0520000e+003  1.0240000e+003  9.6000000e+002  9.8000000e+002  1.0160000e+003  9.5600000e+002  1.0000000e+003  1.0080000e+003  9.8800000e+002  9.5600000e+002  9.6800000e+002  9.7200000e+002  9.7200000e+002  9.6400000e+002  9.6800000e+002  9.7600000e+002  9.5600000e+002  9.4400000e+002  9.3600000e+002  9.6000000e+002  9.5600000e+002  9.3600000e+002  9.2400000e+002  9.6800000e+002  9.9200000e+002  9.7200000e+002  1.0120000e+003  1.0240000e+003  9.8800000e+002  1.0480000e+003  1.0520000e+003  1.0280000e+003  9.7200000e+002  1.0200000e+003  1.0160000e+003  9.6000000e+002  1.0160000e+003  1.0120000e+003  9.5600000e+002  1.0080000e+003  1.0240000e+003  1.0080000e+003  9.7200000e+002  1.0360000e+003  1.0280000e+003  9.8800000e+002  1.0240000e+003  9.7600000e+002  9.8800000e+002  9.8400000e+002  1.0120000e+003  9.8800000e+002  9.8400000e+002  1.0120000e+003  1.0280000e+003  9.9200000e+002  1.0320000e+003  1.0520000e+003  1.0080000e+003  1.0480000e+003  1.0520000e+003  1.0080000e+003  1.0560000e+003  1.0600000e+003  1.0200000e+003  1.0640000e+003  1.0720000e+003  1.0240000e+003  1.0520000e+003  1.0800000e+003  1.0320000e+003  1.0760000e+003  1.0720000e+003  1.0280000e+003  1.0720000e+003  1.0680000e+003  1.0440000e+003  1.0800000e+003  1.0680000e+003  1.0800000e+003  1.0720000e+003  1.0200000e+003  1.0760000e+003  1.0600000e+003  1.0280000e+003  1.0800000e+003  1.0600000e+003  1.0400000e+003  1.0720000e+003  1.0560000e+003  1.0400000e+003  1.0840000e+003  1.0560000e+003  1.0320000e+003  1.0560000e+003  1.0520000e+003  1.0560000e+003  1.0680000e+003  1.0600000e+003  1.0200000e+003  1.0760000e+003  1.0840000e+003  1.0600000e+003  1.0680000e+003  1.0640000e+003  1.0120000e+003  1.0560000e+003  1.0160000e+003  9.9600000e+002  9.9200000e+002  1.0000000e+003  1.0240000e+003  1.0080000e+003  1.0160000e+003  1.0440000e+003  1.0320000e+003  1.0320000e+003  1.0640000e+003  1.0480000e+003  1.0480000e+003  1.0720000e+003  1.0480000e+003  1.0480000e+003  1.0800000e+003  1.0640000e+003  1.0560000e+003  1.0800000e+003  1.0520000e+003  1.0560000e+003  1.0880000e+003  1.0520000e+003  1.0440000e+003  1.0640000e+003  1.0280000e+003  1.0360000e+003  1.0560000e+003  1.0840000e+003  1.0720000e+003  1.1000000e+003  1.0760000e+003  1.1000000e+003  1.0880000e+003  1.0360000e+003  1.0600000e+003  1.0600000e+003  1.0280000e+003  1.0640000e+003  1.0560000e+003  1.0560000e+003  1.0040000e+003  1.0560000e+003  1.0240000e+003  9.9200000e+002  1.0280000e+003  1.0320000e+003  1.0080000e+003  1.0320000e+003  1.0600000e+003  1.0360000e+003  1.0640000e+003  1.0880000e+003  1.0280000e+003  1.0720000e+003  1.0880000e+003  1.0400000e+003  1.0600000e+003  1.0920000e+003  1.0560000e+003  1.0680000e+003  1.0840000e+003  1.0520000e+003  1.0600000e+003  1.0880000e+003  1.0760000e+003  1.0480000e+003  1.1000000e+003  1.0960000e+003  1.0600000e+003  1.1000000e+003  1.0640000e+003  1.0600000e+003  1.1040000e+003  1.0680000e+003  1.0800000e+003  1.0760000e+003  1.0360000e+003  1.0760000e+003  1.0560000e+003  1.0280000e+003  1.0760000e+003  1.0520000e+003  1.0280000e+003  1.0800000e+003  1.0720000e+003  1.0200000e+003  1.0640000e+003  1.0560000e+003  1.0240000e+003  1.0520000e+003  1.0480000e+003  1.0080000e+003  1.0320000e+003  1.0640000e+003  1.0520000e+003  1.0400000e+003  1.0280000e+003  9.9200000e+002  1.0240000e+003  1.0400000e+003  1.0000000e+003  1.0200000e+003  1.0200000e+003  9.8000000e+002  1.0200000e+003  1.0200000e+003  9.9600000e+002  1.0240000e+003  1.0120000e+003  9.9600000e+002  1.0240000e+003  1.0400000e+003  1.0040000e+003  1.0320000e+003  1.0280000e+003  1.0120000e+003  1.0440000e+003  1.0400000e+003  1.0000000e+003  1.0240000e+003  1.0440000e+003  9.9600000e+002  1.0320000e+003  1.0360000e+003  1.0040000e+003  1.0320000e+003  1.0360000e+003  1.0120000e+003  1.0400000e+003  1.0360000e+003  1.0160000e+003  1.0440000e+003  1.0280000e+003  1.0480000e+003  1.0480000e+003  1.0240000e+003  9.7600000e+002  9.8000000e+002  9.6000000e+002  9.8000000e+002  9.6800000e+002  9.5200000e+002  9.4000000e+002  9.6400000e+002  9.5600000e+002  9.6000000e+002  9.4800000e+002  9.6800000e+002  9.4000000e+002  9.3200000e+002  9.2000000e+002  9.2000000e+002  9.5600000e+002  9.5600000e+002  9.2000000e+002  9.2800000e+002  9.6800000e+002  9.4400000e+002  9.2000000e+002  9.1200000e+002  9.0000000e+002  8.8000000e+002  8.8800000e+002  9.1200000e+002  9.0000000e+002  8.7600000e+002  9.0000000e+002  8.9200000e+002  8.8000000e+002  8.8000000e+002  8.9600000e+002  8.9600000e+002  9.0800000e+002  8.7600000e+002  8.9600000e+002  9.2800000e+002  9.4000000e+002  9.3600000e+002  9.1600000e+002  9.5200000e+002  9.6000000e+002  9.6400000e+002  9.2400000e+002  9.6800000e+002  9.5200000e+002  9.2800000e+002  9.6800000e+002  9.4000000e+002  9.5200000e+002  9.8800000e+002  9.8400000e+002  9.6000000e+002  9.5600000e+002  1.0040000e+003  9.8400000e+002  9.6400000e+002  9.6400000e+002  9.4400000e+002  9.8800000e+002  1.0000000e+003  9.7600000e+002  1.0280000e+003  1.0360000e+003  1.0000000e+003  9.7600000e+002  1.0360000e+003  1.0440000e+003  1.0320000e+003  9.7600000e+002  1.0000000e+003  9.6400000e+002  9.6400000e+002  9.6800000e+002  9.3600000e+002  9.6000000e+002  9.9200000e+002  9.7600000e+002  9.6000000e+002  9.6000000e+002  9.4800000e+002  9.5600000e+002  9.3600000e+002  9.2800000e+002  9.8000000e+002  9.7200000e+002  9.6000000e+002  9.3200000e+002  9.1200000e+002  9.3200000e+002  9.8000000e+002  9.7600000e+002  9.6800000e+002  9.3600000e+002  9.4400000e+002  9.8000000e+002  9.7600000e+002  9.4800000e+002  9.3600000e+002  9.3200000e+002  9.2800000e+002  9.8000000e+002  9.8800000e+002  9.8400000e+002  9.6800000e+002  1.0320000e+003  1.0040000e+003  9.6000000e+002  9.7200000e+002  1.0080000e+003  9.6800000e+002  9.4800000e+002  9.6000000e+002  9.3600000e+002  9.8000000e+002  9.8400000e+002  9.9600000e+002  9.5600000e+002  9.9200000e+002  9.9600000e+002  9.6800000e+002  9.6400000e+002  1.0000000e+003  9.9200000e+002  9.7200000e+002  9.5200000e+002  9.6000000e+002  9.5600000e+002  9.5200000e+002  9.9200000e+002  1.0040000e+003  9.8000000e+002  9.6000000e+002  9.5600000e+002  9.9200000e+002  1.0040000e+003  9.9200000e+002  9.6400000e+002  9.8000000e+002  9.8000000e+002  9.6000000e+002  9.6400000e+002  9.4000000e+002  9.4400000e+002  9.8000000e+002  9.8400000e+002  9.6400000e+002  9.6000000e+002  1.0120000e+003  1.0120000e+003  9.7600000e+002  1.0120000e+003  9.9600000e+002  9.5600000e+002  9.8400000e+002  9.7200000e+002  9.6000000e+002  1.0280000e+003  9.9600000e+002  1.0080000e+003  9.7200000e+002  1.0480000e+003  1.0400000e+003  1.0200000e+003  9.7600000e+002  1.0120000e+003  1.0160000e+003  9.8800000e+002  9.7200000e+002  9.8000000e+002  9.9200000e+002  9.6400000e+002  1.0160000e+003  1.0200000e+003  9.9200000e+002  9.8800000e+002  9.9200000e+002  9.8000000e+002  1.0080000e+003  9.6800000e+002  9.6800000e+002  1.0320000e+003  1.0320000e+003  1.0280000e+003  1.0000000e+003  1.0760000e+003  1.0480000e+003  1.0080000e+003  1.0440000e+003  1.0680000e+003  1.0280000e+003  1.0400000e+003  1.0560000e+003  1.0320000e+003  9.9600000e+002  9.8000000e+002  9.8000000e+002  1.0280000e+003  1.0320000e+003  1.0000000e+003  1.0040000e+003  1.0720000e+003  1.0480000e+003  1.0040000e+003  1.0360000e+003  1.0280000e+003  1.0200000e+003  9.9600000e+002  9.9200000e+002  9.6000000e+002  9.5600000e+002  1.0040000e+003  1.0200000e+003  9.8800000e+002  1.0200000e+003  1.0280000e+003  9.9200000e+002  1.0080000e+003  1.0520000e+003  1.0480000e+003  1.0600000e+003  1.0120000e+003  9.9200000e+002  1.0320000e+003  1.0120000e+003  1.0160000e+003  1.0400000e+003  1.0040000e+003  1.0240000e+003  9.8400000e+002  9.8400000e+002  9.5600000e+002  1.0000000e+003  9.8800000e+002  9.8400000e+002  9.8000000e+002  1.0200000e+003  1.0040000e+003  9.8000000e+002  9.8000000e+002  1.0040000e+003  9.6000000e+002  9.8400000e+002  1.0240000e+003  1.0280000e+003  1.0000000e+003  9.8800000e+002  1.0440000e+003  1.0160000e+003  1.0200000e+003  9.7600000e+002  1.0240000e+003  1.0320000e+003  9.9200000e+002  9.9200000e+002  9.8000000e+002  1.0120000e+003  1.0000000e+003  1.0200000e+003  1.0760000e+003  1.0600000e+003  1.0320000e+003  1.0680000e+003  1.0760000e+003  1.0640000e+003  1.0280000e+003  1.0400000e+003  1.0480000e+003  1.0200000e+003  9.9200000e+002  1.0000000e+003  1.0040000e+003  9.7200000e+002  1.0040000e+003  1.0000000e+003  1.0320000e+003  1.0160000e+003  9.8000000e+002  9.9600000e+002  9.9200000e+002  9.6800000e+002  9.6000000e+002  1.0040000e+003  9.7200000e+002  9.7200000e+002  9.8800000e+002  9.6400000e+002  1.0120000e+003  1.0000000e+003  9.6400000e+002  9.9200000e+002  9.7200000e+002  9.5200000e+002  9.4400000e+002  9.7200000e+002  9.5200000e+002  9.3200000e+002  9.5600000e+002  9.2400000e+002  9.4000000e+002  9.3600000e+002  9.2400000e+002  9.2000000e+002  9.1200000e+002  9.0800000e+002  9.2400000e+002  9.4000000e+002  9.5200000e+002  9.2000000e+002  9.5600000e+002  9.5200000e+002  9.3600000e+002  9.5600000e+002  9.7200000e+002  9.7200000e+002  9.3600000e+002  9.6800000e+002  9.6000000e+002  9.3200000e+002  9.7600000e+002  9.7200000e+002  9.6400000e+002  9.8000000e+002  9.7600000e+002  9.5200000e+002  9.6800000e+002  9.4400000e+002  9.3600000e+002  9.2000000e+002  9.2000000e+002  9.3200000e+002  9.5600000e+002  9.3200000e+002  9.8400000e+002  1.0000000e+003  9.6400000e+002  1.0160000e+003  1.0480000e+003  1.0360000e+003  9.7600000e+002  1.0200000e+003  9.8400000e+002  1.0040000e+003  1.0080000e+003  9.5200000e+002  9.8800000e+002  9.6400000e+002  9.3200000e+002  1.0000000e+003  9.3600000e+002  9.3600000e+002  9.6800000e+002  9.6800000e+002  9.3600000e+002  9.6800000e+002  9.7200000e+002  9.4000000e+002  9.8000000e+002  9.5600000e+002  9.3600000e+002  9.7600000e+002  9.5200000e+002  9.5200000e+002  9.5600000e+002  9.3600000e+002  9.4000000e+002  9.3600000e+002  9.6000000e+002  9.1200000e+002  9.0800000e+002  9.1600000e+002  9.0800000e+002  9.5600000e+002  9.6400000e+002  9.4000000e+002  9.8400000e+002  9.7200000e+002  9.4400000e+002  9.6400000e+002  1.0000000e+003  9.8400000e+002  9.6400000e+002  1.0200000e+003  1.0080000e+003  9.6000000e+002  1.0040000e+003  9.8400000e+002  9.6000000e+002  1.0080000e+003  9.4400000e+002  9.6800000e+002  9.7600000e+002  9.6400000e+002  9.8400000e+002  1.0240000e+003  9.8800000e+002  1.0160000e+003  1.0160000e+003  9.8400000e+002  1.0400000e+003  1.0240000e+003  9.8800000e+002  1.0120000e+003  1.0120000e+003  9.4400000e+002  1.0040000e+003  1.0240000e+003  1.0080000e+003  1.0560000e+003  1.0400000e+003  1.0560000e+003  9.9200000e+002  1.0240000e+003  9.4800000e+002  9.4400000e+002  9.6000000e+002  9.0800000e+002  9.4000000e+002  9.1200000e+002  9.3600000e+002  9.4800000e+002  9.0400000e+002  9.3200000e+002  9.6800000e+002  9.3600000e+002  9.2400000e+002  9.5600000e+002  9.4400000e+002  9.3200000e+002  9.6400000e+002  9.6800000e+002  9.4000000e+002  9.6400000e+002  9.4800000e+002  9.5600000e+002  9.8800000e+002  9.7600000e+002  9.0800000e+002  9.1600000e+002  9.8000000e+002  9.8800000e+002  1.0040000e+003  1.0080000e+003  1.0080000e+003  1.0120000e+003  9.7600000e+002  1.0360000e+003  1.0080000e+003  9.6800000e+002  9.8800000e+002  9.5600000e+002  9.4000000e+002  9.3200000e+002  9.2400000e+002  9.8000000e+002  9.7600000e+002  9.5600000e+002  1.0000000e+003  1.0400000e+003  9.8800000e+002  1.0400000e+003  1.0160000e+003  9.6800000e+002  1.0320000e+003  9.8800000e+002  1.0320000e+003  1.0160000e+003  9.9600000e+002  1.0440000e+003  1.0280000e+003  9.9200000e+002  1.0440000e+003  1.0160000e+003  1.0120000e+003  1.0600000e+003  1.0280000e+003  1.0000000e+003  1.0480000e+003  1.0400000e+003  9.9600000e+002  1.0400000e+003  1.0360000e+003  1.0000000e+003  1.0600000e+003  1.0720000e+003  1.0400000e+003  1.0680000e+003  1.1000000e+003  1.0520000e+003  1.0560000e+003  1.0880000e+003  1.0880000e+003  1.0240000e+003  1.0880000e+003  1.0520000e+003  1.0120000e+003  1.0680000e+003  1.0680000e+003  1.0480000e+003  1.0360000e+003  1.0840000e+003  1.0920000e+003  1.0920000e+003  1.0520000e+003  1.0320000e+003  1.0760000e+003  1.0680000e+003  1.0400000e+003  1.0760000e+003  1.0920000e+003  1.0560000e+003  1.0960000e+003  1.0760000e+003  1.0440000e+003  1.0920000e+003  1.0680000e+003  1.0360000e+003  1.0640000e+003  1.0240000e+003  1.0000000e+003  9.8400000e+002  9.8400000e+002  1.0440000e+003  1.0520000e+003  1.0000000e+003  1.0560000e+003  1.0560000e+003  1.0080000e+003  1.0680000e+003  1.0480000e+003  1.0160000e+003  1.0640000e+003  1.0760000e+003  1.0360000e+003  1.0960000e+003  1.1000000e+003  1.0720000e+003  1.0480000e+003  1.0840000e+003  1.0800000e+003  1.0360000e+003  1.0840000e+003  1.0680000e+003  1.0760000e+003  1.0600000e+003  1.0560000e+003  1.0040000e+003  1.0360000e+003  1.0560000e+003  1.0560000e+003  1.0080000e+003  1.0440000e+003  1.0600000e+003  1.0480000e+003  1.0200000e+003  1.0400000e+003  1.0680000e+003  1.0480000e+003  1.0160000e+003  1.0600000e+003  1.0600000e+003  1.0240000e+003  1.0760000e+003  1.0760000e+003  1.0120000e+003  1.0680000e+003  1.0440000e+003  1.0360000e+003  1.0240000e+003  1.0200000e+003  9.8000000e+002  9.8000000e+002  1.0280000e+003  1.0160000e+003  9.9600000e+002  9.9200000e+002  9.6800000e+002  9.7200000e+002  1.0040000e+003  9.6800000e+002  9.8800000e+002  9.9200000e+002  9.6000000e+002  1.0200000e+003  1.0040000e+003  9.6000000e+002  9.5200000e+002  9.5200000e+002  9.3600000e+002  9.7600000e+002  9.8800000e+002  9.7200000e+002  1.0200000e+003  1.0400000e+003  9.9600000e+002  1.0600000e+003  1.0400000e+003  1.0040000e+003  1.0520000e+003  1.0400000e+003  1.0440000e+003  1.0080000e+003  1.0320000e+003  1.0240000e+003  9.9600000e+002  9.8000000e+002  1.0200000e+003  1.0080000e+003  9.9600000e+002  1.0280000e+003  1.0000000e+003  1.0000000e+003  1.0480000e+003  1.0080000e+003  1.0320000e+003  1.0440000e+003  1.0560000e+003  1.0400000e+003  1.0920000e+003  1.0800000e+003  1.0680000e+003  1.0760000e+003  1.0520000e+003  1.0760000e+003  1.0760000e+003  1.0320000e+003  1.0440000e+003  1.0640000e+003  1.0320000e+003  1.0600000e+003  1.0600000e+003  1.0480000e+003  1.0560000e+003  1.0120000e+003  1.0640000e+003  1.0280000e+003  1.0160000e+003  1.0280000e+003  1.0280000e+003  1.0160000e+003  1.0240000e+003  1.0000000e+003  9.6000000e+002  9.6400000e+002  9.6000000e+002  9.9200000e+002  1.0080000e+003  9.7600000e+002  1.0160000e+003  1.0240000e+003  1.0080000e+003  1.0520000e+003  1.0560000e+003  1.0120000e+003  1.0520000e+003  1.0400000e+003  1.0200000e+003  1.0520000e+003  1.0440000e+003  1.0120000e+003  1.0400000e+003  1.0400000e+003  1.0240000e+003  1.0480000e+003  1.0200000e+003  1.0120000e+003  1.0440000e+003  1.0240000e+003  1.0440000e+003  1.0600000e+003  1.0640000e+003  1.0320000e+003  1.0800000e+003  1.1000000e+003  1.0560000e+003  1.0520000e+003  1.0600000e+003  1.0080000e+003  1.0720000e+003  1.0680000e+003  9.6800000e+002  9.9600000e+002  9.9600000e+002  9.9600000e+002  1.0040000e+003  1.0320000e+003  1.0400000e+003  9.9600000e+002  1.0080000e+003  1.0520000e+003  1.0040000e+003  1.0120000e+003  1.0240000e+003  9.8000000e+002  1.0040000e+003  9.8800000e+002  9.6000000e+002  9.9600000e+002  1.0080000e+003  9.8000000e+002  1.0240000e+003  1.0280000e+003  1.0160000e+003  1.0400000e+003  1.0320000e+003  1.0320000e+003  9.7200000e+002  9.6800000e+002  9.2400000e+002  9.2400000e+002  9.2800000e+002  9.5200000e+002  9.6400000e+002  9.6000000e+002  9.5600000e+002  1.0080000e+003  1.0200000e+003  1.0160000e+003  1.0200000e+003  1.0480000e+003  1.0120000e+003  1.0400000e+003  1.0360000e+003  1.0520000e+003  1.0400000e+003  1.0400000e+003  1.0560000e+003  1.0800000e+003  1.0520000e+003  1.0600000e+003  1.0600000e+003  1.0040000e+003  1.0640000e+003  1.0680000e+003  1.0440000e+003  1.0000000e+003  1.0320000e+003  1.0280000e+003  1.0000000e+003  1.0240000e+003  9.9600000e+002  9.6000000e+002  9.8800000e+002  1.0160000e+003  1.0120000e+003  9.8400000e+002  9.9200000e+002  1.0200000e+003  1.0280000e+003  1.0120000e+003  1.0160000e+003  1.0320000e+003  1.0160000e+003  1.0200000e+003  1.0400000e+003  9.9600000e+002  1.0360000e+003  1.0360000e+003  1.0320000e+003  1.0360000e+003  9.7600000e+002  1.0280000e+003  1.0440000e+003  1.0560000e+003  1.0480000e+003  1.0280000e+003  1.0520000e+003  1.0120000e+003  1.0120000e+003  1.0480000e+003  1.0680000e+003  1.0360000e+003  1.0520000e+003  1.0640000e+003  1.0800000e+003  1.0560000e+003  1.0800000e+003  1.0800000e+003  1.0720000e+003  1.0600000e+003  9.9200000e+002  1.0640000e+003  1.0360000e+003  9.9600000e+002  1.0280000e+003  1.0440000e+003  1.0520000e+003  1.0560000e+003  1.0200000e+003  1.0360000e+003  1.0520000e+003  1.0440000e+003  1.0200000e+003  1.0560000e+003  1.0680000e+003  1.0480000e+003  9.8800000e+002  1.0400000e+003  1.0440000e+003  1.0040000e+003  1.0040000e+003  9.8400000e+002  9.6800000e+002  9.6800000e+002  9.9600000e+002  9.9200000e+002  1.0280000e+003  1.0200000e+003  1.0240000e+003  1.0080000e+003  1.0440000e+003  1.0560000e+003  1.0560000e+003  1.0800000e+003  1.0760000e+003  1.0360000e+003  1.0320000e+003  1.0600000e+003  1.0680000e+003  1.0800000e+003  1.0240000e+003  1.0640000e+003  9.9600000e+002  1.0480000e+003  1.0520000e+003  1.0760000e+003  1.0560000e+003  1.0520000e+003  9.8400000e+002  1.0600000e+003  1.0400000e+003  1.0040000e+003  1.0560000e+003  1.0640000e+003  1.0200000e+003  1.0720000e+003  1.0840000e+003  1.0760000e+003  1.0680000e+003  1.0240000e+003  1.0280000e+003  1.0800000e+003  1.0920000e+003  1.0880000e+003  1.0360000e+003  1.0680000e+003  1.0600000e+003  1.0000000e+003  1.0680000e+003  1.0720000e+003  1.0560000e+003  1.0240000e+003  1.0680000e+003  1.0520000e+003  1.0520000e+003  1.0240000e+003  1.0520000e+003  9.9600000e+002  1.0760000e+003  1.0960000e+003  1.1040000e+003  1.0560000e+003  1.0280000e+003  1.0960000e+003  1.0960000e+003  1.0760000e+003  1.0320000e+003  1.0720000e+003  1.0880000e+003  1.0760000e+003  1.0320000e+003  1.0760000e+003  1.0720000e+003  1.0240000e+003  1.0400000e+003  1.0840000e+003  1.0480000e+003  1.0760000e+003  1.0840000e+003  1.0280000e+003  1.0800000e+003  1.0640000e+003  1.0760000e+003  1.0520000e+003  1.0640000e+003  1.0640000e+003  1.0640000e+003  1.0240000e+003  9.9200000e+002  1.0360000e+003  1.0440000e+003  1.0640000e+003  1.0120000e+003  1.0640000e+003  1.0240000e+003  1.0680000e+003  1.0480000e+003  1.0480000e+003  1.0520000e+003  1.0760000e+003  1.0720000e+003  1.0720000e+003  1.0760000e+003  1.0200000e+003  1.0680000e+003  1.0440000e+003  1.0720000e+003  1.0400000e+003  9.9200000e+002  1.0120000e+003  1.0280000e+003  1.0440000e+003  9.9600000e+002  1.0200000e+003  1.0400000e+003  1.0440000e+003  1.0400000e+003  1.0280000e+003  9.9600000e+002  9.8800000e+002  9.8000000e+002  9.6800000e+002  9.5600000e+002  9.9200000e+002  9.6000000e+002  9.8800000e+002  9.6400000e+002  1.0040000e+003  9.7600000e+002  1.0120000e+003  1.0120000e+003  9.8400000e+002  1.0400000e+003  1.0360000e+003  1.0480000e+003  1.0080000e+003  1.0720000e+003  1.0560000e+003  1.0680000e+003  1.0160000e+003  1.0360000e+003  1.0120000e+003  1.0040000e+003  9.9200000e+002  1.0280000e+003  1.0640000e+003  1.0800000e+003  1.0360000e+003  1.0920000e+003  1.1040000e+003  1.1080000e+003  1.0400000e+003  1.0720000e+003  1.0200000e+003  1.0200000e+003  1.0360000e+003  1.0000000e+003  1.0040000e+003  1.0520000e+003  1.0280000e+003  1.0640000e+003  1.0960000e+003  1.0320000e+003  1.0960000e+003  1.1080000e+003  1.0520000e+003  1.0880000e+003  1.1240000e+003  1.0480000e+003  1.0720000e+003  1.0840000e+003  1.0320000e+003  1.0760000e+003  1.0480000e+003  1.0280000e+003  1.0040000e+003  1.0440000e+003  9.8400000e+002  9.8000000e+002  1.0360000e+003  1.0560000e+003  1.0160000e+003  1.0240000e+003  1.0720000e+003  1.0720000e+003  1.1080000e+003  1.1040000e+003  1.0960000e+003  1.0160000e+003  1.0480000e+003  1.0480000e+003  1.0360000e+003  1.0240000e+003  1.0320000e+003  1.0600000e+003  1.0280000e+003  1.0240000e+003  9.9200000e+002  1.0280000e+003  1.0360000e+003  9.7600000e+002  9.9600000e+002  9.8800000e+002  1.0000000e+003  9.5200000e+002  9.8000000e+002  9.7200000e+002  9.5600000e+002  9.6400000e+002  9.7200000e+002  9.5200000e+002  9.6400000e+002  9.4800000e+002  9.3600000e+002  9.2400000e+002  9.2000000e+002  9.4800000e+002  9.6800000e+002  9.7600000e+002  9.5200000e+002  9.5200000e+002  1.0040000e+003  9.8000000e+002  9.4000000e+002  9.7200000e+002  9.5200000e+002  9.5600000e+002  9.7600000e+002  9.7200000e+002  9.3600000e+002  9.6400000e+002  9.7200000e+002  9.5600000e+002  9.7200000e+002  9.8000000e+002  9.6000000e+002  9.5600000e+002  9.8000000e+002  9.6800000e+002  1.0000000e+003  9.2800000e+002  9.6400000e+002  1.0040000e+003  9.5600000e+002  9.6000000e+002  9.8800000e+002  9.4400000e+002  9.6800000e+002  9.6400000e+002  9.5200000e+002  9.5200000e+002  9.4400000e+002  9.2400000e+002  9.4800000e+002  9.5200000e+002  9.2800000e+002  9.6800000e+002  9.7600000e+002  9.3200000e+002  9.6000000e+002  9.4000000e+002  9.4400000e+002  9.7600000e+002  9.8400000e+002  9.6000000e+002  9.1600000e+002  9.6400000e+002  9.5600000e+002  9.1600000e+002  9.2800000e+002  9.2400000e+002  9.0800000e+002  9.0000000e+002  8.6800000e+002  8.8000000e+002  8.9200000e+002  9.0400000e+002  9.0800000e+002  9.0000000e+002  9.5600000e+002  9.7600000e+002  9.4000000e+002  9.5600000e+002  1.0000000e+003  1.0000000e+003  9.6000000e+002  1.0080000e+003  1.0320000e+003  9.9200000e+002  1.0360000e+003  1.0400000e+003  1.0080000e+003  1.0160000e+003  1.0200000e+003  9.8400000e+002  9.8400000e+002  9.2400000e+002  9.3600000e+002  9.6400000e+002  9.4400000e+002  9.6000000e+002  9.8800000e+002  9.6800000e+002  9.5200000e+002  9.7600000e+002  9.9200000e+002  9.6800000e+002  9.7600000e+002  1.0160000e+003  9.8000000e+002  9.8000000e+002  1.0280000e+003  1.0160000e+003  1.0040000e+003  1.0480000e+003  1.0560000e+003  1.0240000e+003  1.0680000e+003  1.0800000e+003  1.0400000e+003  1.0520000e+003  1.0240000e+003  1.0240000e+003  1.0040000e+003  1.0400000e+003  1.0520000e+003  1.0520000e+003  9.8400000e+002  1.0280000e+003  1.0280000e+003  9.9200000e+002  1.0280000e+003  1.0440000e+003  1.0600000e+003  1.0560000e+003  1.0040000e+003  1.0080000e+003  1.0400000e+003  9.8800000e+002  1.0080000e+003  1.0280000e+003  1.0000000e+003  1.0440000e+003  1.0640000e+003  1.0240000e+003  1.0560000e+003  1.0880000e+003  1.0480000e+003  1.0640000e+003  1.0800000e+003  1.0520000e+003  1.0240000e+003  1.0640000e+003  1.0560000e+003  1.0200000e+003  1.0640000e+003  1.0760000e+003  1.0760000e+003  1.0360000e+003  1.0600000e+003  1.0600000e+003  1.0360000e+003  1.0320000e+003  1.0640000e+003  1.0840000e+003  1.0240000e+003  1.0560000e+003  1.0800000e+003  1.0320000e+003  1.0280000e+003  1.0480000e+003  1.0800000e+003  1.0920000e+003  1.0480000e+003  1.0600000e+003  1.0880000e+003  1.0360000e+003  1.0480000e+003  1.0640000e+003  1.0840000e+003  1.0040000e+003  1.0440000e+003  1.0600000e+003  1.0160000e+003  1.0160000e+003  1.0560000e+003  1.0640000e+003  1.0200000e+003  1.0160000e+003  1.0680000e+003  1.0280000e+003  1.0120000e+003  1.0480000e+003  1.0560000e+003  1.0000000e+003  1.0440000e+003  1.0560000e+003  1.0280000e+003  1.0280000e+003  1.0640000e+003  1.0280000e+003  1.0480000e+003  1.0720000e+003  1.0040000e+003  1.0320000e+003  9.7600000e+002  9.8000000e+002  9.9200000e+002  9.7200000e+002  1.0080000e+003  9.9600000e+002  1.0360000e+003  1.0560000e+003  1.0240000e+003  1.0440000e+003  1.0720000e+003  1.0320000e+003  1.0480000e+003  1.0840000e+003  1.0360000e+003  1.0440000e+003  1.0560000e+003  1.0440000e+003  1.0360000e+003  1.0680000e+003  1.0480000e+003  1.0400000e+003  1.0800000e+003  1.0320000e+003  1.0560000e+003  1.0680000e+003  1.0440000e+003  1.0520000e+003  1.0720000e+003  1.0200000e+003  1.0360000e+003  1.0440000e+003  9.9200000e+002  1.0360000e+003  1.0560000e+003  1.0200000e+003  1.0360000e+003  1.0440000e+003  1.0040000e+003  1.0400000e+003  1.0400000e+003  1.0120000e+003  1.0240000e+003  1.0240000e+003  9.8000000e+002  1.0000000e+003  1.0320000e+003  1.0000000e+003  9.9200000e+002  1.0240000e+003  9.8800000e+002  1.0240000e+003  1.0280000e+003  9.8800000e+002  1.0120000e+003  1.0280000e+003  9.9600000e+002  9.9600000e+002  1.0200000e+003  9.7200000e+002  9.8400000e+002  9.8800000e+002  9.9200000e+002  9.7200000e+002  1.0040000e+003  1.0040000e+003  9.5600000e+002  9.8800000e+002  1.0080000e+003  9.8000000e+002  9.8800000e+002  1.0000000e+003  9.8000000e+002  9.6800000e+002  1.0200000e+003  1.0280000e+003  9.8400000e+002  1.0200000e+003  1.0160000e+003  9.8800000e+002  1.0040000e+003  1.0240000e+003  9.8000000e+002  1.0000000e+003  1.0160000e+003  9.8800000e+002  9.9600000e+002  1.0360000e+003  1.0000000e+003  9.8000000e+002  1.0120000e+003  9.9600000e+002  9.7200000e+002  1.0080000e+003  1.0080000e+003  9.5600000e+002  9.5600000e+002  9.2800000e+002  9.6000000e+002  9.5200000e+002  9.6400000e+002  9.9600000e+002  9.9200000e+002  1.0280000e+003  1.0400000e+003  1.0440000e+003  1.0360000e+003  1.0760000e+003  1.0840000e+003  1.0600000e+003  1.0920000e+003  1.1080000e+003  1.0520000e+003  1.0720000e+003  1.1040000e+003  1.0560000e+003  1.0760000e+003  1.1040000e+003  1.0560000e+003  1.0600000e+003  1.0920000e+003  1.0480000e+003  1.0520000e+003  1.0520000e+003  1.0160000e+003  1.0440000e+003  1.0720000e+003  1.0200000e+003  1.0440000e+003  1.0600000e+003  1.0200000e+003  1.0640000e+003  1.0560000e+003  1.0080000e+003  1.0400000e+003  1.0320000e+003  1.0280000e+003  1.0480000e+003  1.0120000e+003  1.0320000e+003  1.0320000e+003  1.0000000e+003  1.0400000e+003  1.0440000e+003  1.0040000e+003  1.0120000e+003  1.0240000e+003  9.9600000e+002  1.0200000e+003  1.0400000e+003  1.0080000e+003  9.9600000e+002  1.0280000e+003  1.0600000e+003  1.0360000e+003  1.0200000e+003  1.0480000e+003  9.9600000e+002  1.0400000e+003  1.0480000e+003  1.0000000e+003  1.0160000e+003  1.0080000e+003  9.7600000e+002  9.6800000e+002  9.6800000e+002  9.6000000e+002  1.0080000e+003  1.0240000e+003  9.8800000e+002  1.0560000e+003  1.0520000e+003  1.0120000e+003  1.0640000e+003  1.0600000e+003  1.0720000e+003  1.0120000e+003  1.0440000e+003  1.0680000e+003  1.0560000e+003  1.0280000e+003  1.0680000e+003  1.0680000e+003  1.0360000e+003  1.0520000e+003  1.0800000e+003  1.0440000e+003  1.0480000e+003  1.0680000e+003  1.0320000e+003  1.0400000e+003  1.0400000e+003  1.0080000e+003  1.0320000e+003  1.0680000e+003  1.0200000e+003  1.0520000e+003  1.0560000e+003  1.0480000e+003  1.0800000e+003  1.0720000e+003  1.0080000e+003  1.0560000e+003  1.0600000e+003  1.0400000e+003  1.0800000e+003  1.0720000e+003  1.0440000e+003  1.0800000e+003  1.0680000e+003  1.0360000e+003  1.0640000e+003  1.0680000e+003  1.0400000e+003  1.0680000e+003  1.0520000e+003  1.0240000e+003  1.0680000e+003  1.0720000e+003  1.0480000e+003  1.0760000e+003  1.0920000e+003  1.0440000e+003  1.0800000e+003  1.0880000e+003  1.0440000e+003  1.0680000e+003  1.0720000e+003  1.0520000e+003  1.0840000e+003  1.0920000e+003  1.0600000e+003  1.0680000e+003  1.0800000e+003  1.0360000e+003  1.0760000e+003  1.0760000e+003  1.0400000e+003  1.0560000e+003  1.0640000e+003  1.0400000e+003  1.0600000e+003  1.0600000e+003  1.0200000e+003  1.0560000e+003  1.0520000e+003  1.0360000e+003  1.0400000e+003  1.0520000e+003  1.0160000e+003  1.0480000e+003  1.0680000e+003  1.0280000e+003  1.0400000e+003  1.0360000e+003  1.0200000e+003  1.0440000e+003  1.0680000e+003  1.0280000e+003  1.0480000e+003  1.0720000e+003  1.0320000e+003  1.0520000e+003  1.0440000e+003  1.0160000e+003  1.0440000e+003  1.0440000e+003  1.0200000e+003  1.0560000e+003  1.0320000e+003  1.0120000e+003  1.0560000e+003  1.0680000e+003  1.0600000e+003  1.0040000e+003  1.0320000e+003  1.0240000e+003  9.8800000e+002  1.0320000e+003  1.0360000e+003  9.9600000e+002  1.0080000e+003  9.9600000e+002  9.7200000e+002  9.9200000e+002  1.0000000e+003  9.7600000e+002  1.0120000e+003  1.0120000e+003  1.0280000e+003  9.7600000e+002  1.0200000e+003  1.0120000e+003  9.8000000e+002  1.0240000e+003  9.8000000e+002  9.7200000e+002  9.8400000e+002  1.0000000e+003  9.6000000e+002  9.6400000e+002  9.9200000e+002  9.5200000e+002  9.7600000e+002  9.7600000e+002  9.4800000e+002  9.8800000e+002  9.8800000e+002  9.6000000e+002  9.6400000e+002  9.2000000e+002  9.2400000e+002  9.4800000e+002  9.5600000e+002  9.3200000e+002  9.6800000e+002  9.5600000e+002  9.5200000e+002  9.7600000e+002  9.3600000e+002  9.6800000e+002  9.6000000e+002  9.5200000e+002  9.6400000e+002  9.7200000e+002  9.6000000e+002  9.7600000e+002  9.6000000e+002  9.6800000e+002  9.6400000e+002  9.3200000e+002  9.5600000e+002  9.5200000e+002  9.6000000e+002  9.5600000e+002  9.6400000e+002  9.7200000e+002  9.5600000e+002  9.6000000e+002  9.7200000e+002  9.5600000e+002  9.5200000e+002  9.8000000e+002  9.3200000e+002  9.3200000e+002  9.1600000e+002  9.2000000e+002  9.0000000e+002  8.8400000e+002  8.6800000e+002  8.8800000e+002  8.7600000e+002  8.6800000e+002  8.8800000e+002  8.7600000e+002  8.5600000e+002  8.7600000e+002  8.7200000e+002  8.7200000e+002  8.7200000e+002  8.4400000e+002  8.5200000e+002  8.4800000e+002  8.3200000e+002  8.4400000e+002  8.5200000e+002  8.3600000e+002  8.3600000e+002  8.4800000e+002  8.6000000e+002  8.4000000e+002  8.3200000e+002  8.6800000e+002  8.4800000e+002  8.3600000e+002  8.4800000e+002  8.5600000e+002  8.4000000e+002  8.6800000e+002  8.6400000e+002  8.5600000e+002  8.5200000e+002  8.4000000e+002  8.4400000e+002  8.7200000e+002  8.8400000e+002  9.0000000e+002  9.0000000e+002  9.4000000e+002  9.2400000e+002  9.2000000e+002  9.6400000e+002  9.4400000e+002  9.4000000e+002  9.6800000e+002  9.8800000e+002  9.4800000e+002  9.7600000e+002  9.8800000e+002  9.4000000e+002  9.7600000e+002  9.9200000e+002  9.3600000e+002  9.6000000e+002  9.8000000e+002  9.6000000e+002  9.5600000e+002  9.1600000e+002  9.5600000e+002  9.4800000e+002  9.3600000e+002  9.4800000e+002  9.5600000e+002  9.2000000e+002  9.5600000e+002  9.8000000e+002  9.3600000e+002  9.6000000e+002  9.6400000e+002  9.2400000e+002  9.0400000e+002  9.3600000e+002  9.5200000e+002  9.6400000e+002  9.1600000e+002  9.3600000e+002  9.4000000e+002  9.0800000e+002  9.5600000e+002  9.4000000e+002  9.4000000e+002  9.4800000e+002  9.2400000e+002  9.5200000e+002  9.3600000e+002  9.4800000e+002  9.4000000e+002  9.1200000e+002  9.3600000e+002  9.2000000e+002  9.2000000e+002  9.3600000e+002  9.1200000e+002  9.0800000e+002  9.2400000e+002  8.9600000e+002  9.3200000e+002  9.4800000e+002  9.2400000e+002  9.4400000e+002  9.4400000e+002  9.4400000e+002  9.3200000e+002  9.6400000e+002  9.3200000e+002  9.3600000e+002  9.2400000e+002  9.4400000e+002  9.2400000e+002  8.9200000e+002  9.4800000e+002  9.4800000e+002  9.3600000e+002  8.9600000e+002  9.3200000e+002  9.3200000e+002  9.0800000e+002  9.3600000e+002  9.0000000e+002  8.9600000e+002  9.3600000e+002  9.3600000e+002  9.1200000e+002  6.7200000e+002  9.0000000e+002  9.3200000e+002  9.2400000e+002  9.1200000e+002  9.2000000e+002  8.6800000e+002  8.8400000e+002  8.8400000e+002  8.6800000e+002  8.6800000e+002  8.7600000e+002  8.7600000e+002  8.8800000e+002  8.8000000e+002  8.4400000e+002  8.8000000e+002  8.4800000e+002  8.6000000e+002  8.7200000e+002  8.4800000e+002  8.4400000e+002  8.6000000e+002  8.6000000e+002  8.2800000e+002  8.4800000e+002  8.4000000e+002  8.1600000e+002  8.2800000e+002  8.4000000e+002  8.2400000e+002  8.1200000e+002  8.1600000e+002  7.8800000e+002  8.1200000e+002  8.0800000e+002  8.0400000e+002  8.0000000e+002  7.9200000e+002  8.0400000e+002  8.1600000e+002  7.9600000e+002  8.0400000e+002  8.1200000e+002  8.4000000e+002  8.4400000e+002  8.2400000e+002  8.1600000e+002  8.3600000e+002  8.1200000e+002  7.9600000e+002  8.0800000e+002  8.2800000e+002  8.5200000e+002  8.5200000e+002  8.6000000e+002  8.6400000e+002  8.4000000e+002  8.4800000e+002  8.6000000e+002  8.6400000e+002  8.6000000e+002  9.0400000e+002  9.0800000e+002  8.9200000e+002  9.0400000e+002  9.2000000e+002  9.1600000e+002  9.3600000e+002  9.0800000e+002  9.2800000e+002  9.1200000e+002  9.0800000e+002  9.2000000e+002  9.2000000e+002  9.0800000e+002  9.3200000e+002  9.0000000e+002  9.1200000e+002  9.0800000e+002  8.7200000e+002  9.0400000e+002  8.9600000e+002  9.1600000e+002  8.4800000e+002  9.0000000e+002  9.0000000e+002  8.9200000e+002  9.0000000e+002  8.8800000e+002  9.1200000e+002  9.0400000e+002  9.0400000e+002  9.0800000e+002  8.8000000e+002  8.8800000e+002  9.2000000e+002  9.0400000e+002  8.8000000e+002  9.1200000e+002  8.9200000e+002  8.8400000e+002  8.9600000e+002  9.5200000e+002  9.2400000e+002  9.1200000e+002  9.4800000e+002  9.2800000e+002  8.9200000e+002  9.2400000e+002  8.6800000e+002  9.0000000e+002  8.7200000e+002  8.6000000e+002  8.6000000e+002  8.4400000e+002  8.5600000e+002  8.7200000e+002  8.4400000e+002  8.8400000e+002  8.9200000e+002  8.8000000e+002  8.6800000e+002  8.9600000e+002  8.8400000e+002  9.0800000e+002  9.2000000e+002  9.1600000e+002  8.9200000e+002  8.4400000e+002  9.8800000e+002  9.3200000e+002  9.2000000e+002  9.1600000e+002  8.7200000e+002  9.1200000e+002  9.1200000e+002  9.0000000e+002  9.4400000e+002  6.4800000e+002  8.8000000e+002  9.1600000e+002  9.2800000e+002  9.2400000e+002  9.3200000e+002  9.1200000e+002  9.3200000e+002  9.3200000e+002  9.4400000e+002  9.4000000e+002  9.2400000e+002  9.0800000e+002  9.3600000e+002  9.3600000e+002  9.0000000e+002  8.9600000e+002  9.2400000e+002  9.2000000e+002  8.9200000e+002  9.1200000e+002  9.3200000e+002  8.9200000e+002  9.2800000e+002  9.4000000e+002  9.0400000e+002  9.2400000e+002  1.0800000e+003  9.0800000e+002  8.6000000e+002  8.7600000e+002  8.5600000e+002  9.0400000e+002  8.9600000e+002  9.0000000e+002  8.6800000e+002  8.7600000e+002  8.8000000e+002  8.6400000e+002  8.5200000e+002  8.4800000e+002  8.2800000e+002  8.3600000e+002  8.4800000e+002  8.6000000e+002  8.4400000e+002  8.6800000e+002  8.6400000e+002  8.6800000e+002  8.6000000e+002  8.8000000e+002  8.8800000e+002  8.6000000e+002  8.6400000e+002  8.8000000e+002  8.5600000e+002  8.6400000e+002  8.9600000e+002  8.8400000e+002  8.4800000e+002  8.6400000e+002  8.8800000e+002  8.6400000e+002  8.9600000e+002  8.8800000e+002  8.7200000e+002  9.1200000e+002  9.1600000e+002  8.7200000e+002  8.9600000e+002  9.3600000e+002  9.2000000e+002  8.8000000e+002  9.2000000e+002  8.8400000e+002  8.9600000e+002  9.3200000e+002  9.2000000e+002  9.0800000e+002  9.2800000e+002  9.2400000e+002  9.4000000e+002  9.5200000e+002  9.4400000e+002  9.3600000e+002  9.2000000e+002  9.4400000e+002  9.5600000e+002  9.5200000e+002  9.1600000e+002  9.5200000e+002  9.2800000e+002  9.0800000e+002  9.3600000e+002  9.4400000e+002  9.1600000e+002  9.0000000e+002  9.6000000e+002  9.4800000e+002  9.2800000e+002  9.5600000e+002  9.4800000e+002  9.2000000e+002  9.1200000e+002  8.8800000e+002  9.1600000e+002  9.3600000e+002  9.2800000e+002  9.6800000e+002  8.8800000e+002  9.3200000e+002  9.8000000e+002  1.0000000e+003  9.7600000e+002  9.6000000e+002  1.0200000e+003  9.8000000e+002  9.7600000e+002  9.9600000e+002  9.7200000e+002  9.9600000e+002  9.6400000e+002  9.3200000e+002  9.6000000e+002  9.8000000e+002  9.6000000e+002  9.8400000e+002  9.6800000e+002  9.2800000e+002  9.5600000e+002  9.2800000e+002  9.4400000e+002  9.6000000e+002  9.2400000e+002  9.0800000e+002  9.4800000e+002  9.3200000e+002  9.2400000e+002  9.5200000e+002  9.2000000e+002  9.7200000e+002  9.6800000e+002  9.6800000e+002  9.6400000e+002  9.6000000e+002  9.3200000e+002  9.6400000e+002  9.2800000e+002  9.6000000e+002  1.0040000e+003  9.4400000e+002  9.6400000e+002  9.6400000e+002  9.2800000e+002  9.6400000e+002  9.4400000e+002  9.2400000e+002  9.6000000e+002  9.2800000e+002  9.5600000e+002  9.4400000e+002  9.4800000e+002  9.7600000e+002  9.3200000e+002  9.8000000e+002  9.6400000e+002  9.3600000e+002  9.7600000e+002  9.6000000e+002  9.5600000e+002  9.9600000e+002  9.9200000e+002  9.6400000e+002  1.0000000e+003  9.6800000e+002  1.0000000e+003  9.8800000e+002  9.4400000e+002  9.7600000e+002  9.6000000e+002  9.4000000e+002  9.2400000e+002  9.6400000e+002  9.5600000e+002  9.4400000e+002  9.6800000e+002  9.9200000e+002  9.7600000e+002  9.4400000e+002  9.4000000e+002  9.6800000e+002  9.1200000e+002  9.4000000e+002  9.3200000e+002  9.4000000e+002  9.1200000e+002  9.2400000e+002  9.2800000e+002  9.6000000e+002  9.5200000e+002  9.2400000e+002  9.6000000e+002  9.5200000e+002  9.5600000e+002  9.7200000e+002  9.3600000e+002  9.7200000e+002  9.6400000e+002  9.4800000e+002  9.8400000e+002  9.4400000e+002  9.8000000e+002  9.5200000e+002  9.6000000e+002  9.7600000e+002  9.4000000e+002  1.0000000e+003  9.4800000e+002  9.8000000e+002  9.4400000e+002  9.6800000e+002  1.0080000e+003  9.6000000e+002  9.8800000e+002  1.0040000e+003  9.7200000e+002  9.8400000e+002  9.9600000e+002  9.8000000e+002  9.9600000e+002  1.0200000e+003  9.8800000e+002  1.0000000e+003  9.7600000e+002  9.4400000e+002  9.6800000e+002  9.2800000e+002  9.5200000e+002  9.5600000e+002  9.2400000e+002  9.7600000e+002  9.6000000e+002  9.4800000e+002  9.5200000e+002  9.5200000e+002  9.6000000e+002  9.1200000e+002  9.5600000e+002  9.3600000e+002  9.2400000e+002  9.2000000e+002  8.8400000e+002  8.8800000e+002  8.8000000e+002  8.8800000e+002  9.2400000e+002  9.2000000e+002  9.2800000e+002  9.5600000e+002  9.4000000e+002  9.4400000e+002  9.0400000e+002  9.4800000e+002  9.3600000e+002  9.0400000e+002  9.4400000e+002  9.2000000e+002  9.0000000e+002  9.4400000e+002  9.4800000e+002  9.0400000e+002  9.3600000e+002  9.4800000e+002  9.2000000e+002  9.5600000e+002  9.8400000e+002  9.4800000e+002  9.6800000e+002  9.6000000e+002  9.4000000e+002  9.7600000e+002  9.4800000e+002  9.6000000e+002  9.5200000e+002  9.2000000e+002  9.6000000e+002  9.4000000e+002  9.3600000e+002  9.5200000e+002  9.2400000e+002  9.4000000e+002  9.4800000e+002  9.3600000e+002  9.1200000e+002  9.4400000e+002  9.4800000e+002  9.2800000e+002  9.0000000e+002  9.2800000e+002  9.3200000e+002  9.0800000e+002  9.2000000e+002  9.0800000e+002  9.0000000e+002  9.3600000e+002  9.0400000e+002  9.2000000e+002  9.2400000e+002  8.9600000e+002  9.0400000e+002  9.4000000e+002  9.1200000e+002  9.2000000e+002  9.3200000e+002  9.1200000e+002  9.1200000e+002  8.8000000e+002  8.6800000e+002  8.5600000e+002  8.6000000e+002  8.4800000e+002  8.4400000e+002  8.4400000e+002  8.3600000e+002  8.4800000e+002  8.2800000e+002  8.2000000e+002  8.0800000e+002  7.8800000e+002  8.1600000e+002  8.3200000e+002  8.4000000e+002  8.4400000e+002  8.4000000e+002  8.0800000e+002  8.2400000e+002  8.4000000e+002  8.4000000e+002  8.5200000e+002  8.3600000e+002  8.4000000e+002  8.5600000e+002  8.2800000e+002  8.6000000e+002  8.3600000e+002  8.2800000e+002  8.2800000e+002  8.2800000e+002  8.0800000e+002  8.0800000e+002  8.1600000e+002  8.4400000e+002  8.4800000e+002  8.1200000e+002  8.3200000e+002  8.2400000e+002  8.2400000e+002  8.4800000e+002  8.3200000e+002  8.1200000e+002  8.2000000e+002  8.1600000e+002  8.0400000e+002  8.1200000e+002  8.2000000e+002  8.0000000e+002  8.2400000e+002  8.6800000e+002  8.3200000e+002  8.1200000e+002  7.8800000e+002  7.8000000e+002  7.8400000e+002  7.5600000e+002  7.5600000e+002  7.7200000e+002  7.8000000e+002  7.8000000e+002  8.2400000e+002  8.1200000e+002  7.9200000e+002  8.2400000e+002  8.5200000e+002  8.1200000e+002  8.2800000e+002  8.0400000e+002  7.8800000e+002  8.0800000e+002  7.8800000e+002  7.8000000e+002  8.0000000e+002  8.6400000e+002  8.3600000e+002  8.3200000e+002  8.3600000e+002  8.4400000e+002  8.2400000e+002  8.5200000e+002  8.6800000e+002  8.3200000e+002  8.3600000e+002  8.6000000e+002  8.6000000e+002  8.4800000e+002  8.8800000e+002  8.8800000e+002  8.6400000e+002  8.8000000e+002  8.6000000e+002  8.7600000e+002  8.9200000e+002  8.6800000e+002  8.8000000e+002  8.7600000e+002  8.6400000e+002  8.8800000e+002  8.4800000e+002  8.7600000e+002  8.6400000e+002  8.5200000e+002  8.5600000e+002  8.4800000e+002  8.8000000e+002  8.9600000e+002  8.7600000e+002  8.9600000e+002  9.2000000e+002  9.0800000e+002  9.3600000e+002  9.6000000e+002  9.3200000e+002  9.3600000e+002  9.6400000e+002  9.3600000e+002  9.2000000e+002  9.5200000e+002  9.2800000e+002  9.2400000e+002  9.3600000e+002  9.2000000e+002  9.1200000e+002  8.8000000e+002  8.8000000e+002  8.7600000e+002  8.6400000e+002  8.7200000e+002  8.8000000e+002  8.6800000e+002  8.9600000e+002  8.8000000e+002  8.8400000e+002  8.6000000e+002  8.7600000e+002  8.7200000e+002  8.7200000e+002  8.6800000e+002  8.9200000e+002  8.6000000e+002  8.7200000e+002  8.8000000e+002  8.6400000e+002  9.0000000e+002  9.1200000e+002  8.7200000e+002  8.8800000e+002  8.7600000e+002  8.6400000e+002  8.7200000e+002  8.6400000e+002  8.7600000e+002  8.8400000e+002  8.8800000e+002  8.8800000e+002  9.0400000e+002  9.0000000e+002  9.2000000e+002  9.2000000e+002  9.0000000e+002  9.2400000e+002  9.3200000e+002  9.3200000e+002  9.3600000e+002  9.4800000e+002  9.2000000e+002  9.5600000e+002  9.6400000e+002  9.8000000e+002  9.1200000e+002  9.3200000e+002  9.1200000e+002  8.8000000e+002  9.2000000e+002  8.8000000e+002  9.1200000e+002  9.0400000e+002  8.9600000e+002  9.0400000e+002  8.7600000e+002  9.1600000e+002  8.8800000e+002  8.8400000e+002  8.6000000e+002  8.7200000e+002  8.8000000e+002  8.7200000e+002  8.8400000e+002  9.0400000e+002  8.7200000e+002  9.0800000e+002  9.0800000e+002  8.8400000e+002  9.3200000e+002  9.2400000e+002  9.0000000e+002  9.4000000e+002  9.2800000e+002  9.0000000e+002  9.5200000e+002  9.4000000e+002  9.4000000e+002  9.6800000e+002  9.7200000e+002  9.4000000e+002  9.7200000e+002  9.6800000e+002  9.4800000e+002  9.8800000e+002  9.6000000e+002  9.7200000e+002  9.6400000e+002  9.2400000e+002  9.2400000e+002  8.9600000e+002  9.1200000e+002  9.3200000e+002  8.9600000e+002  9.4000000e+002  9.1200000e+002  9.0000000e+002  9.6400000e+002  9.3200000e+002  9.1200000e+002  9.5600000e+002  9.4800000e+002  9.2000000e+002  9.7600000e+002  9.4000000e+002  9.2400000e+002  9.4800000e+002  9.3600000e+002  9.5600000e+002  9.5200000e+002  9.3200000e+002  9.6400000e+002  9.7600000e+002  9.4800000e+002  9.7200000e+002  9.5600000e+002  9.3600000e+002  9.6800000e+002  9.5600000e+002  9.3600000e+002  9.7200000e+002  9.1600000e+002  9.4800000e+002  9.5200000e+002  9.2000000e+002  9.7200000e+002  9.5200000e+002  9.4800000e+002  9.8000000e+002  9.5200000e+002  9.7600000e+002  9.9200000e+002  9.4400000e+002  9.6400000e+002  9.4800000e+002  9.4000000e+002  9.7200000e+002  9.6400000e+002  9.7200000e+002  9.7200000e+002  9.6000000e+002  9.9600000e+002  9.9600000e+002  9.6000000e+002  9.9200000e+002  9.6400000e+002  9.2800000e+002  9.7600000e+002  9.6000000e+002  9.5200000e+002  9.5600000e+002  9.4400000e+002  9.7200000e+002  9.7600000e+002  9.5200000e+002  9.8000000e+002  9.8400000e+002  9.5600000e+002  9.8000000e+002  9.7600000e+002  9.5200000e+002  9.7200000e+002  9.5600000e+002  9.6000000e+002  9.6400000e+002  9.4000000e+002  9.4400000e+002  9.5200000e+002  9.4800000e+002  9.6800000e+002  9.5200000e+002  9.5200000e+002  9.6400000e+002  9.5600000e+002  9.1600000e+002  9.4000000e+002  9.4800000e+002  9.3600000e+002  9.6800000e+002  9.4800000e+002  9.2000000e+002  9.4400000e+002  9.3200000e+002  9.2400000e+002  9.6400000e+002  9.3200000e+002  9.4800000e+002  9.5200000e+002  9.4400000e+002  9.7600000e+002  9.8800000e+002  9.5600000e+002  9.7600000e+002  9.9600000e+002  9.8000000e+002  9.8000000e+002  9.8400000e+002  9.3600000e+002  9.6000000e+002  9.7600000e+002  9.6400000e+002  9.8800000e+002  9.8400000e+002  9.8400000e+002  1.0240000e+003  1.0320000e+003  1.0120000e+003  1.0240000e+003  1.0120000e+003  1.0120000e+003  1.0080000e+003  9.9600000e+002  1.0360000e+003  1.0160000e+003  9.6000000e+002  1.0160000e+003  1.0000000e+003  9.6800000e+002  9.4000000e+002  9.4400000e+002  9.2800000e+002  9.6400000e+002  9.7200000e+002  9.5200000e+002  1.0000000e+003  9.8000000e+002  9.5600000e+002  9.8000000e+002  9.4800000e+002  9.9200000e+002  9.7200000e+002  9.8800000e+002  9.9600000e+002  9.6000000e+002  9.7600000e+002  9.5600000e+002  9.5600000e+002  9.8400000e+002  9.6000000e+002  9.9200000e+002  1.0000000e+003  9.8000000e+002  1.0040000e+003  9.6800000e+002  9.5600000e+002  9.9600000e+002  9.8000000e+002  9.3600000e+002  9.6800000e+002  9.9200000e+002  9.5600000e+002  9.8800000e+002  9.8400000e+002  9.6800000e+002  9.5200000e+002  9.6400000e+002  9.4000000e+002  9.6000000e+002  9.7600000e+002  1.0040000e+003  9.7200000e+002  1.0320000e+003  1.0200000e+003  9.9600000e+002  1.0240000e+003  1.0360000e+003  1.0160000e+003  1.0320000e+003  1.0200000e+003  1.0200000e+003  1.0560000e+003  1.0280000e+003  1.0760000e+003  1.0680000e+003  1.0200000e+003  1.0640000e+003  1.0720000e+003  1.0280000e+003  1.0640000e+003  1.0760000e+003  1.0080000e+003  1.0320000e+003  1.0480000e+003  1.0200000e+003  1.0360000e+003  1.0440000e+003  9.8400000e+002  1.0160000e+003  1.0280000e+003  9.9600000e+002  1.0240000e+003  1.0000000e+003  1.0400000e+003  1.0520000e+003  1.0200000e+003  1.0640000e+003  1.0520000e+003  1.0320000e+003  1.0480000e+003  1.0160000e+003  1.0560000e+003  1.0520000e+003  1.0200000e+003  1.0120000e+003  1.0240000e+003  9.8000000e+002  9.6800000e+002  9.3200000e+002  9.1200000e+002  9.3600000e+002  9.0800000e+002  9.2000000e+002  9.0000000e+002  9.2800000e+002  9.6000000e+002  9.6800000e+002  9.5600000e+002  1.0000000e+003  1.0120000e+003  9.8400000e+002  1.0320000e+003  1.0280000e+003  1.0200000e+003  1.0440000e+003  1.0000000e+003  9.8000000e+002  9.8000000e+002  9.7200000e+002  9.8400000e+002  1.0320000e+003  1.0520000e+003  1.0400000e+003  1.0600000e+003  1.1000000e+003  1.0520000e+003  1.0880000e+003  1.1000000e+003  1.0560000e+003  1.0920000e+003  1.1200000e+003  1.0560000e+003  1.0880000e+003  1.0960000e+003  1.0640000e+003  1.0840000e+003  1.1200000e+003  1.0640000e+003  1.0920000e+003  1.0880000e+003  1.0480000e+003  1.0640000e+003  1.0920000e+003  1.0960000e+003  1.0440000e+003  1.0920000e+003  1.0720000e+003  1.0880000e+003  1.0520000e+003  1.0320000e+003  9.9200000e+002  9.9200000e+002  1.0240000e+003  1.0200000e+003  1.0400000e+003  1.0480000e+003  1.0320000e+003  1.0720000e+003  1.0480000e+003  1.0920000e+003  1.0880000e+003  1.1040000e+003  1.0520000e+003  1.0880000e+003  1.1040000e+003  1.0400000e+003  1.0960000e+003  1.1200000e+003  1.1240000e+003  1.0840000e+003  1.1040000e+003  1.1120000e+003  1.0600000e+003  1.1000000e+003  1.0920000e+003  1.0200000e+003  1.0560000e+003  1.0360000e+003  1.0680000e+003  1.0640000e+003  1.0640000e+003  1.0240000e+003  1.0760000e+003  1.0520000e+003  1.0760000e+003  1.1080000e+003  1.0440000e+003  1.0920000e+003  1.0680000e+003  1.0480000e+003  1.0720000e+003  1.0600000e+003  1.0200000e+003  1.0680000e+003  1.0840000e+003  1.0320000e+003  1.0680000e+003  1.0560000e+003  1.0200000e+003  1.0600000e+003  1.0520000e+003  1.0040000e+003  1.0320000e+003  1.0360000e+003  1.0520000e+003  1.0080000e+003  9.8000000e+002  9.7200000e+002  9.6800000e+002  9.9600000e+002  9.8000000e+002  9.4800000e+002  9.8000000e+002  9.7600000e+002  9.9200000e+002  1.0160000e+003  9.9600000e+002  1.0280000e+003  1.0280000e+003  1.0080000e+003  1.0000000e+003  1.0280000e+003  1.0160000e+003  9.7600000e+002  9.8000000e+002  9.6800000e+002  9.5200000e+002  9.9600000e+002  9.8400000e+002  9.6400000e+002  1.0000000e+003  9.9600000e+002  9.8000000e+002  1.0080000e+003  1.0160000e+003  9.7600000e+002  9.5600000e+002  9.7200000e+002  9.6800000e+002  9.8400000e+002  9.6800000e+002  9.4400000e+002  9.4800000e+002  9.6800000e+002  9.7200000e+002  9.8800000e+002  9.3600000e+002  9.2800000e+002  9.2000000e+002  9.1200000e+002  9.2400000e+002  9.1200000e+002  9.4400000e+002  9.4400000e+002  9.4400000e+002  9.8000000e+002  1.0160000e+003  9.9600000e+002  1.0120000e+003  1.0040000e+003  1.0280000e+003  1.0480000e+003  9.9200000e+002  1.0480000e+003  1.0560000e+003  1.0160000e+003  1.0520000e+003  1.0320000e+003  1.0200000e+003  1.0440000e+003  1.0240000e+003  1.0400000e+003  1.0560000e+003  1.0240000e+003  1.0600000e+003  1.0720000e+003  1.0320000e+003  1.0720000e+003  1.0760000e+003  1.0320000e+003  1.0760000e+003  1.0600000e+003  1.0640000e+003  1.0680000e+003  1.0120000e+003  1.0720000e+003  1.0600000e+003  1.0400000e+003  1.0680000e+003  1.0120000e+003  1.0600000e+003  1.0520000e+003  1.0320000e+003  1.0400000e+003  1.0560000e+003  1.0280000e+003  1.0560000e+003  1.0680000e+003  1.0160000e+003  1.0600000e+003  1.0320000e+003  1.0560000e+003  1.0120000e+003  1.0400000e+003  1.0320000e+003  1.0680000e+003  1.0640000e+003  1.0400000e+003  1.0520000e+003  1.0160000e+003  1.0640000e+003  1.0440000e+003  1.0720000e+003  1.0720000e+003  1.0280000e+003  1.0640000e+003  1.0800000e+003  1.0440000e+003  1.0560000e+003  1.0760000e+003  1.0960000e+003  1.0400000e+003  1.0840000e+003  1.0560000e+003  1.0640000e+003  1.0640000e+003  1.0520000e+003  1.0920000e+003  1.0160000e+003  1.0440000e+003  1.0400000e+003  1.0120000e+003  1.0600000e+003  1.0600000e+003  1.0240000e+003  1.0560000e+003  1.0840000e+003  1.0320000e+003  1.0600000e+003  1.0680000e+003  1.0280000e+003  1.0720000e+003  1.0680000e+003  1.0240000e+003  1.0520000e+003  1.0200000e+003  1.0480000e+003  1.0480000e+003  1.0520000e+003  1.0240000e+003  1.0800000e+003  1.0920000e+003  1.0360000e+003  1.0480000e+003  1.0360000e+003  1.0720000e+003  1.0240000e+003  1.0440000e+003  1.0040000e+003  1.0240000e+003  1.0280000e+003  1.0080000e+003  1.0360000e+003  1.0360000e+003  1.0160000e+003  1.0440000e+003  1.0640000e+003  1.0320000e+003  1.0440000e+003  1.0720000e+003  1.0480000e+003  1.0640000e+003  1.0800000e+003  1.0720000e+003  1.0760000e+003  1.1000000e+003  1.0800000e+003  1.0560000e+003  1.0920000e+003  1.1040000e+003  1.0760000e+003  1.0760000e+003  1.0960000e+003  1.0560000e+003  1.0920000e+003  1.1080000e+003  1.0840000e+003  1.0840000e+003  1.1000000e+003  1.0560000e+003  1.0720000e+003  1.1000000e+003  1.0840000e+003  1.0720000e+003  1.0880000e+003  1.1120000e+003  1.0800000e+003  1.0800000e+003  1.0920000e+003  1.0560000e+003  1.0840000e+003  1.0720000e+003  1.0560000e+003  1.0760000e+003  1.0440000e+003  1.0480000e+003  1.0720000e+003  1.0480000e+003  1.0680000e+003  1.0440000e+003  1.0360000e+003  1.0680000e+003  1.0520000e+003  1.0440000e+003  1.0680000e+003  1.0360000e+003  1.0400000e+003  1.0600000e+003  1.0240000e+003  1.0400000e+003  1.0400000e+003  1.0240000e+003  1.0400000e+003  1.0600000e+003  1.0320000e+003  1.0520000e+003  1.0600000e+003  1.0440000e+003  1.0640000e+003  1.0840000e+003  1.0560000e+003  1.0800000e+003  1.0800000e+003  1.0680000e+003  1.0960000e+003  1.0840000e+003  1.0560000e+003  1.0760000e+003  1.0880000e+003  1.0600000e+003  1.0760000e+003  1.0800000e+003  1.0280000e+003  1.0400000e+003  1.0400000e+003  1.0400000e+003  1.0480000e+003  1.0360000e+003  1.0440000e+003  1.0600000e+003  1.0360000e+003  1.0640000e+003  1.0600000e+003  1.0320000e+003  1.0560000e+003  1.0640000e+003  1.0480000e+003  1.0760000e+003  1.0560000e+003  1.0440000e+003  1.0640000e+003  1.0840000e+003  1.0520000e+003  1.0760000e+003  1.0880000e+003  1.0760000e+003  1.0800000e+003  1.1040000e+003  1.0600000e+003  1.0640000e+003  1.0840000e+003  1.0760000e+003  1.0880000e+003  1.0960000e+003  1.0640000e+003  1.0800000e+003  1.1000000e+003  1.0760000e+003  1.0960000e+003  1.0920000e+003  1.0680000e+003  1.0720000e+003  1.0920000e+003  1.0480000e+003  1.0520000e+003  1.0640000e+003  1.0360000e+003  1.0240000e+003  1.0400000e+003  1.0320000e+003  1.0160000e+003  1.0400000e+003  1.0440000e+003  1.0280000e+003  1.0240000e+003  1.0400000e+003  1.0320000e+003  1.0200000e+003  1.0440000e+003  1.0560000e+003  1.0360000e+003  1.0360000e+003  1.0560000e+003  1.0360000e+003  1.0440000e+003  1.0680000e+003  1.0440000e+003  1.0360000e+003  1.0640000e+003  1.0720000e+003  1.0480000e+003  1.0840000e+003  1.0760000e+003  1.0560000e+003  1.0600000e+003  1.0960000e+003  1.0720000e+003  1.0480000e+003  1.0480000e+003  1.0240000e+003  1.0600000e+003  1.0440000e+003  1.0560000e+003  1.0080000e+003  1.0560000e+003  1.0480000e+003  1.0440000e+003  1.0560000e+003  1.0720000e+003  1.0360000e+003  1.0400000e+003  1.0800000e+003  1.0320000e+003  1.0480000e+003  1.0560000e+003  1.0440000e+003  1.0680000e+003  1.0960000e+003  1.0760000e+003  1.0640000e+003  1.0840000e+003  1.0640000e+003  1.0800000e+003  1.0880000e+003  1.0680000e+003  1.0600000e+003  1.1000000e+003  1.1040000e+003  1.0800000e+003  1.0920000e+003  1.0960000e+003  1.0440000e+003  1.0880000e+003  1.0920000e+003  1.0560000e+003  1.0720000e+003  1.0800000e+003  1.0920000e+003  1.0560000e+003  1.0760000e+003  1.0680000e+003  1.0560000e+003  1.0680000e+003  1.0760000e+003  1.0680000e+003  1.0680000e+003  1.0760000e+003  1.0560000e+003  1.0720000e+003  1.0880000e+003  1.0800000e+003  1.0440000e+003  1.0880000e+003  1.0840000e+003  1.0640000e+003  1.0640000e+003  1.0840000e+003  1.0480000e+003  1.0520000e+003  1.0920000e+003  1.0800000e+003  1.0640000e+003  1.0800000e+003  1.0800000e+003  1.0520000e+003  1.0960000e+003  1.0680000e+003  1.0560000e+003  1.0680000e+003  1.0800000e+003  1.0600000e+003  1.0720000e+003  1.0960000e+003  1.0520000e+003  1.0840000e+003  1.0920000e+003  1.0640000e+003  1.0600000e+003  1.0840000e+003  1.0800000e+003  1.0640000e+003  1.1040000e+003  1.1080000e+003  1.0720000e+003  1.0800000e+003  1.0920000e+003  1.0800000e+003  1.0920000e+003  1.0880000e+003  1.0800000e+003  1.0880000e+003  1.1040000e+003  1.0720000e+003  1.0760000e+003  1.0720000e+003  1.0440000e+003  1.0720000e+003  1.0720000e+003  1.0560000e+003  1.0600000e+003  1.0760000e+003  1.0440000e+003  1.0760000e+003  1.0760000e+003  1.0600000e+003  1.0600000e+003  1.0760000e+003  1.0520000e+003  1.0720000e+003  1.0640000e+003  1.0480000e+003  1.0600000e+003  1.0640000e+003  1.0400000e+003  1.0520000e+003  1.0680000e+003  1.0240000e+003  1.0600000e+003  1.0520000e+003  1.0400000e+003  1.0600000e+003  1.0240000e+003  1.0480000e+003  1.0520000e+003  1.0400000e+003  1.0480000e+003  1.0680000e+003  1.0640000e+003  1.0080000e+003  1.0000000e+003  9.7600000e+002  1.0080000e+003  1.0120000e+003  1.0240000e+003  1.0280000e+003  1.0440000e+003  1.0000000e+003  1.0120000e+003  9.9600000e+002  9.8800000e+002  1.0160000e+003  1.0400000e+003  1.0200000e+003  1.0320000e+003  1.0520000e+003  1.0200000e+003  1.0240000e+003  1.0440000e+003  9.8800000e+002  1.0280000e+003  1.0320000e+003  9.8400000e+002  9.9200000e+002  9.7600000e+002  9.6800000e+002  1.0080000e+003  9.9200000e+002  1.0080000e+003  9.8800000e+002  9.6800000e+002  9.7200000e+002  9.7200000e+002  9.8800000e+002  9.9200000e+002  1.0000000e+003  9.7600000e+002  9.4000000e+002  1.0160000e+003  9.8400000e+002  9.6800000e+002  1.0000000e+003  1.0160000e+003  9.8400000e+002  9.9600000e+002  9.8800000e+002  9.5600000e+002  9.3600000e+002  9.4800000e+002  9.4000000e+002  9.6400000e+002  1.0000000e+003  1.0240000e+003  1.0080000e+003  1.0360000e+003  1.0160000e+003  1.0200000e+003  1.0560000e+003  1.0280000e+003  1.0480000e+003  1.0520000e+003  1.0320000e+003  1.0480000e+003  1.0560000e+003  1.0400000e+003  1.0800000e+003  1.0880000e+003  1.0280000e+003  1.0840000e+003  1.0720000e+003  1.0480000e+003  1.0840000e+003  1.0880000e+003  1.0360000e+003  1.0800000e+003  1.0760000e+003  1.0480000e+003  1.0840000e+003  1.0760000e+003  1.0560000e+003  1.0760000e+003  1.0840000e+003  1.0600000e+003  1.0880000e+003  1.0600000e+003  1.0480000e+003  1.0840000e+003  1.0640000e+003  1.0520000e+003  1.0720000e+003  1.0640000e+003  1.0440000e+003  1.0720000e+003  1.0360000e+003  1.0800000e+003  1.0760000e+003  1.0480000e+003  1.0680000e+003  1.1000000e+003  1.0640000e+003  1.0800000e+003  1.0920000e+003  1.0480000e+003  1.0960000e+003  1.0960000e+003  1.0640000e+003  1.0840000e+003  1.1000000e+003  1.0600000e+003  1.1000000e+003  1.0960000e+003  1.0600000e+003  1.0920000e+003  1.0880000e+003  1.0640000e+003  1.1000000e+003  1.1080000e+003  1.0560000e+003  1.1000000e+003  1.1080000e+003  1.0720000e+003  1.0880000e+003  1.1040000e+003  1.0560000e+003  1.0880000e+003  1.0960000e+003  1.0560000e+003  1.0760000e+003  1.0720000e+003  1.0600000e+003  1.0960000e+003  1.1000000e+003  1.0520000e+003  1.0960000e+003  1.0800000e+003  1.0640000e+003  1.0880000e+003  1.0760000e+003  1.0480000e+003  1.0760000e+003  1.0720000e+003  1.0600000e+003  1.0800000e+003  1.0680000e+003  1.0560000e+003  1.0720000e+003  1.0760000e+003  1.0680000e+003  1.0760000e+003  1.0400000e+003  1.0760000e+003  1.0840000e+003  1.0480000e+003  1.0760000e+003  1.0720000e+003  1.0400000e+003  1.0800000e+003  1.0920000e+003  1.0560000e+003  1.0800000e+003  1.0680000e+003  1.0520000e+003  1.0840000e+003  1.0920000e+003  1.0520000e+003  1.0680000e+003  1.0720000e+003  1.0480000e+003  1.0800000e+003  1.0440000e+003  1.0640000e+003  1.0640000e+003  1.0440000e+003  1.0800000e+003  1.0760000e+003  1.0440000e+003  1.0760000e+003  1.0800000e+003  1.0520000e+003  1.0640000e+003  1.0680000e+003  1.0280000e+003  1.0760000e+003  1.0720000e+003  1.0440000e+003  1.0680000e+003  1.0680000e+003  1.0440000e+003  1.0680000e+003  1.0800000e+003  1.0360000e+003  1.0680000e+003  1.0720000e+003  1.0680000e+003  1.0720000e+003  1.0920000e+003  1.0680000e+003  1.0480000e+003  1.0760000e+003  1.0960000e+003  1.0680000e+003  1.0840000e+003  1.0960000e+003  1.0440000e+003  1.0920000e+003  1.0920000e+003  1.0760000e+003  1.0640000e+003  1.0920000e+003  1.0720000e+003  1.0880000e+003  1.0840000e+003  1.0400000e+003  1.0760000e+003  1.0840000e+003  1.0640000e+003  1.0680000e+003  1.0880000e+003  1.0560000e+003  1.0920000e+003  1.0960000e+003  1.0840000e+003  1.0840000e+003  1.1080000e+003  1.0720000e+003  1.1000000e+003  1.1040000e+003  1.0600000e+003  1.0960000e+003  1.0960000e+003  1.0720000e+003  1.0720000e+003  1.0880000e+003  1.0440000e+003  1.0520000e+003  1.0680000e+003  1.0560000e+003  1.0440000e+003  1.0640000e+003  1.0520000e+003  1.0440000e+003  1.0760000e+003  1.0760000e+003  1.0600000e+003  1.0640000e+003  1.0800000e+003  1.0480000e+003  1.0720000e+003  1.0800000e+003  1.0440000e+003  1.0600000e+003  1.0760000e+003  1.0560000e+003  1.0680000e+003  1.0840000e+003  1.0360000e+003  1.0520000e+003  1.0640000e+003  1.0520000e+003  1.0320000e+003  1.0480000e+003  1.0520000e+003  1.0200000e+003  1.0480000e+003  1.0320000e+003  1.0120000e+003  1.0240000e+003  1.0160000e+003  1.0120000e+003  1.0280000e+003  1.0040000e+003  1.0160000e+003  1.0080000e+003  9.9200000e+002  1.0280000e+003  1.0000000e+003  1.0160000e+003  9.8800000e+002  1.0000000e+003  1.0120000e+003  1.0080000e+003  9.7600000e+002  9.7200000e+002  9.9200000e+002  9.6400000e+002  9.9200000e+002  1.0000000e+003  9.8400000e+002  1.0160000e+003  1.0200000e+003  1.0000000e+003  1.0320000e+003  1.0480000e+003  1.0160000e+003  1.0320000e+003  1.0480000e+003  1.0320000e+003  1.0360000e+003  1.0560000e+003  1.0640000e+003  1.0360000e+003  1.0600000e+003  1.0760000e+003  1.0360000e+003  1.0480000e+003  1.0640000e+003  1.0400000e+003  1.0520000e+003  1.0800000e+003  1.0360000e+003  1.0520000e+003  1.0640000e+003  1.0320000e+003  1.0640000e+003  1.0640000e+003  1.0440000e+003  1.0400000e+003  1.0560000e+003  1.0360000e+003  1.0520000e+003  1.0640000e+003  1.0480000e+003  1.0400000e+003  1.0520000e+003  1.0560000e+003  1.0280000e+003  1.0400000e+003  1.0280000e+003  1.0400000e+003  1.0200000e+003  1.0400000e+003  1.0640000e+003  1.0440000e+003  1.0600000e+003  1.0520000e+003  1.0280000e+003  1.0640000e+003  1.0840000e+003  1.0400000e+003  1.0560000e+003  1.0640000e+003  1.0240000e+003  1.0760000e+003  1.0880000e+003  1.0640000e+003  1.0880000e+003  1.0880000e+003  1.0520000e+003  1.0640000e+003  1.0840000e+003  1.0560000e+003  1.0440000e+003  1.0480000e+003  1.0200000e+003  1.0000000e+003  1.0280000e+003  1.0400000e+003  1.0640000e+003  1.0680000e+003  1.0520000e+003  1.0520000e+003  1.0600000e+003  1.0520000e+003  1.0360000e+003  1.0240000e+003  1.0320000e+003  1.0080000e+003  9.5600000e+002  9.4000000e+002  9.4800000e+002  9.3600000e+002  9.6000000e+002  9.6000000e+002  9.7600000e+002  9.6400000e+002  9.6800000e+002  9.9600000e+002  9.6800000e+002  1.0040000e+003  9.8000000e+002  9.8800000e+002  9.4000000e+002  9.6000000e+002  9.5600000e+002  9.2400000e+002  9.3600000e+002  9.3200000e+002  9.1600000e+002  9.1200000e+002  9.1600000e+002  9.3200000e+002  9.4400000e+002  9.2000000e+002  9.2800000e+002  9.2800000e+002  9.1600000e+002  9.3200000e+002  9.4000000e+002  9.0400000e+002  9.0000000e+002  9.5600000e+002  9.4400000e+002  9.4800000e+002  9.2000000e+002  9.2000000e+002  9.2000000e+002  9.4800000e+002  9.5600000e+002  9.8400000e+002  1.0920000e+003  9.6000000e+002  9.4800000e+002  9.5200000e+002  9.6000000e+002  9.5200000e+002  9.5600000e+002  9.6000000e+002  9.6000000e+002  9.6000000e+002  9.4000000e+002  9.5600000e+002  9.8400000e+002  9.4800000e+002  1.0000000e+003  1.0160000e+003  9.9600000e+002  9.9600000e+002  1.0360000e+003  1.0480000e+003  1.0240000e+003  1.0440000e+003  1.0680000e+003  1.0480000e+003  1.0400000e+003  1.0960000e+003  1.0760000e+003  1.0640000e+003  1.0880000e+003  1.0280000e+003  1.0560000e+003  1.0240000e+003  1.0480000e+003  1.0720000e+003  1.0600000e+003  1.0680000e+003  1.1000000e+003  1.0880000e+003  1.0960000e+003  1.0600000e+003  1.0880000e+003  1.0800000e+003  1.1000000e+003  1.1400000e+003  1.1160000e+003  1.0960000e+003  1.1240000e+003  1.0920000e+003  1.1240000e+003  1.1280000e+003  1.0800000e+003  1.0960000e+003  1.1280000e+003  1.1120000e+003  1.1120000e+003  1.1400000e+003  1.1200000e+003  1.1240000e+003  1.1280000e+003  1.1320000e+003  1.1440000e+003  1.1080000e+003  1.1200000e+003  1.0960000e+003  1.1000000e+003  1.0880000e+003  1.0760000e+003  1.1000000e+003  1.0920000e+003  1.0800000e+003  1.1080000e+003  1.0600000e+003  1.1000000e+003  1.0800000e+003  1.1000000e+003  1.1040000e+003  1.0960000e+003  1.1240000e+003  1.1320000e+003  1.0960000e+003  1.1280000e+003  1.0960000e+003  1.0840000e+003  1.1200000e+003  1.0920000e+003  1.0840000e+003  1.1040000e+003  1.0600000e+003  1.0720000e+003  1.0480000e+003  9.9600000e+002  1.0080000e+003  1.0040000e+003  1.0520000e+003  1.0840000e+003  1.0720000e+003  1.0880000e+003  1.1320000e+003  1.1280000e+003  1.1000000e+003  1.1520000e+003  1.0960000e+003  1.1040000e+003  1.1400000e+003  1.1240000e+003  1.1480000e+003  1.1480000e+003  1.1080000e+003  1.1600000e+003  1.1520000e+003  1.1600000e+003  1.1880000e+003  1.1600000e+003  1.1760000e+003  1.1680000e+003  1.1480000e+003  1.1960000e+003  1.1320000e+003  1.1760000e+003  1.1760000e+003  1.1520000e+003  1.1720000e+003  1.1560000e+003  1.1320000e+003  1.1800000e+003  1.1520000e+003  1.1280000e+003  1.1520000e+003  1.1480000e+003  1.1080000e+003  1.1520000e+003  1.1280000e+003  1.1080000e+003  1.1320000e+003  1.1200000e+003  1.1400000e+003  1.1040000e+003  1.1120000e+003  1.1480000e+003  1.1360000e+003  1.1440000e+003  1.1720000e+003  1.1440000e+003  1.1400000e+003  1.1880000e+003  1.1560000e+003  1.1520000e+003  1.1640000e+003  1.1400000e+003  1.1800000e+003  1.1840000e+003  1.1640000e+003  1.1880000e+003  1.1560000e+003  1.1560000e+003  1.1840000e+003  1.1480000e+003  1.1760000e+003  1.1840000e+003  1.1560000e+003  1.1760000e+003  1.1480000e+003  1.1680000e+003  1.1640000e+003  1.1720000e+003  1.1760000e+003  1.1320000e+003  1.1680000e+003  1.1880000e+003  1.1640000e+003  1.1920000e+003  1.1760000e+003  1.1560000e+003  1.1960000e+003  1.1720000e+003  1.1640000e+003  1.1720000e+003  1.1600000e+003  1.1840000e+003  1.1520000e+003  1.1880000e+003  1.1520000e+003  1.1600000e+003  1.1880000e+003  1.1680000e+003  1.1680000e+003  1.1640000e+003  1.1360000e+003  1.1840000e+003  1.1440000e+003  1.1280000e+003  1.1320000e+003  1.1200000e+003  1.1440000e+003  1.1360000e+003  1.1440000e+003  1.1520000e+003  1.1240000e+003  1.1560000e+003  1.1600000e+003  1.1600000e+003  1.1680000e+003  1.1440000e+003  1.1760000e+003  1.1560000e+003  1.1720000e+003  1.1600000e+003  1.1400000e+003  1.1640000e+003  1.1600000e+003  1.1440000e+003  1.1720000e+003  1.1360000e+003  1.1400000e+003  1.1560000e+003  1.1160000e+003  1.1320000e+003  1.1160000e+003  1.1120000e+003  1.1240000e+003  1.1000000e+003  1.1200000e+003  1.0880000e+003  1.1280000e+003  1.1280000e+003  1.1080000e+003  1.1160000e+003  1.1040000e+003  1.0840000e+003  1.1240000e+003  1.1280000e+003  1.1280000e+003  1.0760000e+003  1.1280000e+003  1.1240000e+003  1.0960000e+003  1.1200000e+003  1.1160000e+003  1.1040000e+003  1.1400000e+003  1.1120000e+003  1.1280000e+003  1.1040000e+003  1.0680000e+003  1.0600000e+003  1.0280000e+003  1.0640000e+003  1.0240000e+003  1.0680000e+003  1.0920000e+003  1.0840000e+003  1.1160000e+003  1.1080000e+003  1.0960000e+003  1.1080000e+003  1.0920000e+003  1.0720000e+003  1.0440000e+003  1.0080000e+003  1.0680000e+003  1.0400000e+003  1.0960000e+003  1.0960000e+003  1.0720000e+003  1.0640000e+003  1.1040000e+003  1.0680000e+003  1.0720000e+003  1.0960000e+003  1.0720000e+003  1.1160000e+003  1.1560000e+003  1.1600000e+003  1.1320000e+003  1.1760000e+003  1.1560000e+003  1.1360000e+003  1.1720000e+003  1.1920000e+003  1.1520000e+003  1.1840000e+003  1.1840000e+003  1.1560000e+003  1.1600000e+003  1.1760000e+003  1.1440000e+003  1.1840000e+003  1.1440000e+003  1.1480000e+003  1.1560000e+003  1.1520000e+003  1.1680000e+003  1.1640000e+003  1.1240000e+003  1.1680000e+003  1.1760000e+003  1.1640000e+003  1.1920000e+003  1.1720000e+003  1.1320000e+003  1.1680000e+003  1.1680000e+003  1.1680000e+003  1.1720000e+003  1.1360000e+003  1.1520000e+003  1.1920000e+003  1.1800000e+003  1.1760000e+003  1.1600000e+003  1.1360000e+003  1.1520000e+003  1.1880000e+003  1.1200000e+003  1.1600000e+003  1.1320000e+003  1.1560000e+003  1.1400000e+003  1.1120000e+003  1.1160000e+003  1.1160000e+003  1.1160000e+003  1.1280000e+003  1.0920000e+003  1.1280000e+003  1.1280000e+003  1.1480000e+003  1.1440000e+003  1.1200000e+003  1.1560000e+003  1.1560000e+003  1.1400000e+003  1.1200000e+003  1.1360000e+003  1.1480000e+003  1.1080000e+003  1.0800000e+003  1.0720000e+003  1.1480000e+003  1.1560000e+003  1.1760000e+003  1.1800000e+003  1.1960000e+003  1.1920000e+003  1.1400000e+003  1.1720000e+003  1.1520000e+003  1.1960000e+003  1.1920000e+003  1.2000000e+003  1.1960000e+003  1.1920000e+003  1.1880000e+003  1.1400000e+003  1.1400000e+003  1.2000000e+003  1.1880000e+003  1.1400000e+003  1.1680000e+003  1.1400000e+003  1.1360000e+003  1.1880000e+003  1.1800000e+003  1.1840000e+003  1.1560000e+003  1.1640000e+003  1.1800000e+003  1.1600000e+003  1.1600000e+003  1.1480000e+003  1.1600000e+003  1.1920000e+003  1.1680000e+003  1.1680000e+003  1.1920000e+003  1.1880000e+003  1.1600000e+003  1.1680000e+003  1.1760000e+003  1.1520000e+003  1.1800000e+003  1.1800000e+003  1.1680000e+003  1.1600000e+003  1.1800000e+003  1.1880000e+003  1.1880000e+003  1.1560000e+003  1.1840000e+003  1.1800000e+003  1.1720000e+003  1.1680000e+003  1.1640000e+003  1.1400000e+003  1.1760000e+003  1.1840000e+003  1.1600000e+003  1.1640000e+003  1.1800000e+003  1.1680000e+003  1.1760000e+003  1.1720000e+003  1.1680000e+003  1.1480000e+003  1.1560000e+003  1.1760000e+003  1.1400000e+003  1.1480000e+003  1.1720000e+003  1.1400000e+003  1.1600000e+003  1.1600000e+003  1.1360000e+003  1.1440000e+003  1.1320000e+003  1.1440000e+003  1.1200000e+003  1.1120000e+003  1.1120000e+003  1.1160000e+003  1.1200000e+003  1.1000000e+003  1.1080000e+003  1.0880000e+003  1.0480000e+003  1.0680000e+003  1.0520000e+003  1.0560000e+003  1.0920000e+003  1.1160000e+003  1.1200000e+003  1.1080000e+003  1.1240000e+003  1.1400000e+003  1.1160000e+003  1.1360000e+003  1.1760000e+003  1.1600000e+003  1.1320000e+003  1.1600000e+003  1.1800000e+003  1.1600000e+003  1.1720000e+003  1.1800000e+003  1.1600000e+003  1.1840000e+003  1.2000000e+003  1.1600000e+003  1.1800000e+003  1.1880000e+003  1.1600000e+003  1.1920000e+003  1.1560000e+003  1.1640000e+003  1.1800000e+003  1.1680000e+003  1.1760000e+003  1.1880000e+003  1.1560000e+003  1.1680000e+003  1.1960000e+003  1.1720000e+003  1.1720000e+003  1.1560000e+003  1.1440000e+003  1.1840000e+003  1.1480000e+003  1.1640000e+003  1.1440000e+003  1.1440000e+003  1.1840000e+003  1.1560000e+003  1.1680000e+003  1.1920000e+003  1.1680000e+003  1.2080000e+003  1.1920000e+003  1.1800000e+003  1.1960000e+003  1.1920000e+003  1.1760000e+003  1.1880000e+003  1.1560000e+003  1.1600000e+003  1.1640000e+003  1.1560000e+003  1.1720000e+003  1.1800000e+003  1.1600000e+003  1.1840000e+003  1.1560000e+003  1.1920000e+003  1.1680000e+003  1.1440000e+003  1.1640000e+003  1.1560000e+003  1.1280000e+003  1.1600000e+003  1.1480000e+003  1.1600000e+003  1.1760000e+003  1.1680000e+003  1.1600000e+003  1.1640000e+003  1.1600000e+003  1.1880000e+003  1.1680000e+003  1.1760000e+003  1.1720000e+003  1.1560000e+003  1.1640000e+003  1.1760000e+003  1.1440000e+003  1.1800000e+003  1.1600000e+003  1.1600000e+003  1.1760000e+003  1.1520000e+003  1.1840000e+003  1.1640000e+003  1.1280000e+003  1.1800000e+003  1.1480000e+003  1.1440000e+003  1.1640000e+003  1.1480000e+003  1.1720000e+003  1.1720000e+003  1.1440000e+003  1.1960000e+003  1.1720000e+003  1.1600000e+003  1.1760000e+003  1.1800000e+003  1.1600000e+003  1.1800000e+003  1.1720000e+003  1.1640000e+003  1.1720000e+003  1.1640000e+003  1.1600000e+003  1.1720000e+003  1.1480000e+003  1.1760000e+003  1.1640000e+003  1.1280000e+003  1.1480000e+003  1.1400000e+003  1.1360000e+003  1.1640000e+003  1.1760000e+003  1.1800000e+003  1.1960000e+003  1.1720000e+003  1.1600000e+003  1.1840000e+003  1.1440000e+003  1.1640000e+003  1.1520000e+003  1.1480000e+003  1.1720000e+003  1.1440000e+003  1.1400000e+003  1.1400000e+003  1.1240000e+003  1.1640000e+003  1.1360000e+003  1.1320000e+003  1.1440000e+003  1.1480000e+003  1.1400000e+003  1.1440000e+003  1.1240000e+003  1.1440000e+003  1.1360000e+003  1.1160000e+003  1.1480000e+003  1.1400000e+003  1.1200000e+003  1.1520000e+003  1.1480000e+003  1.1240000e+003  1.1520000e+003  1.1600000e+003  1.1320000e+003  1.1400000e+003  1.1400000e+003  1.1320000e+003  1.1520000e+003  1.1280000e+003  1.1200000e+003  1.0960000e+003  1.0960000e+003  1.1160000e+003  1.0920000e+003  1.0680000e+003  1.0840000e+003  1.1080000e+003  1.1080000e+003  1.0920000e+003  1.1040000e+003  1.1320000e+003  1.1400000e+003  1.1200000e+003  1.1560000e+003  1.1600000e+003  1.1280000e+003  1.1600000e+003  1.1720000e+003  1.1440000e+003  1.1680000e+003  1.1440000e+003  1.1400000e+003  1.1760000e+003  1.1440000e+003  1.1640000e+003  1.1720000e+003  1.1400000e+003  1.1480000e+003  1.1760000e+003  1.1440000e+003  1.1600000e+003  1.1760000e+003  1.1520000e+003  1.1720000e+003  1.1880000e+003  1.1720000e+003  1.1640000e+003  1.2000000e+003  1.1680000e+003  1.1680000e+003  1.1880000e+003  1.1480000e+003  1.1760000e+003  1.1960000e+003  1.1560000e+003  1.1800000e+003  1.1840000e+003  1.1760000e+003  1.1880000e+003  1.1960000e+003  1.1520000e+003  1.1800000e+003  1.1880000e+003  1.1520000e+003  1.1680000e+003  1.1760000e+003  1.1440000e+003  1.1760000e+003  1.1840000e+003  1.1520000e+003  1.1760000e+003  1.1520000e+003  1.1720000e+003  1.1760000e+003  1.1320000e+003  1.1680000e+003  1.1240000e+003  1.1520000e+003  1.1680000e+003  1.1520000e+003  1.1480000e+003  1.1560000e+003  1.1240000e+003  1.1560000e+003  1.1240000e+003  1.1400000e+003  1.1560000e+003  1.1480000e+003  1.1600000e+003  1.1280000e+003  1.1080000e+003  1.1080000e+003  1.0880000e+003  1.0880000e+003  1.0840000e+003  1.1000000e+003  1.1480000e+003  1.1640000e+003  1.1640000e+003  1.1960000e+003  1.1760000e+003  1.1560000e+003  1.2120000e+003  1.1920000e+003  1.1640000e+003  1.1920000e+003  1.2040000e+003  1.1800000e+003  1.1840000e+003  1.2080000e+003  1.1840000e+003  1.1680000e+003  1.2000000e+003  1.1960000e+003  1.1640000e+003  1.2080000e+003  1.1920000e+003  1.1720000e+003  1.2120000e+003  1.2080000e+003  1.1920000e+003  1.2120000e+003  1.2120000e+003  1.1760000e+003  1.2000000e+003  1.1920000e+003  1.1840000e+003  1.2040000e+003  1.1720000e+003  1.1680000e+003  1.2080000e+003  1.1800000e+003  1.2040000e+003  1.2040000e+003  1.1720000e+003  1.1920000e+003  1.2000000e+003  1.1680000e+003  1.1640000e+003  1.1920000e+003  1.1760000e+003  1.1640000e+003  1.1840000e+003  1.1600000e+003  1.1520000e+003  1.1800000e+003  1.1800000e+003  1.1400000e+003  1.1560000e+003  1.1280000e+003  1.1800000e+003  1.1800000e+003  1.1360000e+003  1.1640000e+003  1.1600000e+003  1.1560000e+003  1.1800000e+003  1.1600000e+003  1.1440000e+003  1.1800000e+003  1.1480000e+003  1.1640000e+003  1.1600000e+003  1.1680000e+003  1.1280000e+003  1.1640000e+003  1.1800000e+003  1.1440000e+003  1.1560000e+003  1.1600000e+003  1.1280000e+003  1.1600000e+003  1.1640000e+003  1.1360000e+003  1.1680000e+003  1.1680000e+003  1.1520000e+003  1.1600000e+003  1.1600000e+003  1.1240000e+003  1.1680000e+003  1.1680000e+003  1.1360000e+003  1.1640000e+003  1.1280000e+003  1.1440000e+003  1.1480000e+003  1.1520000e+003  1.1120000e+003  1.1680000e+003  1.1680000e+003  1.1520000e+003  1.1520000e+003  1.1760000e+003  1.1320000e+003  1.1800000e+003  1.1720000e+003  1.1520000e+003  1.1560000e+003  1.1800000e+003  1.1520000e+003  1.1840000e+003  1.1640000e+003  1.1440000e+003  1.1720000e+003  1.1760000e+003  1.1560000e+003  1.1640000e+003  1.1520000e+003  1.1440000e+003  1.1640000e+003  1.1480000e+003  1.1800000e+003  1.1880000e+003  1.1560000e+003  1.1880000e+003  1.1800000e+003  1.1480000e+003  1.1680000e+003  1.2000000e+003  1.1640000e+003  1.1960000e+003  1.1800000e+003  1.1560000e+003  1.1640000e+003  1.1680000e+003  1.1600000e+003  1.1960000e+003  1.1600000e+003  1.1640000e+003  1.1840000e+003  1.1560000e+003  1.1720000e+003  1.1720000e+003  1.1480000e+003  1.2120000e+003  1.2040000e+003  1.1680000e+003  1.1920000e+003  1.1880000e+003  1.1560000e+003  1.1880000e+003  1.1640000e+003  1.1560000e+003  1.1800000e+003  1.1480000e+003  1.1720000e+003  1.1800000e+003  1.1520000e+003  1.1880000e+003  1.1720000e+003  1.1760000e+003  1.1800000e+003  1.1600000e+003  1.1960000e+003  1.1800000e+003  1.1440000e+003  1.1800000e+003  1.1880000e+003  1.1440000e+003  1.1680000e+003  1.1640000e+003  1.1440000e+003  1.1320000e+003  1.1480000e+003  1.1240000e+003  1.1280000e+003  1.1480000e+003  1.1120000e+003  1.1480000e+003  1.1600000e+003  1.1360000e+003  1.1400000e+003  1.1560000e+003  1.1400000e+003  1.1440000e+003  1.1680000e+003  1.1640000e+003  1.1720000e+003  1.1320000e+003  1.1520000e+003  1.1280000e+003  1.1040000e+003  1.0880000e+003  1.0760000e+003  1.1120000e+003  1.1240000e+003  1.1080000e+003  1.1440000e+003  1.1640000e+003  1.1560000e+003  1.1360000e+003  1.0880000e+003  1.0920000e+003  1.0520000e+003  1.0720000e+003  1.0600000e+003  1.0680000e+003  9.7600000e+002  1.2000000e+003  1.1360000e+003  1.1440000e+003  1.1200000e+003  1.1520000e+003  1.1240000e+003  1.1000000e+003  1.0920000e+003  1.0840000e+003  1.0480000e+003  1.1000000e+003  1.0960000e+003  1.0680000e+003  1.0760000e+003  1.1040000e+003  1.1200000e+003  1.0800000e+003  1.1040000e+003  1.1120000e+003  1.0800000e+003  1.1000000e+003  1.1200000e+003  1.1040000e+003  1.1400000e+003  1.1520000e+003  1.1080000e+003  1.1360000e+003  1.1240000e+003  1.1080000e+003  1.1640000e+003  1.1600000e+003  1.1720000e+003  1.1320000e+003  1.1560000e+003  1.1040000e+003  1.1680000e+003  1.1360000e+003  1.1400000e+003  1.1440000e+003  1.1080000e+003  1.1240000e+003  1.1560000e+003  1.1080000e+003  1.1440000e+003  1.1280000e+003  1.1440000e+003  1.1600000e+003  1.1400000e+003  1.1760000e+003  1.1680000e+003  1.1400000e+003  1.1320000e+003  1.1600000e+003  1.1600000e+003  1.1520000e+003  1.1120000e+003  1.0960000e+003  1.1280000e+003  1.1200000e+003  1.1040000e+003  1.1000000e+003  1.0680000e+003  1.0640000e+003  1.0280000e+003  1.0360000e+003  1.0360000e+003  1.0520000e+003  1.1160000e+003  1.1600000e+003  1.1480000e+003  1.1200000e+003  1.1680000e+003  1.2000000e+003  1.1640000e+003  1.1400000e+003  1.1840000e+003  1.1840000e+003  1.1600000e+003  1.1960000e+003  1.1960000e+003  1.1560000e+003  1.1880000e+003  1.1800000e+003  1.1320000e+003  1.1760000e+003  1.1880000e+003  1.1360000e+003  1.1320000e+003  1.1680000e+003  1.1520000e+003  1.1640000e+003  1.1920000e+003  1.1680000e+003  1.1920000e+003  1.1520000e+003  1.1640000e+003  1.1840000e+003  1.1560000e+003  1.1160000e+003  1.1320000e+003  1.1280000e+003  1.0400000e+003  1.0600000e+003  1.0680000e+003  1.0880000e+003  1.1040000e+003  1.0800000e+003  1.1520000e+003  1.1880000e+003  1.1640000e+003  1.1200000e+003  1.1760000e+003  1.1360000e+003  1.1800000e+003  1.1600000e+003  1.1200000e+003  1.1600000e+003  1.2000000e+003  1.1480000e+003  1.2000000e+003  1.1960000e+003  1.2320000e+003  1.2240000e+003  1.2080000e+003  1.2040000e+003  1.1840000e+003  1.2280000e+003  1.2240000e+003  1.1880000e+003  1.2080000e+003  1.2240000e+003  1.2120000e+003  1.1880000e+003  1.2040000e+003  1.1880000e+003  1.1640000e+003  1.1640000e+003  1.1440000e+003  1.1400000e+003  1.1400000e+003  1.1400000e+003  1.1320000e+003  1.1080000e+003  1.1120000e+003  1.1280000e+003  1.1640000e+003  1.1440000e+003  1.1080000e+003  1.1400000e+003  1.1640000e+003  1.1440000e+003  1.1360000e+003  1.1280000e+003  1.1320000e+003  1.0680000e+003  1.0560000e+003  1.1480000e+003  1.1600000e+003  1.1400000e+003  1.1760000e+003  1.1600000e+003  1.1760000e+003  1.1240000e+003  1.1080000e+003  1.1560000e+003  1.1840000e+003  1.1520000e+003  1.1240000e+003  1.1600000e+003  1.1920000e+003  1.1840000e+003  1.1600000e+003  1.1280000e+003  1.1360000e+003  1.1520000e+003  1.1560000e+003  1.1440000e+003  1.1440000e+003  1.1000000e+003  1.1520000e+003  1.1360000e+003  1.1000000e+003  1.0840000e+003  1.1280000e+003  1.1040000e+003  1.0920000e+003  1.0840000e+003  1.0520000e+003  1.0360000e+003  1.0600000e+003  1.1160000e+003  1.1200000e+003  1.1280000e+003  1.1520000e+003  1.1200000e+003  1.1800000e+003  1.1720000e+003  1.1600000e+003  1.1360000e+003  1.1280000e+003  1.1600000e+003  1.1760000e+003  1.1520000e+003  1.1560000e+003  1.1840000e+003  1.1760000e+003  1.1960000e+003  1.1840000e+003  1.1400000e+003  1.1680000e+003  1.1680000e+003  1.1040000e+003  1.1240000e+003  1.1600000e+003  1.1800000e+003  1.1240000e+003  1.1920000e+003  1.1400000e+003  1.1000000e+003  1.1520000e+003  1.1640000e+003  1.1600000e+003  1.1560000e+003  1.1000000e+003  1.1320000e+003  1.1360000e+003  1.1560000e+003  1.1240000e+003  1.1600000e+003  1.1560000e+003  1.1040000e+003  1.1400000e+003  1.1280000e+003  1.1360000e+003  1.1320000e+003  1.1360000e+003  1.1160000e+003  1.0640000e+003  1.0480000e+003  1.0960000e+003  1.0680000e+003  1.0880000e+003  1.0800000e+003  1.0480000e+003  1.0320000e+003  1.0160000e+003  9.8800000e+002  1.0000000e+003  1.0120000e+003  1.0120000e+003  1.0160000e+003  1.0200000e+003  1.0240000e+003  1.0080000e+003  1.0200000e+003  1.0360000e+003  1.0040000e+003  1.0280000e+003  1.0160000e+003  1.0200000e+003  1.0360000e+003  9.9200000e+002  1.0400000e+003  1.0240000e+003  1.0040000e+003  1.0200000e+003  1.0440000e+003  1.0480000e+003  1.0480000e+003  1.0200000e+003  1.0360000e+003  1.0200000e+003  1.0040000e+003  1.0160000e+003  1.0560000e+003  1.0640000e+003  1.0320000e+003  1.0640000e+003  1.0480000e+003  1.0480000e+003  1.0720000e+003  1.0800000e+003  1.0680000e+003  1.0280000e+003  1.0680000e+003  1.0000000e+003  1.0320000e+003  1.0280000e+003  1.0480000e+003  1.0480000e+003  1.0720000e+003  1.0600000e+003  1.0080000e+003  1.0560000e+003  1.0520000e+003  1.0640000e+003  1.0640000e+003  1.0680000e+003  1.0720000e+003  1.0720000e+003  1.0760000e+003  1.0880000e+003  1.0640000e+003  1.1040000e+003  1.1080000e+003  1.1160000e+003  1.1480000e+003  1.1360000e+003  1.0800000e+003  1.1160000e+003  1.1320000e+003  1.1320000e+003  1.1360000e+003  1.1240000e+003  1.0680000e+003  1.0680000e+003  1.0360000e+003  1.1080000e+003  1.0920000e+003  1.0920000e+003  1.0600000e+003  1.0800000e+003  1.0800000e+003  1.0840000e+003  1.0840000e+003  1.0600000e+003  1.1080000e+003  1.1000000e+003  1.0560000e+003  1.0720000e+003  1.1080000e+003  1.0760000e+003  1.1080000e+003  1.0560000e+003  1.0400000e+003  1.0120000e+003  1.0520000e+003  1.0520000e+003  1.0720000e+003  1.0160000e+003  1.0640000e+003  1.0720000e+003  1.0640000e+003  1.0680000e+003  1.1040000e+003  1.1200000e+003  1.1160000e+003  1.0760000e+003  1.0920000e+003  1.1240000e+003  1.0720000e+003  1.0680000e+003  1.1160000e+003  1.1080000e+003  1.0720000e+003  1.0360000e+003  1.0680000e+003  1.0480000e+003  1.0640000e+003  1.1120000e+003  1.1120000e+003  1.0840000e+003  1.0960000e+003  1.1360000e+003  1.1320000e+003  1.1120000e+003  1.1440000e+003  1.1200000e+003  1.1160000e+003  1.1400000e+003  1.1120000e+003  1.1320000e+003  1.1120000e+003  1.1360000e+003  1.0920000e+003  1.1160000e+003  1.1320000e+003  1.1080000e+003  1.1120000e+003  1.1200000e+003  1.0880000e+003  1.1080000e+003  1.1280000e+003  1.1320000e+003  1.1240000e+003  1.1240000e+003  1.0800000e+003  1.1160000e+003  1.1400000e+003  1.1320000e+003  1.0920000e+003  1.1120000e+003  1.1480000e+003  1.1200000e+003  1.1520000e+003  1.1240000e+003  1.1560000e+003  1.1640000e+003  1.1520000e+003  1.1400000e+003  1.1680000e+003  1.1760000e+003  1.1600000e+003  1.1720000e+003  1.1800000e+003  1.1880000e+003  1.1720000e+003  1.1680000e+003  1.1680000e+003  1.1400000e+003  1.1120000e+003  1.1520000e+003  1.1480000e+003  1.1520000e+003  1.1080000e+003  1.1440000e+003  1.1320000e+003  1.1440000e+003  1.1440000e+003  1.1280000e+003  1.1400000e+003  1.1360000e+003  1.1080000e+003  1.1720000e+003  1.1760000e+003  1.1400000e+003  1.0960000e+003  1.1200000e+003  1.1280000e+003  1.1160000e+003  1.0760000e+003  1.0720000e+003  1.1040000e+003  1.1040000e+003  1.1560000e+003  1.1240000e+003  1.1360000e+003  1.1680000e+003  1.1520000e+003  1.1840000e+003  1.1920000e+003  1.1920000e+003  1.1840000e+003  1.1520000e+003  1.1400000e+003  1.1200000e+003  1.1360000e+003  1.1320000e+003  1.1280000e+003  1.1280000e+003  1.1160000e+003  1.1320000e+003  1.1040000e+003  1.1160000e+003  1.1440000e+003  1.1360000e+003  1.0920000e+003  1.1040000e+003  1.1400000e+003  1.1000000e+003  1.1200000e+003  1.1600000e+003  1.1800000e+003  1.1600000e+003  1.1720000e+003  1.1920000e+003  1.2040000e+003  1.1720000e+003  1.1680000e+003  1.2040000e+003  1.1520000e+003  1.1960000e+003  1.1960000e+003  1.1760000e+003  1.1480000e+003  1.1520000e+003  1.0960000e+003  1.1000000e+003  1.0440000e+003  1.0560000e+003  1.0440000e+003  1.0240000e+003  1.0200000e+003  1.0480000e+003  9.8800000e+002  9.4400000e+002  1.0040000e+003  1.0120000e+003  1.0160000e+003  9.7200000e+002  9.4800000e+002  9.4800000e+002  9.7200000e+002  1.0160000e+003  1.0440000e+003  1.0040000e+003  1.0160000e+003  1.0640000e+003  1.0960000e+003  1.0280000e+003  1.0840000e+003  1.0880000e+003  1.0680000e+003  1.0360000e+003  1.0920000e+003  1.1040000e+003  1.0840000e+003  1.0360000e+003  1.0880000e+003  1.0840000e+003  1.1040000e+003  1.1000000e+003  1.0800000e+003  1.0720000e+003  1.0720000e+003  1.0520000e+003  1.0680000e+003  1.0560000e+003  1.0240000e+003  1.0960000e+003  1.1200000e+003  1.0920000e+003  1.0840000e+003  1.0480000e+003  1.0840000e+003  1.1080000e+003  1.0880000e+003  1.0440000e+003  1.1040000e+003  1.0640000e+003  1.0840000e+003  1.0480000e+003  1.0160000e+003  1.0000000e+003  9.6800000e+002  9.7600000e+002  9.7600000e+002  9.8400000e+002  9.7600000e+002  9.4800000e+002  9.8000000e+002  9.6000000e+002  9.7200000e+002  9.3600000e+002  9.6000000e+002  9.7200000e+002  9.9200000e+002  9.7600000e+002  9.9600000e+002  1.0480000e+003  1.0320000e+003  1.0360000e+003  1.0040000e+003  1.0200000e+003  1.0360000e+003  1.0240000e+003  1.0080000e+003  1.0440000e+003  1.0520000e+003  1.0720000e+003  1.0320000e+003  1.0240000e+003  9.9600000e+002  1.0000000e+003  1.0080000e+003  9.8000000e+002  9.8800000e+002  1.0280000e+003  1.0160000e+003  1.0040000e+003  9.7600000e+002  9.7200000e+002  1.0160000e+003  1.0000000e+003  9.8800000e+002  9.8000000e+002  1.0440000e+003  1.0520000e+003  1.0640000e+003  1.0760000e+003  1.0280000e+003  1.1000000e+003  1.0960000e+003  1.0760000e+003  1.0240000e+003  1.0640000e+003  1.0840000e+003  1.0800000e+003  1.0840000e+003  1.0640000e+003  1.0320000e+003  9.7600000e+002  9.7600000e+002  1.0160000e+003  1.0480000e+003  1.0560000e+003  1.0840000e+003  1.0440000e+003  1.1240000e+003  1.1360000e+003  1.1280000e+003  1.1320000e+003  1.1080000e+003  1.0640000e+003  1.1280000e+003  1.1120000e+003  1.0600000e+003  1.0680000e+003  1.1000000e+003  1.0520000e+003  1.1080000e+003  1.1120000e+003  1.0920000e+003  1.0920000e+003  1.1200000e+003  1.1200000e+003  1.0640000e+003  1.0520000e+003  1.1000000e+003  1.1120000e+003  1.1240000e+003  1.0640000e+003  1.0680000e+003  1.0800000e+003  1.0480000e+003  1.0280000e+003  1.0480000e+003  1.0440000e+003  1.0480000e+003  1.0200000e+003  1.0440000e+003  1.0640000e+003  1.0600000e+003  1.0240000e+003  1.0360000e+003  1.0040000e+003  1.0040000e+003  9.5200000e+002  1.0080000e+003  9.8400000e+002  1.0160000e+003  1.0160000e+003  1.0280000e+003  9.7200000e+002  9.9600000e+002  9.9600000e+002  1.0040000e+003  9.9200000e+002  1.0040000e+003  1.0440000e+003  1.0800000e+003  1.0400000e+003  1.1000000e+003  1.0960000e+003  1.0520000e+003  1.0560000e+003  1.0880000e+003  1.0560000e+003  1.1000000e+003  1.0960000e+003  1.0880000e+003  1.0920000e+003  1.0280000e+003  1.0560000e+003  1.0280000e+003  1.0160000e+003  1.0480000e+003  1.0600000e+003  1.0200000e+003  9.9200000e+002  1.0200000e+003  9.9600000e+002  9.4800000e+002  9.7600000e+002  1.0200000e+003  1.0240000e+003  1.0320000e+003  9.7600000e+002  1.0240000e+003  1.0000000e+003  1.0160000e+003  1.0320000e+003  9.9600000e+002  1.0400000e+003  1.0760000e+003  1.1080000e+003  1.1000000e+003  1.0480000e+003  1.1040000e+003  1.1240000e+003  1.0960000e+003  1.0520000e+003  1.1320000e+003  1.0720000e+003  1.0920000e+003  1.0960000e+003  1.0400000e+003  9.9600000e+002  1.0600000e+003  1.0400000e+003  1.0160000e+003  1.0520000e+003  1.0960000e+003  1.0960000e+003  1.0960000e+003  1.1720000e+003  1.1040000e+003  1.0720000e+003  1.1080000e+003  1.0640000e+003  1.0520000e+003  1.0760000e+003  1.0240000e+003  1.0760000e+003  1.0640000e+003  1.1080000e+003  1.0760000e+003  1.0800000e+003  1.0720000e+003  1.0880000e+003  1.0600000e+003  1.0280000e+003  1.0680000e+003  1.0480000e+003  1.0800000e+003  1.0520000e+003  1.0560000e+003  1.0840000e+003  1.1560000e+003  1.1400000e+003  1.0920000e+003  1.1360000e+003  1.1960000e+003  1.2000000e+003  1.1760000e+003  1.1440000e+003  1.1240000e+003  1.1080000e+003  1.1280000e+003  1.0960000e+003  1.0520000e+003  1.0560000e+003  1.0520000e+003  1.0280000e+003  1.0240000e+003  1.0080000e+003  9.8400000e+002  9.7600000e+002  1.0360000e+003  1.0240000e+003  1.0480000e+003  9.8000000e+002  9.8800000e+002  1.0000000e+003  1.0160000e+003  1.0240000e+003  1.0080000e+003  1.0600000e+003  1.0800000e+003  1.0640000e+003  1.1040000e+003  1.1360000e+003  1.0760000e+003  1.1200000e+003  1.1080000e+003  1.0800000e+003  1.0440000e+003  1.0840000e+003  1.0440000e+003  1.1040000e+003  1.1120000e+003  1.1120000e+003  1.1040000e+003  1.0480000e+003  1.0680000e+003  1.1480000e+003  1.1440000e+003  1.1160000e+003  1.0760000e+003  1.0880000e+003  1.0880000e+003  1.1200000e+003  1.0680000e+003  1.0920000e+003  1.0920000e+003  1.0520000e+003  1.1200000e+003  1.1120000e+003  1.1080000e+003  1.1040000e+003  1.0360000e+003  1.0680000e+003  1.0600000e+003  1.0440000e+003  1.0560000e+003  1.0640000e+003  1.0320000e+003  1.0360000e+003  1.0520000e+003  1.0360000e+003  1.0360000e+003  1.0440000e+003  1.0360000e+003  1.0800000e+003  1.1040000e+003  1.0960000e+003  1.0320000e+003  1.0400000e+003  1.1160000e+003  1.1080000e+003  1.0840000e+003  1.0440000e+003  1.1000000e+003  1.0600000e+003  1.0400000e+003  1.0280000e+003  1.0640000e+003  1.0680000e+003  1.0880000e+003  1.0920000e+003  1.0720000e+003  1.0920000e+003  1.0720000e+003  1.0560000e+003  1.0520000e+003  1.0120000e+003  1.0000000e+003  1.0480000e+003  1.0560000e+003  1.0680000e+003  1.0520000e+003  1.0200000e+003  1.0680000e+003  1.0240000e+003  9.8800000e+002  1.0480000e+003  1.0560000e+003  1.0800000e+003  1.0840000e+003  1.0440000e+003  1.1280000e+003  1.1280000e+003  1.1240000e+003  1.1160000e+003  1.1240000e+003  1.1080000e+003  1.1080000e+003  1.0320000e+003  1.0640000e+003  1.0720000e+003  1.0920000e+003  1.0480000e+003  1.1080000e+003  1.0960000e+003  1.0920000e+003  1.0880000e+003  1.1240000e+003  1.1160000e+003  1.0840000e+003  1.1160000e+003  1.1200000e+003  1.0960000e+003  1.1200000e+003  1.0440000e+003  1.0920000e+003  1.1040000e+003  1.0960000e+003  1.0640000e+003  1.0880000e+003  1.0640000e+003  1.0640000e+003  1.0960000e+003  1.0560000e+003  1.0440000e+003  1.0800000e+003  1.0640000e+003  1.0520000e+003  1.0240000e+003  1.0120000e+003  1.0000000e+003  1.0560000e+003  1.0760000e+003  1.1120000e+003  1.1120000e+003  1.1280000e+003  1.0920000e+003  1.0520000e+003  1.1120000e+003  1.1120000e+003  1.1160000e+003  1.1080000e+003  1.1040000e+003  1.1040000e+003  1.0760000e+003  1.0680000e+003  1.1000000e+003  1.0920000e+003  1.0880000e+003  1.0440000e+003  1.0840000e+003  1.1000000e+003  1.0880000e+003  1.0560000e+003  1.0960000e+003  1.0680000e+003  1.0440000e+003  1.0440000e+003  1.0560000e+003  1.0280000e+003  1.0600000e+003  1.1120000e+003  1.0680000e+003  1.1160000e+003  1.1080000e+003  1.1000000e+003  1.1360000e+003  1.1360000e+003  1.0920000e+003  1.0920000e+003  1.0560000e+003  1.0960000e+003  1.0760000e+003  1.0600000e+003  1.1080000e+003  1.1160000e+003  1.1240000e+003  1.1040000e+003  1.0640000e+003  1.0520000e+003  1.1200000e+003  1.1080000e+003  1.0480000e+003  1.0640000e+003  1.0560000e+003  1.0400000e+003  1.0560000e+003  1.0480000e+003  1.0800000e+003  1.0680000e+003  1.0400000e+003  1.0720000e+003  1.0360000e+003  1.0280000e+003  1.0200000e+003  9.9200000e+002  1.0520000e+003  1.0280000e+003  1.0640000e+003  1.0120000e+003  1.0200000e+003  1.0080000e+003  1.0320000e+003  1.0200000e+003  1.0400000e+003  1.0720000e+003  1.0880000e+003  1.0520000e+003  1.0640000e+003  1.0640000e+003  1.0640000e+003  1.0200000e+003  1.0440000e+003  1.0320000e+003  9.8800000e+002  1.0520000e+003  1.0560000e+003  1.0680000e+003  1.0760000e+003  1.0520000e+003  1.1000000e+003  1.0920000e+003  1.0680000e+003  1.0160000e+003  1.0640000e+003  1.0720000e+003  1.0520000e+003  1.0240000e+003  1.0240000e+003  1.0080000e+003  1.0440000e+003  1.0640000e+003  1.0120000e+003  1.0480000e+003  1.0520000e+003  1.0400000e+003  1.0720000e+003  1.0240000e+003  1.0440000e+003  1.0040000e+003  1.0040000e+003  9.8800000e+002  1.0400000e+003  1.0440000e+003  1.0080000e+003  1.0280000e+003  1.0720000e+003  1.0800000e+003  1.0800000e+003  1.0520000e+003  1.0200000e+003  1.0000000e+003  1.0240000e+003  1.0160000e+003  1.0360000e+003  1.0680000e+003  1.0560000e+003  1.0360000e+003  1.1080000e+003  1.1000000e+003  1.0400000e+003  1.0920000e+003  1.0960000e+003  1.0680000e+003  1.1160000e+003  1.1160000e+003  1.1080000e+003  1.1040000e+003  1.1120000e+003  1.0720000e+003  1.0600000e+003  1.1040000e+003  1.1320000e+003  1.0640000e+003  1.0920000e+003  1.1000000e+003  1.0960000e+003  1.0960000e+003  1.0800000e+003  1.0840000e+003  1.0320000e+003  1.0280000e+003  1.0520000e+003  1.0640000e+003  1.0160000e+003  1.0160000e+003  1.0520000e+003  1.0840000e+003  1.0600000e+003  1.0480000e+003  1.0840000e+003  1.0720000e+003  1.0440000e+003  1.0320000e+003  1.0360000e+003  1.0280000e+003  9.9600000e+002  1.0360000e+003  1.0480000e+003  1.0560000e+003  1.0160000e+003  1.0560000e+003  1.0320000e+003  1.0000000e+003  9.8400000e+002  1.0280000e+003  1.0360000e+003  1.0520000e+003  9.8800000e+002  1.0720000e+003  1.0560000e+003  1.0760000e+003  1.0240000e+003  1.0640000e+003  1.0640000e+003  1.0600000e+003  1.0120000e+003  1.0640000e+003  1.0440000e+003  1.0440000e+003  1.0200000e+003  9.9600000e+002  1.0000000e+003  1.0000000e+003  9.6800000e+002  9.6800000e+002  9.8800000e+002  9.7600000e+002  9.6000000e+002  9.8800000e+002  9.7200000e+002  9.8800000e+002  1.0360000e+003  1.0960000e+003  1.0800000e+003  1.0600000e+003  1.0400000e+003  1.0800000e+003  1.0880000e+003  1.0400000e+003  1.0080000e+003  1.0680000e+003  1.0240000e+003  9.9600000e+002  1.0480000e+003  1.0720000e+003  1.0560000e+003  1.0920000e+003  1.0640000e+003  1.1040000e+003  1.1320000e+003  1.1040000e+003  1.0920000e+003  1.1040000e+003  1.1200000e+003  1.0720000e+003  1.0680000e+003  1.0360000e+003  1.0160000e+003  1.0320000e+003  1.0680000e+003  1.0920000e+003  1.0680000e+003  1.0120000e+003  1.0320000e+003  1.0240000e+003  1.0320000e+003  1.0480000e+003  1.0360000e+003  1.0040000e+003  1.0640000e+003  1.0560000e+003  1.0120000e+003  1.0560000e+003  1.0280000e+003  1.0120000e+003  1.0120000e+003  9.8000000e+002  9.8800000e+002  1.0160000e+003  1.0360000e+003  1.0080000e+003  1.0520000e+003  1.0440000e+003  1.0080000e+003  9.9600000e+002  1.0120000e+003  1.0200000e+003  9.8400000e+002  1.0200000e+003  9.8400000e+002  1.0280000e+003  1.0160000e+003  1.0000000e+003  1.0400000e+003  1.0440000e+003  1.0040000e+003  1.0000000e+003  1.0440000e+003  1.0360000e+003  9.9200000e+002  1.0000000e+003  1.0320000e+003  1.0560000e+003  1.0400000e+003  1.0040000e+003  1.0160000e+003  1.0040000e+003  9.6800000e+002  1.0240000e+003  9.9200000e+002  1.0160000e+003  1.0360000e+003  9.7600000e+002  9.8800000e+002  1.0280000e+003  1.0040000e+003  9.8800000e+002  1.0040000e+003  1.0080000e+003  1.0040000e+003  1.0240000e+003  1.0600000e+003  1.0720000e+003  1.0640000e+003  1.0600000e+003  9.9600000e+002  1.0320000e+003  1.0560000e+003  1.0560000e+003  9.9600000e+002  1.0360000e+003  1.0520000e+003  1.0320000e+003  1.0280000e+003  9.8400000e+002  1.0160000e+003  1.0240000e+003  1.0320000e+003  1.0120000e+003  1.0360000e+003  9.9200000e+002  9.8400000e+002  1.0240000e+003  1.0600000e+003  1.0600000e+003  1.0720000e+003  1.0400000e+003  1.0520000e+003  1.0080000e+003  1.0680000e+003  1.0640000e+003  1.0120000e+003  1.0360000e+003  1.0560000e+003  1.0640000e+003  1.0560000e+003  1.0880000e+003  1.0800000e+003  1.0920000e+003  1.0200000e+003  1.0360000e+003  1.0440000e+003  1.0600000e+003  1.0240000e+003  1.0280000e+003  1.0160000e+003  1.0560000e+003  1.0160000e+003  1.0840000e+003  1.0840000e+003  1.0440000e+003  1.0880000e+003  1.0800000e+003  1.0720000e+003  1.0600000e+003  1.0280000e+003  1.0400000e+003  1.0320000e+003  1.0800000e+003  1.0760000e+003  1.0840000e+003  1.0240000e+003  1.0800000e+003  1.1120000e+003  1.1040000e+003  1.0840000e+003  1.0360000e+003  1.0360000e+003  1.0320000e+003  1.0440000e+003  1.0800000e+003  1.0360000e+003  1.0640000e+003  1.0680000e+003  1.0280000e+003  1.0960000e+003  1.0880000e+003  1.0880000e+003  1.0160000e+003  1.0360000e+003  1.0680000e+003  1.0600000e+003  1.0360000e+003  1.0240000e+003  1.0920000e+003  1.1200000e+003  1.0600000e+003  1.0880000e+003  1.0800000e+003  1.0320000e+003  1.0600000e+003  1.0320000e+003  1.0120000e+003  1.0640000e+003  1.0920000e+003  1.0720000e+003  1.1480000e+003  1.1640000e+003  1.1280000e+003  1.1360000e+003  1.1280000e+003  1.0640000e+003  1.1280000e+003  1.1280000e+003  1.0360000e+003  1.0680000e+003  1.1120000e+003  1.1160000e+003  1.0600000e+003  1.0600000e+003  1.1320000e+003  1.1120000e+003  1.1280000e+003  1.1280000e+003  1.1280000e+003  1.0440000e+003  1.1000000e+003  1.1320000e+003  1.1400000e+003  1.1000000e+003  1.0920000e+003  1.0880000e+003  1.0600000e+003  1.0920000e+003  1.0440000e+003  1.0680000e+003  1.0600000e+003  1.1080000e+003  1.0600000e+003  1.1080000e+003  1.1240000e+003  1.1120000e+003  1.0800000e+003  1.1520000e+003  1.1440000e+003  1.1080000e+003  1.1440000e+003  1.1880000e+003  1.1800000e+003  1.1200000e+003  1.0880000e+003  1.1480000e+003  1.1360000e+003  1.0920000e+003  1.0720000e+003  1.1200000e+003  1.1200000e+003  1.1240000e+003  1.1520000e+003  1.1320000e+003  1.1040000e+003  1.1480000e+003  1.1200000e+003  1.1280000e+003  1.1520000e+003  1.1600000e+003  1.1120000e+003  1.1280000e+003  1.1720000e+003  1.0840000e+003  1.0720000e+003  1.0560000e+003  1.0600000e+003  1.0720000e+003  1.1080000e+003  1.1240000e+003  1.0920000e+003  1.1120000e+003  1.1200000e+003  1.1480000e+003  1.1680000e+003  1.1680000e+003  1.2040000e+003  1.2000000e+003  1.1280000e+003  1.1840000e+003  1.1760000e+003  1.1120000e+003  1.1640000e+003  1.1400000e+003  1.0960000e+003  1.1280000e+003  1.1640000e+003  1.1520000e+003  1.1720000e+003  1.1640000e+003  1.1680000e+003  1.1840000e+003  1.1840000e+003  1.1400000e+003  1.2080000e+003  1.1960000e+003  1.1720000e+003  1.1600000e+003  1.1520000e+003  1.1400000e+003  1.1040000e+003  1.1680000e+003  1.1720000e+003  1.0760000e+003  1.1040000e+003  1.1200000e+003  1.0800000e+003  1.1160000e+003  1.1440000e+003  1.1360000e+003  1.0840000e+003  1.1120000e+003  1.1040000e+003  1.0920000e+003  1.0520000e+003  1.0520000e+003  1.0480000e+003  1.0640000e+003  1.1200000e+003  1.1200000e+003  1.1200000e+003  1.1520000e+003  1.1640000e+003  1.1240000e+003  1.1520000e+003  1.1360000e+003  1.1320000e+003  1.1640000e+003  1.1200000e+003  1.1240000e+003  1.0760000e+003  1.1040000e+003  1.0960000e+003  1.1720000e+003  1.1640000e+003  1.1480000e+003  1.0920000e+003  1.1480000e+003  1.1560000e+003  1.1880000e+003  1.1560000e+003  1.1520000e+003  1.1160000e+003  1.1680000e+003  1.1440000e+003  1.1400000e+003  1.0800000e+003  1.1120000e+003  1.1280000e+003  1.1320000e+003  1.1360000e+003  1.1360000e+003  1.1400000e+003  1.1160000e+003  1.0760000e+003  1.1240000e+003  1.1640000e+003  1.1720000e+003  1.1440000e+003  1.1120000e+003  1.1440000e+003  1.0800000e+003  1.1320000e+003  1.1360000e+003  1.1240000e+003  1.1040000e+003  1.0800000e+003  1.1160000e+003  1.1440000e+003  1.1320000e+003  1.1320000e+003  1.1440000e+003  1.0880000e+003  1.1200000e+003  1.1000000e+003  1.0760000e+003  1.0240000e+003  1.0960000e+003  1.1160000e+003  1.1280000e+003  1.1400000e+003  1.0720000e+003  1.1400000e+003  1.1560000e+003  1.1640000e+003  1.0840000e+003  1.1440000e+003  1.1600000e+003  1.1400000e+003  1.1120000e+003  1.0600000e+003  1.1200000e+003  1.1080000e+003  1.1240000e+003  1.0480000e+003  1.0920000e+003  1.0840000e+003  1.0400000e+003  1.0920000e+003  1.0800000e+003  1.0920000e+003  1.1160000e+003  1.1160000e+003  1.1560000e+003  1.1720000e+003  1.1600000e+003  1.1000000e+003  1.1600000e+003  1.1600000e+003  1.1800000e+003  1.1320000e+003  1.1160000e+003  1.1440000e+003  1.1480000e+003  1.1000000e+003  1.1080000e+003  1.1040000e+003  1.0920000e+003  1.1480000e+003  1.1400000e+003  1.0880000e+003  1.1200000e+003  1.1080000e+003  1.1160000e+003  1.1040000e+003  1.0840000e+003  1.0880000e+003  1.1360000e+003  1.1440000e+003  1.1320000e+003  1.1400000e+003  1.1000000e+003  1.1000000e+003  1.1280000e+003  1.1080000e+003  1.0600000e+003  1.0280000e+003  1.0240000e+003  1.0720000e+003  1.0440000e+003  1.0920000e+003  1.1040000e+003  1.1200000e+003  1.1640000e+003  1.1720000e+003  1.1400000e+003  1.1400000e+003  1.1600000e+003  1.1200000e+003  1.1560000e+003  1.1440000e+003  1.1760000e+003  1.1600000e+003  1.1880000e+003  1.1800000e+003  1.1560000e+003  1.1840000e+003  1.1400000e+003  1.1520000e+003  1.1240000e+003  1.0840000e+003  1.0840000e+003  1.1240000e+003  1.1120000e+003  1.1000000e+003  1.0760000e+003  1.1120000e+003  1.1280000e+003  1.0960000e+003  1.1200000e+003  1.1280000e+003  1.1240000e+003  1.1120000e+003  1.1600000e+003  1.1640000e+003  1.1280000e+003  1.1160000e+003  1.1400000e+003  1.1400000e+003  1.1280000e+003  1.0920000e+003  1.0920000e+003  1.0920000e+003  1.1280000e+003  1.1480000e+003  1.1000000e+003  1.1040000e+003  1.1160000e+003  1.1400000e+003  1.0920000e+003  1.0640000e+003  1.0680000e+003  1.0960000e+003  1.1120000e+003  1.0960000e+003  1.0840000e+003  1.1200000e+003  1.1520000e+003  1.1720000e+003  1.1480000e+003  1.1440000e+003  1.1440000e+003  1.1840000e+003  1.1680000e+003  1.1560000e+003  1.1640000e+003  1.1600000e+003  1.1360000e+003  1.1720000e+003  1.1680000e+003  1.1400000e+003  1.1520000e+003  1.1640000e+003  1.1600000e+003  1.1280000e+003  1.1400000e+003  1.1560000e+003  1.1280000e+003  1.1480000e+003  1.1640000e+003  1.1280000e+003  1.1360000e+003  1.1480000e+003  1.1280000e+003  1.1080000e+003  1.1240000e+003  1.1240000e+003  1.1160000e+003  1.1200000e+003  1.1560000e+003  1.1040000e+003  1.1280000e+003  1.1440000e+003  1.1360000e+003  1.1080000e+003  1.1520000e+003  1.1280000e+003  1.1000000e+003  1.1160000e+003  1.1560000e+003  1.1360000e+003  1.1200000e+003  1.1440000e+003  1.1320000e+003  1.1120000e+003  1.1400000e+003  1.1320000e+003  1.1040000e+003  1.1320000e+003  1.1480000e+003  1.1240000e+003  1.1120000e+003  1.1000000e+003  1.1240000e+003  1.1400000e+003  1.0840000e+003  1.0960000e+003  1.0920000e+003  1.1000000e+003  1.0600000e+003  1.0360000e+003  1.0120000e+003  1.0160000e+003  1.0360000e+003  1.0760000e+003  1.0760000e+003  1.0760000e+003  1.1160000e+003  1.1360000e+003  1.1120000e+003  1.1320000e+003  1.1680000e+003  1.1600000e+003  1.1280000e+003  1.1720000e+003  1.1400000e+003  1.1240000e+003  1.1640000e+003  1.1320000e+003  1.1400000e+003  1.1680000e+003  1.1520000e+003  1.1200000e+003  1.1560000e+003  1.1800000e+003  1.1640000e+003  1.1720000e+003  1.1800000e+003  1.1520000e+003  1.1640000e+003  1.1680000e+003  1.1760000e+003  1.1320000e+003  1.1680000e+003  1.1760000e+003  1.1480000e+003  1.1120000e+003  1.1400000e+003  1.1360000e+003  1.0920000e+003  1.0840000e+003  1.1040000e+003  1.0760000e+003  1.0480000e+003  1.0800000e+003  1.0920000e+003  1.0720000e+003  1.0560000e+003  1.0160000e+003  1.0720000e+003  1.1040000e+003  1.0760000e+003  1.1040000e+003  1.0560000e+003  1.1160000e+003  1.1200000e+003  1.1480000e+003  1.0760000e+003  1.0960000e+003  1.1440000e+003  1.1320000e+003  1.1000000e+003  1.0960000e+003  1.1320000e+003  1.1360000e+003  1.1040000e+003  1.1360000e+003  1.1520000e+003  1.1560000e+003  1.1520000e+003  1.1800000e+003  1.1840000e+003  1.1080000e+003  1.1480000e+003  1.1400000e+003  1.1280000e+003  1.0840000e+003  1.1400000e+003  1.1600000e+003  1.1480000e+003  1.1400000e+003  1.1440000e+003  1.1280000e+003  1.0920000e+003  1.1320000e+003  1.1600000e+003  1.1360000e+003  1.1360000e+003  1.1440000e+003  1.1720000e+003  1.1720000e+003  1.1520000e+003  1.1560000e+003  1.1760000e+003  1.1400000e+003  1.1440000e+003  1.1800000e+003  1.1960000e+003  1.1440000e+003  1.1640000e+003  1.1920000e+003  1.1400000e+003  1.1280000e+003  1.1320000e+003  1.0920000e+003  1.0720000e+003  1.0520000e+003  1.0840000e+003  1.0600000e+003  1.0640000e+003  1.1040000e+003  1.1200000e+003  1.1160000e+003  1.0960000e+003  1.1200000e+003  1.1480000e+003  1.1320000e+003  1.1240000e+003  1.1640000e+003  1.1520000e+003  1.1200000e+003  1.1360000e+003  1.1680000e+003  1.1200000e+003  1.1200000e+003  1.1480000e+003  1.1280000e+003  1.1080000e+003  1.1400000e+003  1.1360000e+003  1.0880000e+003  1.1200000e+003  1.1400000e+003  1.1000000e+003  1.0840000e+003  1.1040000e+003  1.1040000e+003  1.0720000e+003  1.1040000e+003  1.1240000e+003  1.0800000e+003  1.0840000e+003  1.1240000e+003  1.1200000e+003  1.0880000e+003  1.1200000e+003  1.1360000e+003  1.1080000e+003  1.0960000e+003  1.1240000e+003  1.1240000e+003  1.1000000e+003  1.1240000e+003  1.1480000e+003  1.1320000e+003  1.1080000e+003  1.1400000e+003  1.1480000e+003  1.1160000e+003  1.1280000e+003  1.1320000e+003  1.1080000e+003  1.1040000e+003  1.1200000e+003  1.1280000e+003  1.0760000e+003  1.0680000e+003  1.0880000e+003  1.0920000e+003  1.0440000e+003  1.0400000e+003  1.0320000e+003  1.0920000e+003  1.1200000e+003  1.0960000e+003  1.1160000e+003  1.1440000e+003  1.1480000e+003  1.1400000e+003  1.1200000e+003  1.1520000e+003  1.1160000e+003  1.1320000e+003  1.1480000e+003  1.1120000e+003  1.1120000e+003  1.0960000e+003  1.1080000e+003  1.1280000e+003  1.1120000e+003  1.1040000e+003  1.0600000e+003  1.0560000e+003  1.0480000e+003  1.0520000e+003  1.0640000e+003  1.0280000e+003  1.0480000e+003  1.0640000e+003  1.0520000e+003  1.0440000e+003  1.0560000e+003  1.0480000e+003  1.0600000e+003  1.1080000e+003  1.0840000e+003  1.1200000e+003  1.0920000e+003  1.0960000e+003  1.1320000e+003  1.1280000e+003  1.0920000e+003  1.1160000e+003  1.0800000e+003  1.1000000e+003  1.1080000e+003  1.0480000e+003  1.1280000e+003  1.1080000e+003  1.1400000e+003  1.1640000e+003  1.1200000e+003  1.0840000e+003  1.1200000e+003  1.1440000e+003  1.1040000e+003  1.1480000e+003  1.1440000e+003  1.1040000e+003  1.1480000e+003  1.1800000e+003  1.1760000e+003  1.1720000e+003  1.1600000e+003  1.1320000e+003  1.1200000e+003  1.1560000e+003  1.1040000e+003  1.1320000e+003  1.1600000e+003  1.1080000e+003  1.1240000e+003  1.1000000e+003  1.1400000e+003  1.1280000e+003  1.1080000e+003  1.0720000e+003  1.1040000e+003  1.1000000e+003  1.0920000e+003  1.1240000e+003  1.1000000e+003  1.1560000e+003  1.1560000e+003  1.1400000e+003  1.0960000e+003  1.1520000e+003  1.1480000e+003  1.0840000e+003  1.1000000e+003  1.1040000e+003  1.0720000e+003  1.0520000e+003  1.0240000e+003  1.0400000e+003  1.0800000e+003  1.0880000e+003  1.0880000e+003  1.1040000e+003  1.1480000e+003  1.1080000e+003  1.1440000e+003  1.1720000e+003  1.1600000e+003  1.1920000e+003  1.1640000e+003  1.1840000e+003  1.2120000e+003  1.1800000e+003  1.1080000e+003  1.1600000e+003  1.1440000e+003  1.1080000e+003  1.1000000e+003  1.1360000e+003  1.1280000e+003  1.1600000e+003  1.1520000e+003  1.1480000e+003  1.1520000e+003  1.0840000e+003  1.1400000e+003  1.1520000e+003  1.1720000e+003  1.1600000e+003  1.1320000e+003  1.1160000e+003  1.1600000e+003  1.1640000e+003  1.1480000e+003  1.1200000e+003  1.1880000e+003  1.1320000e+003  1.1600000e+003  1.1280000e+003  1.1720000e+003  1.1640000e+003  1.1680000e+003  1.1640000e+003  1.1280000e+003  1.1280000e+003  1.1560000e+003  1.1240000e+003  1.1640000e+003  1.1480000e+003  1.0840000e+003  1.1040000e+003  1.1280000e+003  1.1200000e+003  1.0880000e+003  1.0760000e+003  1.1000000e+003  1.0640000e+003  1.0600000e+003  1.0280000e+003  1.0440000e+003  1.0400000e+003  1.0600000e+003  1.0560000e+003  1.0240000e+003  1.0120000e+003  9.8800000e+002  9.8000000e+002  9.8000000e+002  9.5200000e+002  9.7600000e+002  9.7600000e+002  9.6800000e+002  9.7200000e+002  9.9200000e+002  9.9600000e+002  9.6000000e+002  9.9200000e+002  1.0120000e+003  1.0320000e+003  1.0280000e+003  1.0200000e+003  1.0120000e+003  1.0200000e+003  9.8400000e+002  1.0280000e+003  1.0320000e+003  1.0280000e+003  1.0240000e+003  1.0160000e+003  1.0520000e+003  1.0280000e+003  9.6400000e+002  9.5200000e+002  1.0160000e+003  1.0320000e+003  1.0400000e+003  1.0200000e+003  1.0360000e+003  1.0440000e+003  1.0400000e+003  1.0080000e+003  1.0440000e+003  1.0360000e+003  1.0080000e+003  1.0440000e+003  1.0520000e+003  1.0720000e+003  1.0400000e+003  1.0760000e+003  1.0400000e+003  1.0520000e+003  1.0280000e+003  1.0600000e+003  1.0600000e+003  1.0360000e+003  1.0880000e+003  1.0840000e+003  1.0680000e+003  1.0600000e+003  1.0680000e+003  1.0680000e+003  1.0320000e+003  1.0440000e+003  1.0120000e+003  1.0040000e+003  1.0280000e+003  1.0240000e+003  1.0080000e+003  1.0440000e+003  1.0440000e+003  1.0640000e+003  1.0680000e+003  1.0240000e+003  1.0640000e+003  1.0760000e+003  1.0280000e+003  1.0640000e+003  1.0920000e+003  1.0240000e+003  1.0720000e+003  1.0480000e+003  1.0000000e+003  1.0640000e+003  1.0560000e+003  1.0320000e+003  1.0520000e+003  1.0520000e+003  1.0520000e+003  1.0760000e+003  1.0240000e+003  1.0520000e+003  1.0680000e+003  1.0200000e+003  1.0640000e+003  1.0360000e+003  1.0760000e+003  1.0560000e+003  1.0400000e+003  1.0440000e+003  1.0680000e+003  1.0520000e+003  1.0400000e+003  1.0760000e+003  1.0800000e+003  1.0480000e+003  1.0520000e+003  1.0920000e+003  1.0400000e+003  1.0320000e+003  1.0080000e+003  1.0240000e+003  1.0400000e+003  1.0000000e+003  1.0640000e+003  1.0760000e+003  1.0640000e+003  1.1000000e+003  1.1160000e+003  1.0640000e+003  1.1000000e+003  1.1160000e+003  1.0680000e+003  1.1080000e+003  1.0920000e+003  1.0760000e+003  1.0560000e+003  1.0720000e+003  1.0240000e+003  1.0440000e+003  1.0320000e+003  1.0160000e+003  1.0200000e+003  1.0200000e+003  9.8400000e+002  1.0120000e+003  9.8800000e+002  9.9600000e+002  1.0120000e+003  9.8800000e+002  9.7600000e+002  9.5600000e+002  9.4400000e+002  9.7600000e+002  9.5200000e+002  9.7200000e+002  9.4800000e+002  9.4800000e+002  9.8400000e+002  9.6800000e+002  9.5600000e+002  9.3200000e+002  9.4000000e+002  9.3200000e+002  9.8000000e+002  1.0000000e+003  9.6800000e+002  1.0240000e+003  1.0280000e+003  1.0120000e+003  1.0440000e+003  1.0600000e+003  1.0320000e+003  1.0400000e+003  1.0320000e+003  1.0680000e+003  1.0680000e+003  1.0640000e+003  1.0640000e+003  1.0480000e+003  1.0480000e+003  1.0480000e+003  1.0440000e+003  1.0280000e+003  1.0280000e+003  1.0320000e+003  1.0000000e+003  9.9600000e+002  9.8400000e+002  9.9200000e+002  1.0040000e+003  9.6000000e+002  1.0080000e+003  1.0120000e+003  9.9600000e+002  1.0200000e+003  1.0160000e+003  1.0200000e+003  1.0160000e+003  1.0000000e+003  1.0360000e+003  1.0480000e+003  1.0240000e+003  1.0480000e+003  1.0320000e+003  9.9200000e+002  1.0280000e+003  1.0280000e+003  1.0000000e+003  1.0200000e+003  1.0320000e+003  1.0160000e+003  9.8000000e+002  1.0000000e+003  9.8400000e+002  9.6800000e+002  9.6400000e+002  9.5600000e+002  9.9200000e+002  9.7600000e+002  9.6800000e+002  1.0160000e+003  1.0200000e+003  9.8400000e+002  1.0200000e+003  1.0280000e+003  9.9200000e+002  1.0000000e+003  1.0240000e+003  1.0320000e+003  1.0360000e+003  1.0200000e+003  9.9600000e+002  9.8400000e+002  1.0040000e+003  1.0000000e+003  9.7600000e+002  9.6400000e+002  9.6800000e+002  9.8000000e+002  9.8400000e+002  9.6800000e+002  1.0160000e+003  1.0400000e+003  1.0080000e+003  1.0680000e+003  1.0560000e+003  1.0320000e+003  1.0120000e+003  1.0520000e+003  1.0720000e+003  1.0280000e+003  1.0720000e+003  1.0600000e+003  1.0240000e+003  1.0440000e+003  1.0760000e+003  1.0360000e+003  1.0160000e+003  1.0720000e+003  1.0360000e+003  1.0160000e+003  1.0480000e+003  1.0440000e+003  9.7600000e+002  9.6400000e+002  1.0200000e+003  9.8800000e+002  1.0040000e+003  1.0360000e+003  1.0400000e+003  1.0400000e+003  1.0120000e+003  1.0400000e+003  1.0240000e+003  1.0040000e+003  1.0160000e+003  9.9600000e+002  1.0040000e+003  1.0320000e+003  1.0120000e+003  1.0120000e+003  1.0160000e+003  1.0000000e+003  9.9200000e+002  9.8800000e+002  9.6800000e+002  9.4800000e+002  9.4800000e+002  9.4400000e+002  9.8000000e+002  9.8800000e+002  9.7200000e+002  9.5600000e+002  9.6800000e+002  9.9200000e+002  1.0000000e+003  9.8000000e+002  9.6000000e+002  9.6000000e+002  9.4000000e+002  9.4000000e+002  9.2400000e+002  9.3200000e+002  9.5600000e+002  9.6800000e+002  9.9200000e+002  1.0120000e+003  1.0200000e+003  1.0200000e+003  1.0440000e+003  1.0160000e+003  9.8400000e+002  1.0320000e+003  1.0360000e+003  1.0240000e+003  1.0160000e+003  9.8000000e+002  1.0000000e+003  1.0160000e+003  9.6800000e+002  9.9600000e+002  9.9200000e+002  9.8400000e+002  1.0080000e+003  1.0120000e+003  9.8800000e+002  1.0000000e+003  1.0000000e+003  9.6800000e+002  9.5200000e+002  9.4800000e+002  9.7600000e+002  9.6400000e+002  9.5600000e+002  9.4000000e+002  9.5200000e+002  9.8000000e+002  9.6000000e+002  9.6400000e+002  9.9200000e+002  9.6800000e+002  9.6800000e+002  1.0040000e+003  1.0080000e+003  9.7600000e+002  9.9200000e+002  1.0080000e+003  9.9200000e+002  9.7200000e+002  1.0080000e+003  1.0000000e+003  9.6000000e+002  1.0200000e+003  1.0040000e+003  1.0280000e+003  1.0160000e+003  9.8800000e+002  9.6400000e+002  1.0080000e+003  9.8800000e+002  9.6000000e+002  9.8400000e+002  9.8800000e+002  9.9200000e+002  9.7200000e+002  1.0120000e+003  1.0160000e+003  1.0560000e+003  1.0160000e+003  1.0640000e+003  1.0800000e+003  1.0360000e+003  1.0200000e+003  1.0440000e+003  1.0520000e+003  1.0200000e+003  1.0520000e+003  1.0600000e+003  1.0200000e+003  1.0320000e+003  1.0000000e+003  1.0000000e+003  1.0040000e+003  1.0120000e+003  1.0400000e+003  1.0560000e+003  1.0240000e+003  1.0880000e+003  1.1160000e+003  1.1000000e+003  1.0360000e+003  1.0280000e+003  1.0880000e+003  1.0960000e+003  1.0920000e+003  1.0280000e+003  1.0800000e+003  1.0240000e+003  1.0040000e+003  1.0320000e+003  1.0280000e+003  9.9600000e+002  1.0360000e+003  1.0560000e+003  1.0840000e+003  1.0400000e+003  1.0520000e+003  1.0800000e+003  1.0600000e+003  1.0360000e+003  1.0440000e+003  1.0240000e+003  1.0160000e+003  1.0080000e+003  1.0040000e+003  1.0440000e+003  1.0040000e+003  1.0320000e+003  1.0240000e+003  1.0200000e+003  1.1080000e+003  1.1080000e+003  1.0560000e+003  1.0960000e+003  1.1120000e+003  1.0600000e+003  1.0880000e+003  1.1040000e+003  1.0440000e+003  1.1080000e+003  1.1240000e+003  1.0600000e+003  1.1040000e+003  1.1080000e+003  1.1080000e+003  1.0680000e+003  1.0720000e+003  1.0920000e+003  1.0760000e+003  1.0200000e+003  1.0240000e+003  1.0200000e+003  1.0520000e+003  1.0800000e+003  1.0960000e+003  1.1000000e+003  1.1000000e+003  1.1080000e+003  1.0720000e+003  1.1040000e+003  1.1080000e+003  1.0520000e+003  1.0640000e+003  1.0720000e+003  1.0880000e+003  1.0920000e+003  1.0440000e+003  1.0880000e+003  1.0920000e+003  1.0480000e+003  1.0720000e+003  1.0840000e+003  1.0800000e+003  1.1160000e+003  1.0760000e+003  1.0640000e+003  1.0840000e+003  1.0440000e+003  1.0440000e+003  1.0720000e+003  1.0560000e+003  1.0520000e+003  1.0360000e+003  1.0160000e+003  1.0080000e+003  1.0000000e+003  1.0280000e+003  1.0440000e+003  1.0720000e+003  1.0840000e+003  1.0760000e+003  1.1200000e+003  1.0960000e+003  1.0560000e+003  1.1280000e+003  1.1480000e+003  1.0840000e+003  1.0960000e+003  1.1600000e+003  1.1000000e+003  1.1240000e+003  1.1200000e+003  1.0800000e+003  1.0760000e+003  1.1000000e+003  1.1080000e+003  1.0480000e+003  1.0640000e+003  1.0680000e+003  1.0520000e+003  1.0680000e+003  1.0600000e+003  1.0240000e+003  1.0760000e+003  1.0600000e+003  1.0360000e+003  1.0800000e+003  1.0440000e+003  1.0280000e+003  1.0440000e+003  1.0560000e+003  1.0360000e+003  1.0160000e+003  1.0480000e+003  1.0120000e+003  1.0520000e+003  1.0680000e+003  1.0480000e+003  1.0920000e+003  1.1000000e+003  1.0560000e+003  1.0920000e+003  1.0840000e+003  1.0520000e+003  1.0680000e+003  1.0640000e+003  1.0840000e+003  1.0640000e+003  1.0720000e+003  1.0800000e+003  1.0400000e+003  1.0760000e+003  1.0800000e+003  1.0440000e+003  1.0600000e+003  1.0440000e+003  1.0040000e+003  1.0280000e+003  1.0280000e+003  9.8800000e+002  9.6800000e+002  1.0040000e+003  1.0040000e+003  9.9200000e+002  9.8800000e+002  1.0080000e+003  9.7600000e+002  1.0280000e+003  1.0200000e+003  1.0160000e+003  1.0000000e+003  1.0200000e+003  9.8800000e+002  1.0120000e+003  1.0360000e+003  1.0240000e+003  1.0080000e+003  1.0040000e+003  1.0080000e+003  1.0400000e+003  1.0080000e+003  1.0160000e+003  1.0000000e+003  9.7600000e+002  9.5600000e+002  9.8800000e+002  1.0000000e+003  9.8800000e+002  1.0320000e+003  1.0440000e+003  1.0200000e+003  1.0360000e+003  1.0560000e+003  1.0360000e+003  1.0240000e+003  1.0560000e+003  1.0120000e+003  1.0480000e+003  1.0400000e+003  1.0200000e+003  1.0320000e+003  1.0400000e+003  1.0520000e+003  1.0280000e+003  1.0360000e+003  1.0480000e+003  1.0600000e+003  1.0320000e+003  1.0440000e+003  1.0480000e+003  1.0040000e+003  1.0320000e+003  1.0200000e+003  1.0280000e+003  1.0040000e+003  1.0360000e+003  1.0160000e+003  9.9200000e+002  1.0200000e+003  1.0160000e+003  1.0040000e+003  9.6000000e+002  9.5600000e+002  9.8800000e+002  1.0000000e+003  1.0160000e+003  9.9600000e+002  1.0560000e+003  1.0800000e+003  1.0400000e+003  1.0720000e+003  1.1000000e+003  1.0680000e+003  1.0520000e+003  1.0520000e+003  1.0440000e+003  1.0440000e+003  1.0280000e+003  1.0480000e+003  1.0400000e+003  9.9600000e+002  1.0360000e+003  1.0600000e+003  1.0440000e+003  1.0000000e+003  1.0440000e+003  1.0360000e+003  1.0080000e+003  1.0320000e+003  1.0400000e+003  1.0000000e+003  1.0240000e+003  1.0360000e+003  9.9600000e+002  1.0320000e+003  1.0120000e+003  1.0200000e+003  9.7200000e+002  9.8800000e+002  1.0040000e+003  1.0120000e+003  1.0320000e+003  1.0520000e+003  1.1000000e+003  1.0920000e+003  1.0880000e+003  1.0520000e+003  1.0760000e+003  1.0680000e+003  1.0480000e+003  1.0640000e+003  1.0600000e+003  1.0480000e+003  1.0080000e+003  1.0440000e+003  1.0440000e+003  1.0200000e+003  1.0320000e+003  1.0280000e+003  1.0120000e+003  1.0120000e+003  1.0640000e+003  1.0360000e+003  9.9600000e+002  1.0240000e+003  1.0240000e+003  1.0120000e+003  1.0400000e+003  1.0560000e+003  1.0280000e+003  1.0440000e+003  1.0320000e+003  1.0080000e+003  1.0160000e+003  1.0040000e+003  9.7200000e+002  9.8000000e+002  9.7600000e+002  9.8400000e+002  1.0120000e+003  9.9200000e+002  9.9600000e+002  1.0240000e+003  1.0400000e+003  1.0120000e+003  1.0360000e+003  1.0560000e+003  1.0040000e+003  1.0200000e+003  1.0200000e+003  1.0080000e+003  1.0120000e+003  1.0160000e+003  1.0040000e+003  9.9200000e+002  1.0240000e+003  9.9600000e+002  9.6800000e+002  9.7600000e+002  1.0240000e+003  1.0360000e+003  1.0000000e+003  1.0640000e+003  1.0440000e+003  1.0360000e+003  1.0560000e+003  1.0560000e+003  1.0400000e+003  1.0640000e+003  1.0400000e+003  1.0360000e+003  1.0520000e+003  1.0160000e+003  1.0320000e+003  1.0320000e+003  1.0040000e+003  1.0400000e+003  1.0560000e+003  1.0200000e+003  1.0400000e+003  1.0320000e+003  1.0040000e+003  9.9600000e+002  1.0200000e+003  9.8800000e+002  9.6000000e+002  9.8400000e+002  1.0120000e+003  1.0080000e+003  1.0040000e+003  1.0320000e+003  1.0200000e+003  1.0440000e+003  1.0440000e+003  1.0280000e+003  1.0400000e+003  1.0560000e+003  1.0360000e+003  1.0480000e+003  1.0760000e+003  1.0640000e+003  1.0400000e+003  1.0760000e+003  1.0760000e+003  1.0560000e+003  1.0880000e+003  1.0520000e+003  1.0440000e+003  1.0520000e+003  1.0400000e+003  1.0200000e+003  1.0480000e+003  1.0280000e+003  1.0080000e+003  1.0280000e+003  1.0480000e+003  1.0440000e+003  1.0400000e+003  1.0480000e+003  1.0200000e+003  1.0480000e+003  1.0360000e+003  1.0160000e+003  1.0160000e+003  1.0080000e+003  1.0080000e+003  9.8000000e+002  9.9600000e+002  9.7200000e+002  9.8400000e+002  1.0040000e+003  1.0160000e+003  1.0240000e+003  1.0400000e+003  1.0440000e+003  1.0080000e+003  1.0160000e+003  1.0400000e+003  1.0640000e+003  1.0520000e+003  1.0040000e+003  1.0160000e+003  1.0080000e+003  1.0120000e+003  9.9600000e+002  1.0440000e+003  1.0640000e+003  1.0440000e+003  1.0280000e+003  1.0200000e+003  1.0720000e+003  1.0680000e+003  1.0200000e+003  1.0280000e+003  1.0600000e+003  1.0440000e+003  1.0640000e+003  1.0440000e+003  1.0000000e+003  1.0120000e+003  1.0400000e+003  1.0320000e+003  1.0680000e+003  1.0760000e+003  1.0600000e+003  1.1120000e+003  1.1240000e+003  1.0880000e+003  1.1360000e+003  1.1160000e+003  1.0520000e+003  1.0760000e+003  1.0680000e+003  1.0360000e+003  1.0560000e+003  1.0440000e+003  1.0280000e+003  1.0560000e+003  1.0600000e+003  1.0480000e+003  1.0240000e+003  1.0480000e+003  1.0400000e+003  1.0080000e+003  1.0000000e+003  9.8000000e+002  1.0040000e+003  1.0080000e+003  1.0520000e+003  1.0400000e+003  1.0320000e+003  1.0680000e+003  1.0480000e+003  1.0840000e+003  1.0880000e+003  1.0280000e+003  1.0720000e+003  1.0240000e+003  1.0360000e+003  1.0440000e+003  1.0160000e+003  1.0320000e+003  1.0320000e+003  1.0400000e+003  1.0200000e+003  1.0240000e+003  1.0080000e+003  1.0120000e+003  1.0240000e+003  1.0120000e+003  1.0520000e+003  1.0160000e+003  1.0480000e+003  1.0200000e+003  1.0120000e+003  1.0440000e+003  9.9600000e+002  1.0080000e+003  1.0040000e+003  9.9600000e+002  9.8000000e+002  9.6400000e+002  9.5600000e+002  9.3600000e+002  9.7600000e+002  9.8000000e+002  1.0320000e+003  1.0200000e+003  1.0240000e+003  1.0200000e+003  1.0160000e+003  1.0240000e+003  1.0120000e+003  1.0240000e+003  1.0160000e+003  9.9200000e+002  9.8800000e+002  9.6400000e+002  9.8000000e+002  9.7200000e+002  9.8000000e+002  1.0080000e+003  1.0040000e+003  1.0040000e+003  1.0360000e+003  1.0600000e+003  1.0200000e+003  1.0720000e+003  1.0440000e+003  1.0200000e+003  1.0160000e+003  1.0280000e+003  1.0000000e+003  9.8800000e+002  1.0200000e+003  9.6400000e+002  1.0160000e+003  9.9200000e+002  9.7600000e+002  1.0080000e+003  9.8400000e+002  9.8400000e+002  9.6400000e+002  9.7200000e+002  9.3600000e+002  9.5600000e+002  9.5600000e+002  9.4000000e+002  9.7600000e+002  1.0000000e+003  9.8000000e+002  9.8400000e+002  9.8000000e+002  9.9600000e+002  9.5200000e+002  9.9600000e+002  9.9200000e+002  9.8000000e+002  9.5200000e+002  9.9200000e+002  9.6400000e+002  9.2400000e+002  9.5200000e+002  9.3600000e+002  9.1600000e+002  9.5200000e+002  9.3200000e+002  9.0800000e+002  9.4000000e+002  9.3200000e+002  9.4800000e+002  9.2800000e+002  9.3200000e+002  9.4400000e+002  9.0400000e+002  9.3600000e+002  9.2000000e+002  9.2800000e+002  9.2400000e+002  9.0400000e+002  9.4800000e+002  9.4400000e+002  9.2000000e+002  9.3600000e+002  9.5600000e+002  9.7600000e+002  9.4800000e+002  9.8800000e+002  9.9200000e+002  9.8800000e+002  9.5600000e+002  9.4400000e+002  9.7200000e+002  9.4400000e+002  9.4800000e+002  9.7600000e+002  9.4400000e+002  9.5200000e+002  9.3600000e+002  9.3200000e+002  9.6400000e+002  9.4400000e+002  9.7200000e+002  9.4400000e+002  9.6800000e+002  9.5600000e+002  9.4000000e+002  9.4000000e+002  9.3200000e+002  9.3600000e+002  9.0400000e+002  9.4000000e+002  9.4000000e+002  9.1200000e+002  9.7200000e+002  9.6400000e+002  9.7200000e+002  9.8400000e+002  9.5600000e+002  9.6800000e+002  9.8800000e+002  1.0000000e+003  9.6000000e+002  9.6400000e+002  1.0120000e+003  9.7200000e+002  9.9200000e+002  9.5600000e+002  9.5200000e+002  9.5200000e+002  9.5200000e+002  9.9600000e+002  9.6400000e+002  9.9600000e+002  9.7600000e+002  9.5600000e+002  1.0120000e+003  9.9600000e+002  9.6800000e+002  9.8800000e+002  9.8400000e+002  9.4400000e+002  9.6800000e+002  9.7600000e+002  9.5200000e+002  9.6400000e+002  9.6400000e+002  9.9600000e+002  9.9200000e+002  9.5600000e+002  9.8800000e+002  9.7200000e+002  9.4400000e+002  9.6000000e+002  9.4000000e+002  9.8400000e+002  9.6000000e+002  9.4000000e+002  9.6800000e+002  9.5600000e+002  9.5200000e+002  9.6000000e+002  9.5200000e+002  9.3600000e+002  9.8000000e+002  1.0000000e+003  9.8000000e+002  1.0320000e+003  1.0440000e+003  1.0240000e+003  9.7200000e+002  1.0240000e+003  1.0120000e+003  9.6800000e+002  9.8400000e+002  9.4800000e+002  9.7600000e+002  9.8400000e+002  9.5200000e+002  9.8800000e+002  9.6400000e+002  9.6400000e+002  9.9600000e+002  9.8400000e+002  9.8000000e+002  1.0320000e+003  1.0400000e+003  9.8000000e+002  9.8400000e+002  1.0400000e+003  1.0000000e+003  9.5200000e+002  9.8800000e+002  9.5200000e+002  9.8800000e+002  1.0120000e+003  1.0080000e+003  9.6800000e+002  1.0040000e+003  9.8000000e+002  9.4400000e+002  9.7600000e+002  1.0080000e+003  1.0080000e+003  1.0040000e+003  9.6400000e+002  1.0040000e+003  1.0240000e+003  1.0240000e+003  1.0040000e+003  9.6000000e+002  9.7200000e+002  9.6800000e+002  9.5200000e+002  9.3600000e+002  9.2800000e+002  9.5200000e+002  9.2800000e+002  9.2800000e+002  9.8000000e+002  9.9600000e+002  9.9200000e+002  9.6000000e+002  9.8800000e+002  9.8800000e+002  9.5600000e+002  1.0040000e+003  1.0040000e+003  9.7200000e+002  1.0000000e+003  9.4000000e+002  9.7600000e+002  9.4400000e+002  9.4400000e+002  9.6800000e+002  9.7600000e+002  9.4400000e+002  9.8800000e+002  9.9200000e+002  9.2400000e+002  9.8400000e+002  9.9600000e+002  1.0280000e+003  1.0160000e+003  9.9600000e+002  1.0160000e+003  1.0320000e+003  1.0280000e+003  1.0160000e+003  9.6400000e+002  1.0080000e+003  1.0000000e+003  9.7600000e+002  9.6400000e+002  9.3200000e+002  9.5600000e+002  9.2000000e+002  9.2000000e+002  9.1600000e+002  9.3600000e+002  9.7200000e+002  9.6800000e+002  9.8800000e+002  9.8800000e+002  1.0040000e+003  1.0040000e+003  1.0000000e+003  9.5600000e+002  1.0000000e+003  1.0120000e+003  1.0160000e+003  1.0160000e+003  1.0040000e+003  9.8000000e+002  1.0160000e+003  9.8400000e+002  9.6000000e+002  9.8800000e+002  9.8400000e+002  9.4800000e+002  9.6400000e+002  1.0120000e+003  9.7600000e+002  1.0080000e+003  1.0040000e+003  1.0120000e+003  9.6400000e+002  9.9200000e+002  9.7600000e+002  9.5600000e+002  9.4400000e+002  9.4000000e+002  9.4000000e+002  9.6800000e+002  9.9200000e+002  9.4800000e+002  9.7600000e+002  9.8800000e+002  9.6800000e+002  9.6000000e+002  1.0120000e+003  1.0040000e+003  9.7600000e+002  1.0240000e+003  1.0320000e+003  1.0000000e+003  1.0080000e+003  1.0400000e+003  1.0160000e+003  1.0120000e+003  1.0800000e+003  1.0600000e+003  1.0160000e+003  1.0640000e+003  1.0560000e+003  1.0040000e+003  1.0280000e+003  1.0560000e+003  1.0400000e+003  1.0280000e+003  9.8800000e+002  1.0040000e+003  1.0360000e+003  1.0040000e+003  1.0320000e+003  1.0480000e+003  1.0480000e+003  1.0560000e+003  1.0080000e+003  1.0560000e+003  1.0480000e+003  1.0360000e+003  1.0080000e+003  9.8800000e+002  9.8800000e+002  9.4800000e+002  9.6800000e+002  9.7600000e+002  1.0000000e+003  1.0160000e+003  9.9600000e+002  1.0240000e+003  9.9200000e+002  1.0160000e+003  1.0280000e+003  9.9600000e+002  1.0400000e+003  1.0360000e+003  9.8400000e+002  1.0440000e+003  1.0560000e+003  1.0720000e+003  1.0200000e+003  1.0440000e+003  1.0320000e+003  1.0240000e+003  1.0720000e+003  1.0480000e+003  1.0600000e+003  1.0400000e+003  1.0600000e+003  1.0800000e+003  1.0240000e+003  1.0480000e+003  1.0200000e+003  1.0240000e+003  1.0840000e+003  1.0840000e+003  1.0200000e+003  1.0640000e+003  1.0360000e+003  1.0000000e+003  1.0240000e+003  9.9200000e+002  9.8800000e+002  9.9600000e+002  9.6400000e+002  9.8400000e+002  9.5600000e+002  9.9600000e+002  9.8000000e+002  9.5600000e+002  9.9200000e+002  9.3200000e+002  1.0000000e+003  9.6800000e+002  9.4400000e+002  9.7200000e+002  9.6000000e+002  9.6000000e+002  9.8000000e+002  9.8400000e+002  9.4800000e+002  9.9200000e+002  1.0000000e+003  9.6400000e+002  1.0040000e+003  9.8800000e+002  9.6400000e+002  9.8000000e+002  9.9600000e+002  9.6800000e+002  9.8800000e+002  9.9200000e+002  9.5600000e+002  9.8800000e+002  9.7600000e+002  9.7200000e+002  9.7200000e+002  9.6400000e+002  9.4800000e+002  9.6400000e+002  9.7600000e+002  9.4400000e+002  9.6000000e+002  9.1600000e+002  9.0800000e+002  8.6400000e+002  9.0800000e+002  9.0800000e+002  8.7600000e+002  9.0000000e+002  8.8800000e+002  8.8000000e+002  9.0400000e+002  9.0400000e+002  8.9200000e+002  8.8800000e+002  9.1200000e+002  8.9200000e+002  9.0000000e+002  9.1200000e+002  8.9200000e+002  9.2000000e+002  9.2400000e+002  9.0800000e+002  9.4400000e+002  9.1200000e+002  9.4000000e+002  9.2400000e+002  9.0800000e+002  9.4000000e+002  9.4800000e+002  9.2000000e+002  9.3600000e+002  9.2400000e+002  9.2800000e+002  9.3600000e+002  9.1600000e+002  9.4800000e+002  9.3600000e+002  9.1200000e+002  9.2000000e+002  9.2800000e+002  9.2400000e+002  9.3600000e+002  9.2800000e+002  9.2800000e+002  9.4400000e+002  9.2800000e+002  9.4000000e+002  9.7200000e+002  9.2800000e+002  9.0800000e+002  9.5200000e+002  9.4800000e+002  9.4800000e+002  9.6000000e+002  9.6800000e+002  9.5600000e+002  9.7200000e+002  9.6000000e+002  9.8800000e+002  1.0040000e+003  1.0080000e+003  9.7200000e+002  9.6400000e+002  9.7200000e+002  9.6800000e+002  1.0080000e+003  1.0160000e+003  1.0120000e+003  1.0000000e+003  1.0240000e+003  1.0200000e+003  1.0360000e+003  1.0200000e+003  1.0160000e+003  1.0440000e+003  1.0000000e+003  1.0400000e+003  1.0480000e+003  1.0080000e+003  1.0400000e+003  1.0480000e+003  1.0160000e+003  1.0440000e+003  1.0480000e+003  1.0520000e+003  1.0440000e+003  1.0720000e+003  1.0520000e+003  1.0760000e+003  1.0160000e+003  1.0240000e+003  1.0080000e+003  9.8400000e+002  1.0080000e+003  1.0280000e+003  9.7600000e+002  9.8400000e+002  9.7200000e+002  9.7600000e+002  9.9200000e+002  9.6400000e+002  9.9200000e+002  9.8000000e+002  9.7200000e+002  1.0120000e+003  9.7600000e+002  9.6000000e+002  9.9600000e+002  9.7600000e+002  9.9600000e+002  1.0120000e+003  9.9600000e+002  1.0040000e+003  9.9200000e+002  1.0160000e+003  1.0160000e+003  9.8400000e+002  9.6000000e+002  9.8000000e+002  9.5600000e+002  9.7600000e+002  1.0120000e+003  1.0200000e+003  1.0160000e+003  9.9200000e+002  1.0120000e+003  1.0040000e+003  1.0160000e+003  1.0400000e+003  1.0360000e+003  9.9600000e+002  1.0480000e+003  1.0400000e+003  1.0160000e+003  1.0320000e+003  1.0280000e+003  1.0200000e+003  1.0160000e+003  1.0080000e+003  1.0320000e+003  9.8400000e+002  1.0240000e+003  1.0160000e+003  9.9200000e+002  1.0080000e+003  9.8400000e+002  9.7200000e+002  9.8400000e+002  9.6000000e+002  9.9600000e+002  1.0120000e+003  9.7200000e+002  9.5200000e+002  9.4000000e+002  9.5200000e+002  9.8400000e+002  9.6400000e+002  9.8800000e+002  1.0000000e+003  9.6800000e+002  9.5200000e+002  9.7600000e+002  9.7600000e+002  9.5200000e+002  9.6000000e+002  9.4000000e+002  9.7200000e+002  1.0040000e+003  1.0080000e+003  9.8000000e+002  9.8000000e+002  9.7200000e+002  9.6400000e+002  9.9200000e+002  9.8800000e+002  9.7200000e+002  9.7600000e+002  9.3600000e+002  9.6000000e+002  9.6800000e+002  9.4000000e+002  9.6000000e+002  9.5200000e+002  9.3600000e+002  9.8000000e+002  9.6000000e+002  9.7200000e+002  9.7600000e+002  9.5600000e+002  9.7600000e+002  9.6400000e+002  9.7200000e+002  9.6800000e+002  9.6000000e+002  9.5600000e+002  9.4000000e+002  9.5600000e+002  9.4000000e+002  9.6800000e+002  9.8000000e+002  9.8400000e+002  9.5600000e+002  9.8400000e+002  9.9200000e+002  1.0000000e+003  9.8400000e+002  9.6800000e+002  1.0040000e+003  1.0040000e+003  9.8000000e+002  1.0040000e+003  9.6000000e+002  1.0080000e+003  9.4400000e+002  1.0080000e+003  9.8400000e+002  9.9600000e+002  1.0280000e+003  9.8400000e+002  9.8800000e+002  1.0080000e+003  1.0320000e+003  9.9600000e+002  9.7600000e+002  1.0080000e+003  1.0160000e+003  1.0120000e+003  1.0320000e+003  1.0600000e+003  1.0120000e+003  1.0400000e+003  1.0520000e+003  1.0680000e+003  9.9200000e+002  1.0080000e+003  1.0160000e+003  1.0200000e+003  1.0160000e+003  9.8800000e+002  1.0320000e+003  1.0120000e+003  9.8000000e+002  9.6800000e+002  9.9200000e+002  1.0080000e+003  1.0200000e+003  1.0280000e+003  9.7200000e+002  1.0120000e+003  1.0280000e+003  9.8800000e+002  1.0080000e+003  1.0000000e+003  1.0080000e+003  9.8400000e+002  1.0000000e+003  1.0200000e+003  1.0160000e+003  9.8400000e+002  1.0040000e+003  1.0320000e+003  1.0360000e+003  1.0320000e+003  9.9600000e+002  9.6800000e+002  1.0080000e+003  1.0280000e+003  1.0360000e+003  9.9600000e+002  1.0320000e+003  1.0120000e+003  1.0120000e+003  1.0320000e+003  9.8800000e+002  1.0280000e+003  1.0520000e+003  1.0240000e+003  1.0480000e+003  1.0560000e+003  1.0480000e+003  1.0600000e+003  1.0960000e+003  1.0800000e+003  1.0680000e+003  1.0360000e+003  1.0760000e+003  1.0440000e+003  1.0600000e+003  1.0680000e+003  1.0360000e+003  1.0760000e+003  1.1000000e+003  1.0760000e+003  1.0680000e+003  1.0600000e+003  1.0360000e+003  1.0640000e+003  1.0720000e+003  1.0560000e+003  1.0680000e+003  1.0720000e+003  1.0400000e+003  1.0600000e+003  1.0840000e+003  1.0320000e+003  1.0920000e+003  1.0320000e+003  1.0280000e+003  1.0480000e+003  1.0320000e+003  1.0360000e+003  1.0040000e+003  1.0040000e+003  9.9200000e+002  9.9600000e+002  1.0080000e+003  1.0080000e+003  1.0240000e+003  1.0720000e+003  1.0440000e+003  1.0680000e+003  1.0840000e+003  1.0360000e+003  1.0760000e+003  1.0720000e+003  1.0880000e+003  1.0320000e+003  1.0560000e+003  1.0680000e+003  1.0760000e+003  1.0280000e+003  1.0720000e+003  1.0520000e+003  1.0480000e+003  1.0880000e+003  1.0520000e+003  1.0680000e+003  1.0920000e+003  1.1120000e+003  1.0920000e+003  1.0840000e+003  1.1200000e+003  1.1120000e+003  1.1040000e+003  1.0720000e+003  1.0640000e+003  1.0960000e+003  1.0840000e+003  1.0400000e+003  1.0800000e+003  1.0840000e+003  1.0560000e+003  1.0720000e+003  1.0680000e+003  1.0320000e+003  1.0440000e+003  1.0480000e+003  1.0440000e+003  1.0560000e+003  1.0520000e+003  1.0440000e+003  1.0760000e+003  1.0800000e+003  1.0720000e+003  1.0760000e+003  1.0680000e+003  1.0800000e+003  1.0880000e+003  1.0600000e+003  1.0680000e+003  1.0680000e+003  1.0920000e+003  1.0680000e+003  1.0720000e+003  1.0720000e+003  1.0520000e+003  1.0520000e+003  1.0680000e+003  1.0400000e+003  1.0520000e+003  1.0520000e+003  1.0480000e+003  1.0720000e+003  1.0760000e+003  1.0760000e+003  1.0360000e+003  1.0640000e+003  1.0320000e+003  1.0080000e+003  9.9600000e+002  1.0000000e+003  9.8800000e+002  9.9600000e+002  1.0480000e+003  1.0320000e+003  1.0640000e+003  1.0800000e+003  1.0840000e+003  1.0960000e+003  1.0520000e+003  1.0880000e+003  1.0680000e+003  1.0600000e+003  1.0480000e+003  1.0160000e+003  1.0480000e+003  1.0520000e+003  1.0320000e+003  1.0560000e+003  1.0800000e+003  1.0800000e+003  1.0400000e+003  1.0680000e+003  1.0800000e+003  1.0480000e+003  1.0800000e+003  1.0920000e+003  1.0680000e+003  1.1000000e+003  1.1120000e+003  1.0800000e+003  1.1080000e+003  1.0920000e+003  1.0640000e+003  1.0520000e+003  1.0400000e+003  1.0280000e+003  1.0480000e+003  1.0640000e+003  1.0440000e+003  1.0440000e+003  1.0440000e+003  1.0280000e+003  1.0720000e+003  1.0840000e+003  1.0960000e+003  1.0560000e+003  1.0920000e+003  1.0960000e+003  1.0600000e+003  1.0800000e+003  1.0800000e+003  1.0600000e+003  1.0560000e+003  1.0640000e+003  1.0520000e+003  1.0680000e+003  1.0240000e+003  1.0760000e+003  1.0640000e+003  1.0560000e+003  1.0240000e+003  1.0600000e+003  1.0320000e+003  1.0440000e+003  1.0360000e+003  1.0000000e+003  9.6800000e+002  9.9200000e+002  1.0320000e+003  1.0440000e+003  1.0240000e+003  1.0280000e+003  1.0600000e+003  1.0640000e+003  1.0760000e+003  1.0920000e+003  1.0960000e+003  1.0920000e+003  1.0440000e+003  1.0880000e+003  1.0560000e+003  1.0880000e+003  1.0720000e+003  1.1000000e+003  1.0880000e+003  1.0880000e+003  1.0600000e+003  1.0680000e+003  1.0800000e+003  1.0880000e+003  1.1120000e+003  1.0520000e+003  1.0640000e+003  1.0680000e+003  1.0840000e+003  1.0280000e+003  1.0440000e+003  1.0400000e+003  1.0320000e+003  1.0440000e+003  1.0440000e+003  1.0280000e+003  1.0400000e+003  1.0600000e+003  1.0560000e+003  1.0760000e+003  1.0360000e+003  1.0600000e+003  1.0640000e+003  1.0160000e+003  1.0280000e+003  1.0480000e+003  1.0440000e+003  1.0320000e+003  1.0600000e+003  1.0520000e+003  9.3200000e+002  1.0560000e+003  1.0400000e+003  1.0240000e+003  1.0560000e+003  1.0720000e+003  1.0800000e+003  1.0680000e+003  1.0880000e+003  1.0600000e+003  1.0920000e+003  1.0920000e+003  1.1000000e+003  1.0760000e+003  1.0360000e+003  1.0440000e+003  1.0800000e+003  1.0760000e+003  1.0480000e+003  1.0600000e+003  1.0200000e+003  1.0680000e+003  1.0640000e+003  1.0520000e+003  1.0520000e+003  1.0840000e+003  1.0520000e+003  1.0760000e+003  1.0960000e+003  1.0720000e+003  1.0880000e+003  1.0960000e+003  1.1160000e+003  1.1040000e+003  1.0920000e+003  1.0680000e+003  1.0880000e+003  1.1000000e+003  1.1080000e+003  1.0680000e+003  1.0440000e+003  1.0320000e+003  1.0200000e+003  1.0400000e+003  1.0560000e+003  1.0720000e+003  1.0600000e+003  1.0840000e+003  1.1000000e+003  1.0920000e+003  1.0720000e+003  1.0760000e+003  1.0640000e+003  1.0320000e+003  1.0640000e+003  1.0720000e+003  1.0880000e+003  1.0720000e+003  1.0680000e+003  1.0520000e+003  1.0880000e+003  1.0760000e+003  1.0920000e+003  1.0760000e+003  1.0560000e+003  1.0200000e+003  1.0440000e+003  1.0440000e+003  1.0120000e+003  1.0200000e+003  1.0480000e+003  1.0360000e+003  1.0240000e+003  1.0520000e+003  1.0640000e+003  1.0440000e+003  1.0600000e+003  1.0760000e+003  1.0480000e+003  9.9600000e+002  1.0520000e+003  1.0600000e+003  1.0440000e+003  1.0600000e+003  1.0400000e+003  1.0840000e+003  1.1040000e+003  1.1240000e+003  1.0920000e+003  1.0280000e+003  1.0280000e+003  1.0640000e+003  1.0080000e+003  1.0520000e+003  1.0600000e+003  1.0120000e+003  1.0080000e+003  1.0600000e+003  1.0640000e+003  1.0400000e+003  1.0360000e+003  1.0560000e+003  1.0560000e+003  1.0640000e+003  1.0760000e+003  1.0560000e+003  1.0680000e+003  1.0600000e+003  1.0800000e+003  1.0560000e+003  1.0840000e+003  1.0880000e+003  1.0360000e+003  1.0760000e+003  1.0400000e+003  1.0520000e+003  1.0680000e+003  1.0800000e+003  1.0640000e+003  1.0960000e+003  1.1000000e+003  1.0760000e+003  1.0520000e+003  1.0800000e+003  1.0960000e+003  1.1080000e+003  1.0760000e+003  1.0320000e+003  1.0480000e+003  1.0600000e+003  1.0600000e+003  1.0560000e+003  1.0480000e+003  1.0160000e+003  1.0480000e+003  1.0440000e+003  1.0120000e+003  1.0040000e+003  1.0240000e+003  1.0440000e+003  1.0280000e+003  1.0600000e+003  1.0520000e+003  1.0360000e+003  1.0040000e+003  1.0200000e+003  1.0400000e+003  1.0160000e+003  1.0160000e+003  1.0360000e+003  1.0160000e+003  1.0320000e+003  1.0440000e+003  1.0480000e+003  1.0160000e+003  9.9200000e+002  1.0120000e+003  1.0320000e+003  1.0440000e+003  1.0280000e+003  1.0120000e+003  1.0320000e+003  1.0480000e+003  1.0360000e+003  1.0800000e+003  1.0760000e+003  1.0880000e+003  1.0440000e+003  1.0640000e+003  1.0720000e+003  1.0560000e+003  1.0760000e+003  1.0160000e+003  1.0440000e+003  1.0480000e+003  1.0480000e+003  1.0200000e+003  1.0200000e+003  1.0360000e+003  1.0520000e+003  1.0800000e+003  1.0720000e+003  1.0720000e+003  1.0280000e+003  1.0680000e+003  1.0520000e+003  1.0200000e+003  1.0440000e+003  1.0280000e+003  1.0360000e+003  1.0120000e+003  1.0360000e+003  1.0320000e+003  1.0280000e+003  1.0640000e+003  1.0840000e+003  1.0680000e+003  1.0920000e+003  1.0920000e+003  1.0520000e+003  1.0720000e+003  1.0960000e+003  1.1000000e+003  1.0600000e+003  1.0800000e+003  1.0880000e+003  1.0640000e+003  1.0720000e+003  1.0640000e+003  1.0360000e+003  1.0600000e+003  1.0960000e+003  1.1160000e+003  1.0800000e+003  1.0480000e+003  1.0680000e+003  1.0920000e+003  1.0640000e+003  1.0800000e+003  1.0680000e+003  1.0520000e+003  1.1080000e+003  1.0880000e+003  1.0880000e+003  1.0640000e+003  1.0600000e+003  1.0680000e+003  1.0600000e+003  1.0240000e+003  1.0320000e+003  1.0520000e+003  1.0520000e+003  1.0120000e+003  1.0400000e+003  1.0640000e+003  1.0320000e+003  1.0320000e+003  9.8000000e+002  1.0160000e+003  1.0080000e+003  1.0160000e+003  9.8800000e+002  1.0080000e+003  1.0200000e+003  1.0440000e+003  1.0120000e+003  1.0160000e+003  1.0280000e+003  1.0000000e+003  9.8000000e+002  1.0240000e+003  1.0320000e+003  1.0280000e+003  1.0520000e+003  1.0760000e+003  1.0680000e+003  1.0840000e+003  1.1000000e+003  1.1160000e+003  1.0600000e+003  1.0840000e+003  1.0960000e+003  1.1000000e+003  1.0520000e+003  1.0760000e+003  1.0760000e+003  1.0440000e+003  1.0840000e+003  1.0760000e+003  1.0760000e+003  1.0720000e+003  1.0640000e+003  1.0880000e+003  1.0720000e+003  1.0280000e+003  1.0480000e+003  1.0880000e+003  1.0480000e+003  1.0720000e+003  1.0800000e+003  1.0360000e+003  1.0720000e+003  1.0800000e+003  1.0960000e+003  1.0760000e+003  1.0360000e+003  1.0600000e+003  1.0880000e+003  1.0720000e+003  1.0600000e+003  1.0160000e+003  1.0360000e+003  9.7600000e+002  9.8800000e+002  1.0080000e+003  9.9200000e+002  1.0080000e+003  1.0000000e+003  9.9600000e+002  1.0400000e+003  1.0400000e+003  1.0480000e+003  1.0160000e+003  1.0680000e+003  1.0440000e+003  1.0840000e+003  1.0440000e+003  1.0680000e+003  1.0800000e+003  1.0440000e+003  1.0720000e+003  1.0680000e+003  1.0080000e+003  1.0440000e+003  1.0640000e+003  1.0200000e+003  1.0560000e+003  1.0720000e+003  1.0120000e+003  1.0360000e+003  1.0760000e+003  1.0880000e+003  1.0240000e+003  1.0240000e+003  1.0520000e+003  1.1040000e+003  1.1320000e+003  1.0680000e+003  1.1120000e+003  1.1480000e+003  1.0640000e+003  1.0960000e+003  1.1240000e+003  1.1120000e+003  1.0680000e+003  1.1200000e+003  1.1120000e+003  1.0880000e+003  1.0680000e+003  1.0720000e+003  1.1200000e+003  1.1440000e+003  1.1480000e+003  1.1040000e+003  1.0400000e+003  1.0880000e+003  1.0880000e+003  1.0680000e+003  1.1040000e+003  1.1160000e+003  1.0840000e+003  1.0920000e+003  1.1200000e+003  1.1040000e+003  1.0920000e+003  1.1160000e+003  1.0560000e+003  1.1080000e+003  1.1080000e+003  1.1160000e+003  1.0960000e+003  1.0960000e+003  1.1240000e+003  1.1320000e+003  1.0600000e+003  1.0920000e+003  1.1000000e+003  1.0720000e+003  1.1320000e+003  1.1280000e+003  1.0760000e+003  1.1160000e+003  1.1320000e+003  1.1200000e+003  1.1120000e+003  1.1040000e+003  1.0800000e+003  1.0880000e+003  1.0720000e+003  1.0320000e+003  1.0240000e+003  9.9600000e+002  9.6000000e+002  1.0280000e+003  1.0720000e+003  1.0560000e+003  1.0360000e+003  1.1000000e+003  1.0880000e+003  1.1160000e+003  1.1760000e+003  1.1320000e+003  1.1560000e+003  1.1680000e+003  1.0880000e+003  1.1480000e+003  1.1400000e+003  1.1680000e+003  1.1440000e+003  1.1480000e+003  1.1320000e+003  1.0560000e+003  1.0920000e+003  1.1320000e+003  1.0920000e+003  1.1080000e+003  1.1200000e+003  1.0960000e+003  1.1280000e+003  1.0680000e+003  1.0640000e+003  1.0240000e+003  1.0040000e+003  1.0520000e+003  1.0320000e+003  1.0400000e+003  1.0600000e+003  1.0760000e+003  1.0800000e+003  1.0560000e+003  1.1240000e+003  1.1400000e+003  1.0680000e+003  1.1200000e+003  1.1360000e+003  1.1440000e+003  1.1320000e+003  1.0720000e+003  1.1400000e+003  1.1560000e+003  1.1400000e+003  1.1000000e+003  1.1040000e+003  1.1160000e+003  1.1040000e+003  1.0560000e+003  1.1080000e+003  1.1200000e+003  1.0840000e+003  1.0520000e+003  1.1040000e+003  1.1000000e+003  1.1160000e+003  1.0200000e+003  1.0920000e+003  1.0920000e+003  1.0720000e+003  1.1160000e+003  1.1320000e+003  1.0400000e+003  1.1120000e+003  1.1120000e+003  1.0400000e+003  1.0960000e+003  1.1080000e+003  1.1240000e+003  1.1120000e+003  1.1280000e+003  1.1040000e+003  1.0120000e+003  1.0680000e+003  1.0880000e+003  1.0480000e+003  1.0800000e+003  1.1040000e+003  1.0960000e+003  1.0600000e+003  1.0400000e+003  1.0760000e+003  1.0360000e+003  1.0440000e+003  1.0720000e+003  1.0360000e+003  1.0600000e+003  1.1120000e+003  1.0640000e+003  1.0320000e+003  9.9600000e+002  1.0080000e+003  1.0440000e+003  1.0680000e+003  1.0440000e+003  1.0600000e+003  1.1120000e+003  1.0800000e+003  1.0840000e+003  1.1160000e+003  1.1320000e+003  1.0680000e+003  1.0960000e+003  1.1200000e+003  1.0840000e+003  1.0760000e+003  1.1000000e+003  1.0840000e+003  1.1360000e+003  1.1320000e+003  1.0960000e+003  1.1240000e+003  1.0760000e+003  1.1200000e+003  1.1240000e+003  1.1320000e+003  1.1240000e+003  1.1120000e+003  1.1080000e+003  1.0960000e+003  1.0600000e+003  1.0520000e+003  1.0800000e+003  1.0280000e+003  1.0600000e+003  1.0640000e+003  1.0760000e+003  1.0280000e+003  1.0480000e+003  1.0640000e+003  9.0800000e+002  1.0520000e+003  1.0160000e+003  1.0160000e+003  1.0440000e+003  1.0640000e+003  1.0560000e+003  1.0400000e+003  1.0400000e+003  1.0560000e+003  1.0200000e+003  1.0600000e+003  1.0520000e+003  1.0440000e+003  1.0400000e+003  1.0480000e+003  1.0120000e+003  1.0120000e+003  1.0320000e+003  1.0040000e+003  1.0440000e+003  1.0480000e+003  9.9600000e+002  9.6000000e+002  9.8800000e+002  1.0080000e+003  1.0360000e+003  1.0280000e+003  1.0320000e+003  9.9200000e+002  9.9600000e+002  1.0320000e+003  1.0200000e+003  1.0000000e+003  9.7600000e+002  1.0280000e+003  1.0480000e+003  1.0120000e+003  1.0600000e+003  1.0560000e+003  1.0760000e+003  1.0240000e+003  1.0360000e+003  1.0600000e+003  1.0240000e+003  1.0640000e+003  1.0520000e+003  1.0480000e+003  1.0680000e+003  1.0960000e+003  1.1040000e+003  1.1360000e+003  1.1040000e+003  1.0680000e+003  1.0880000e+003  1.1200000e+003  1.0520000e+003  1.1040000e+003  1.1080000e+003  1.1320000e+003  1.1000000e+003  1.0640000e+003  1.1040000e+003  1.0760000e+003  1.0440000e+003  1.0320000e+003  1.0320000e+003  1.0680000e+003  1.0600000e+003  1.0880000e+003  1.1000000e+003  1.0320000e+003  1.0680000e+003  1.0800000e+003  1.1160000e+003  1.0560000e+003  1.0640000e+003  1.1000000e+003  1.0680000e+003  1.0840000e+003  1.1280000e+003  1.0880000e+003  1.1440000e+003  1.1720000e+003  1.1560000e+003  1.0840000e+003  1.1400000e+003  1.1400000e+003  1.1400000e+003  1.1400000e+003  1.1400000e+003  1.0640000e+003  1.0920000e+003  1.1240000e+003  1.1200000e+003  1.0880000e+003  1.1240000e+003  1.1320000e+003  1.0840000e+003  1.1440000e+003  1.1640000e+003  1.1080000e+003  1.1480000e+003  1.1600000e+003  1.1040000e+003  1.1320000e+003  1.1440000e+003  1.0840000e+003  1.1160000e+003  1.1280000e+003  1.1080000e+003  1.0920000e+003  1.0680000e+003  1.0080000e+003  1.0160000e+003  1.0560000e+003  8.6400000e+002  1.0160000e+003  1.0360000e+003  1.0200000e+003  1.0640000e+003  1.0880000e+003  1.0640000e+003  1.0600000e+003  1.0120000e+003  9.8400000e+002  1.0480000e+003  1.0320000e+003  1.0200000e+003  9.8800000e+002  1.0600000e+003  1.0840000e+003  1.0840000e+003  1.0360000e+003  1.0600000e+003  1.0840000e+003  1.0920000e+003  1.1040000e+003  1.0720000e+003  1.0720000e+003  1.0920000e+003  1.1080000e+003  1.1160000e+003  1.0560000e+003  1.0560000e+003  1.0960000e+003  1.0760000e+003  1.1000000e+003  1.0280000e+003  1.0520000e+003  1.0160000e+003  9.9600000e+002  9.9600000e+002  1.0360000e+003  1.0720000e+003  1.0880000e+003  1.0400000e+003  1.0680000e+003  1.0880000e+003  1.0680000e+003  1.0800000e+003  1.0560000e+003  1.0200000e+003  1.0000000e+003  1.0520000e+003  1.0480000e+003  1.0560000e+003  1.0240000e+003  1.0680000e+003  1.0760000e+003  1.0440000e+003  1.0240000e+003  1.0720000e+003  1.0600000e+003  1.0240000e+003  1.0760000e+003  1.0920000e+003  1.0760000e+003  1.0920000e+003  1.0960000e+003  1.0800000e+003  1.0240000e+003  1.0480000e+003  1.0520000e+003  1.0720000e+003  1.0360000e+003  1.1480000e+003  1.1240000e+003  1.0760000e+003  1.0520000e+003  1.0280000e+003  9.9600000e+002  1.0200000e+003  1.0160000e+003  1.0000000e+003  9.9200000e+002  9.6000000e+002  9.4000000e+002  9.4000000e+002  9.5600000e+002  9.8000000e+002  1.0120000e+003  9.9600000e+002  1.0440000e+003  1.0720000e+003  1.0720000e+003  1.0360000e+003  1.0560000e+003  1.0880000e+003  1.1000000e+003  1.0800000e+003  1.0640000e+003  1.0480000e+003  1.0240000e+003  1.0640000e+003  1.0600000e+003  1.0600000e+003  1.0080000e+003  1.0160000e+003  1.0280000e+003  1.0080000e+003  1.0440000e+003  1.0400000e+003  1.0080000e+003  1.0320000e+003  1.0000000e+003  9.7200000e+002  9.5200000e+002  9.4800000e+002  1.0080000e+003  1.0400000e+003  1.0000000e+003  1.0160000e+003  1.0440000e+003  1.1040000e+003  1.0960000e+003  1.0680000e+003  1.0680000e+003  1.0560000e+003  1.0560000e+003  1.0960000e+003  1.1000000e+003  1.0520000e+003  1.1040000e+003  1.1160000e+003  1.0920000e+003  1.0520000e+003  1.1120000e+003  1.0880000e+003  1.0480000e+003  1.0960000e+003  1.0840000e+003  1.0360000e+003  1.0720000e+003  1.0760000e+003  1.0560000e+003  1.1000000e+003  1.1160000e+003  1.0720000e+003  1.0720000e+003  1.0680000e+003  1.0480000e+003  1.0600000e+003  1.0680000e+003  1.0840000e+003  1.0600000e+003  1.0480000e+003  1.0680000e+003  1.0360000e+003  1.0800000e+003  1.0760000e+003  1.0440000e+003  1.0880000e+003  1.1040000e+003  1.0560000e+003  1.1000000e+003  1.1000000e+003  1.0680000e+003  1.1120000e+003  1.1080000e+003  1.0720000e+003  1.1080000e+003  1.0520000e+003  1.0120000e+003  1.0760000e+003  1.0880000e+003  1.1120000e+003  1.1200000e+003  1.1240000e+003  1.1240000e+003  1.1280000e+003  1.1160000e+003  1.0840000e+003  1.1320000e+003  1.1360000e+003  1.1120000e+003  1.0920000e+003  1.0760000e+003  1.0920000e+003  1.0600000e+003  1.0800000e+003  1.0920000e+003  1.0640000e+003  1.0680000e+003  1.1080000e+003  1.1000000e+003  1.0640000e+003  1.0520000e+003  1.0720000e+003  1.0680000e+003  1.0320000e+003  1.0000000e+003  9.9600000e+002  9.4800000e+002  9.8000000e+002  9.8000000e+002  9.9200000e+002  1.0000000e+003  9.7600000e+002  9.9200000e+002  1.0280000e+003  1.0360000e+003  1.0120000e+003  9.8800000e+002  1.0200000e+003  1.0320000e+003  1.0040000e+003  1.0160000e+003  1.0120000e+003  1.0040000e+003  1.0040000e+003  9.7600000e+002  1.0160000e+003  1.0200000e+003  1.0120000e+003  9.8000000e+002  1.0000000e+003  9.8000000e+002  1.0200000e+003  1.0000000e+003  9.8400000e+002  9.9600000e+002  9.8000000e+002  9.6000000e+002  9.5200000e+002  9.6000000e+002  9.6800000e+002  9.6800000e+002  1.0000000e+003  9.9600000e+002  1.0080000e+003  9.7600000e+002  9.9600000e+002  1.0120000e+003  9.8400000e+002  1.0160000e+003  9.9600000e+002  9.8000000e+002  1.0040000e+003  9.9600000e+002  9.9200000e+002  1.0000000e+003  1.0160000e+003  9.8400000e+002  9.9600000e+002  9.8800000e+002  9.4800000e+002  9.8400000e+002  9.8000000e+002  9.6000000e+002  9.9200000e+002  9.9200000e+002  1.0000000e+003  1.0000000e+003  9.9200000e+002  9.8400000e+002  1.0040000e+003  9.9600000e+002  9.8000000e+002  9.9200000e+002  9.9200000e+002  9.6000000e+002  9.7200000e+002  9.7200000e+002  9.5200000e+002  9.7200000e+002  9.5200000e+002  9.5200000e+002  9.4000000e+002  9.6800000e+002  9.7600000e+002  9.5600000e+002  9.8000000e+002  9.7200000e+002  9.6800000e+002  9.8000000e+002  9.7200000e+002  9.9200000e+002  9.9600000e+002  9.5200000e+002  1.0000000e+003  1.0120000e+003  1.0120000e+003  1.0320000e+003  1.0440000e+003  1.0120000e+003  1.0360000e+003  1.0520000e+003  1.0560000e+003  1.0520000e+003  1.0200000e+003  1.0000000e+003  1.0000000e+003  9.8800000e+002  1.0120000e+003  1.0120000e+003  9.8800000e+002  1.0040000e+003  1.0280000e+003  1.0040000e+003  1.0280000e+003  1.0360000e+003  1.0240000e+003  1.0160000e+003  9.9600000e+002  1.0200000e+003  1.0040000e+003  1.0280000e+003  1.0080000e+003  1.0240000e+003  1.0520000e+003  1.0240000e+003  1.0480000e+003  1.0520000e+003  1.0480000e+003  1.0080000e+003  1.0400000e+003  1.0040000e+003  1.0440000e+003  1.0440000e+003  1.0320000e+003  1.0600000e+003  1.0280000e+003  1.0800000e+003  1.0880000e+003  1.0760000e+003  1.0920000e+003  1.0920000e+003  1.0800000e+003  1.0960000e+003  1.0280000e+003  1.0720000e+003  1.0640000e+003  1.0680000e+003  1.0880000e+003  1.0320000e+003  1.0600000e+003  1.0280000e+003  1.0560000e+003  1.0600000e+003  1.0760000e+003  1.0600000e+003  1.0680000e+003  1.0840000e+003  1.1200000e+003  1.0760000e+003  1.1040000e+003  1.1040000e+003  1.0960000e+003  1.1240000e+003  1.0880000e+003  1.0880000e+003  1.0840000e+003  1.0840000e+003  1.0920000e+003  1.0680000e+003  1.0920000e+003  1.0960000e+003  1.0800000e+003  1.0920000e+003  1.0640000e+003  1.0800000e+003  1.1080000e+003  1.0880000e+003  1.1240000e+003  1.1080000e+003  1.1040000e+003  1.1040000e+003  1.1000000e+003  1.0560000e+003  1.0240000e+003  1.0080000e+003  9.9200000e+002  1.0240000e+003  1.0440000e+003  1.0480000e+003  1.0360000e+003  1.0720000e+003  1.0440000e+003  1.0320000e+003  1.0560000e+003  1.0640000e+003  1.0360000e+003  1.0880000e+003  1.0520000e+003  1.0440000e+003  1.0400000e+003  1.0000000e+003  1.0160000e+003  1.0200000e+003  1.0400000e+003  1.0640000e+003  1.0360000e+003  1.0880000e+003  1.0880000e+003  1.0760000e+003  1.1040000e+003  1.1120000e+003  1.0680000e+003  1.1160000e+003  1.0920000e+003  1.1360000e+003  1.1080000e+003  1.1360000e+003  1.1120000e+003  1.1440000e+003  1.1120000e+003  1.1440000e+003  1.1080000e+003  1.1040000e+003  1.1480000e+003  1.1560000e+003  1.1240000e+003  1.1040000e+003  1.0400000e+003  1.0840000e+003  1.0400000e+003  1.0840000e+003  1.1040000e+003  1.1120000e+003  1.0760000e+003  1.1280000e+003  1.1160000e+003  1.0640000e+003  1.0680000e+003  1.1000000e+003  1.1080000e+003  1.0800000e+003  1.0800000e+003  1.1120000e+003  1.1000000e+003  1.1160000e+003  1.1360000e+003  1.0960000e+003  1.1200000e+003  1.0880000e+003  1.1040000e+003  1.1280000e+003  1.1040000e+003  1.1120000e+003  1.0920000e+003  1.0680000e+003  1.1120000e+003  1.0720000e+003  1.1000000e+003  1.0720000e+003  1.0640000e+003  1.1200000e+003  1.0960000e+003  1.1000000e+003  1.0840000e+003  1.0760000e+003  1.0520000e+003  1.1000000e+003  1.0160000e+003  1.0640000e+003  1.0800000e+003  1.0800000e+003  1.0960000e+003  1.1040000e+003  1.1080000e+003  1.1080000e+003  1.1480000e+003  1.1400000e+003  1.1080000e+003  1.1240000e+003  1.1480000e+003  1.1080000e+003  1.1120000e+003  1.1360000e+003  1.0880000e+003  1.0880000e+003  1.1040000e+003  1.0600000e+003  1.0840000e+003  1.0680000e+003  1.0680000e+003  1.0120000e+003  1.0360000e+003  1.0400000e+003  1.0400000e+003  1.0480000e+003  1.0160000e+003  1.0280000e+003  1.0360000e+003  1.0240000e+003  1.0320000e+003  1.0000000e+003  1.0000000e+003  9.9200000e+002  1.0040000e+003  9.8800000e+002  9.9600000e+002  1.0000000e+003  1.0160000e+003  1.0360000e+003  1.0360000e+003  1.0120000e+003  1.0120000e+003  1.0040000e+003  1.0480000e+003  1.0720000e+003  1.0120000e+003  1.0280000e+003  1.0320000e+003  1.0000000e+003  1.0320000e+003  1.0200000e+003  1.0360000e+003  1.0160000e+003  9.8000000e+002  1.0040000e+003  1.0160000e+003  1.0480000e+003  9.9600000e+002  1.0240000e+003  1.0160000e+003  1.0240000e+003  1.0320000e+003  1.0400000e+003  1.0040000e+003  9.8800000e+002  1.0200000e+003  1.0160000e+003  1.0160000e+003  1.0080000e+003  9.9600000e+002
[truncated: 935,713 more chars]
