# Supplementary material for: Chaotic Signatures of Heart Rate Variability and Its Power Spectrum in Health, Aging and Heart Failure
Source: PLoS One. 2009 Feb 2;4(2):e4323. doi: 10.1371/journal.pone.0004323 (PMC2629562; doi:10.1371/journal.pone.0004323)
Supplement: Appendix S3 — Individual elderly subjects data (Zip file) (2.51 MB ZIP) [file pone.0004323.s003.zip › ZD951395.dat]

  8.8800000e+002  9.1200000e+002  9.0900000e+002  9.1200000e+002  9.0900000e+002  8.8500000e+002  8.8200000e+002  8.4000000e+002  8.6400000e+002  8.7300000e+002  8.7000000e+002  8.7000000e+002  8.7900000e+002  8.7300000e+002  9.1200000e+002  9.1800000e+002  9.0900000e+002  8.8500000e+002  9.0600000e+002  8.9400000e+002  8.7600000e+002  8.6100000e+002  8.4600000e+002  8.1600000e+002  8.4300000e+002  8.1600000e+002  8.0100000e+002  8.1000000e+002  8.1900000e+002  8.1900000e+002  8.5500000e+002  8.9700000e+002  8.9100000e+002  8.8800000e+002  8.5500000e+002  8.8500000e+002  8.8800000e+002  8.9100000e+002  8.7600000e+002  8.6400000e+002  8.6100000e+002  8.6700000e+002  8.5800000e+002  8.1900000e+002  8.4300000e+002  8.1600000e+002  8.3700000e+002  8.7900000e+002  8.9700000e+002  8.9700000e+002  8.9700000e+002  9.3300000e+002  9.4200000e+002  9.2700000e+002  9.1800000e+002  9.1800000e+002  9.2100000e+002  9.1800000e+002  9.1800000e+002  8.8200000e+002  8.9700000e+002  9.0300000e+002  8.9400000e+002  8.7600000e+002  8.8500000e+002  8.7900000e+002  8.4300000e+002  8.9100000e+002  8.7600000e+002  8.7000000e+002  8.4900000e+002  8.9100000e+002  8.5800000e+002  9.0600000e+002  9.1200000e+002  9.1800000e+002  9.1200000e+002  9.3600000e+002  8.8800000e+002  8.9700000e+002  8.6400000e+002  8.8800000e+002  8.7000000e+002  8.8800000e+002  8.8800000e+002  8.8200000e+002  8.6400000e+002  8.7000000e+002  8.6400000e+002  8.4000000e+002  8.3700000e+002  8.2800000e+002  8.5500000e+002  8.4900000e+002  8.4600000e+002  8.4600000e+002  8.7300000e+002  8.8800000e+002  8.9400000e+002  8.7900000e+002  8.8800000e+002  8.8800000e+002  8.8200000e+002  8.7900000e+002  8.6400000e+002  8.6700000e+002  8.3700000e+002  8.5200000e+002  8.4300000e+002  8.4600000e+002  8.4000000e+002  8.1900000e+002  8.2800000e+002  8.3100000e+002  8.4000000e+002  8.2800000e+002  8.4900000e+002  8.2500000e+002  8.5800000e+002  8.5800000e+002  8.6400000e+002  8.6700000e+002  8.6100000e+002  8.5200000e+002  8.3100000e+002  8.5800000e+002  8.3700000e+002  8.3700000e+002  8.1300000e+002  8.3700000e+002  8.4600000e+002  8.3400000e+002  8.4000000e+002  8.4600000e+002  8.3400000e+002  8.4900000e+002  8.6100000e+002  8.5800000e+002  8.6100000e+002  8.5200000e+002  8.4300000e+002  8.4900000e+002  8.5800000e+002  8.3400000e+002  8.4000000e+002  8.4900000e+002  8.3400000e+002  8.5200000e+002  8.2800000e+002  8.1600000e+002  8.2800000e+002  8.4000000e+002  8.3400000e+002  8.2500000e+002  8.2500000e+002  8.0700000e+002  7.9800000e+002  7.9500000e+002  8.2800000e+002  8.2200000e+002  8.1900000e+002  8.2800000e+002  8.4600000e+002  8.3700000e+002  8.5200000e+002  8.5500000e+002  8.3400000e+002  8.4900000e+002  8.4000000e+002  8.3100000e+002  8.1900000e+002  8.1000000e+002  7.8600000e+002  7.8900000e+002  8.0700000e+002  7.8900000e+002  8.0700000e+002  7.8600000e+002  8.0100000e+002  8.0100000e+002  8.2200000e+002  8.3100000e+002  8.3100000e+002  8.4900000e+002  8.4300000e+002  8.4600000e+002  8.5500000e+002  8.4000000e+002  8.4900000e+002  8.4600000e+002  8.3700000e+002  8.4300000e+002  8.5500000e+002  8.2500000e+002  8.4300000e+002  8.3100000e+002  8.5500000e+002  8.4300000e+002  8.5200000e+002  8.4300000e+002  8.4600000e+002  8.5800000e+002  8.6100000e+002  8.6100000e+002  8.5800000e+002  8.6100000e+002  8.4300000e+002  8.5500000e+002  8.5800000e+002  8.4600000e+002  8.4600000e+002  8.4300000e+002  8.3400000e+002  8.3700000e+002  8.4600000e+002  8.4300000e+002  8.6100000e+002  8.4300000e+002  8.6100000e+002  8.4900000e+002  8.3700000e+002  8.2200000e+002  8.0400000e+002  8.1300000e+002  7.9200000e+002  8.1900000e+002  8.0700000e+002  8.1600000e+002  8.4300000e+002  8.5800000e+002  8.6400000e+002  8.7900000e+002  8.9100000e+002  8.7600000e+002  9.0300000e+002  8.9400000e+002  8.8800000e+002  8.6400000e+002  8.6400000e+002  8.2500000e+002  8.5500000e+002  8.2200000e+002  7.9800000e+002  8.1000000e+002  7.6500000e+002  8.1000000e+002  7.9200000e+002  8.1000000e+002  8.0400000e+002  8.0700000e+002  8.2500000e+002  8.2800000e+002  8.1900000e+002  8.3100000e+002  8.3700000e+002  8.2800000e+002  8.4900000e+002  8.3100000e+002  8.3400000e+002  8.2200000e+002  8.2500000e+002  8.4000000e+002  8.3400000e+002  8.2800000e+002  7.9800000e+002  8.1000000e+002  7.8900000e+002  8.1000000e+002  8.0700000e+002  8.1300000e+002  8.0700000e+002  7.8900000e+002  8.1000000e+002  8.0400000e+002  7.8900000e+002  7.6500000e+002  7.6500000e+002  7.8300000e+002  7.9200000e+002  8.3100000e+002  8.2500000e+002  8.2500000e+002  8.3100000e+002  8.4900000e+002  8.5200000e+002  8.7600000e+002  8.7300000e+002  8.5800000e+002  8.5500000e+002  8.4600000e+002  8.6100000e+002  8.4600000e+002  8.6400000e+002  8.4900000e+002  8.7600000e+002  8.6700000e+002  8.9400000e+002  8.8200000e+002  8.6700000e+002  8.7000000e+002  8.7600000e+002  8.6700000e+002  8.5200000e+002  8.4600000e+002  7.9500000e+002  8.5500000e+002  8.3700000e+002  8.4600000e+002  8.3700000e+002  8.4000000e+002  8.4000000e+002  8.4300000e+002  8.4900000e+002  8.4900000e+002  8.4900000e+002  8.4000000e+002  8.5500000e+002  8.4600000e+002  8.5200000e+002  8.3100000e+002  8.1600000e+002  8.2500000e+002  8.0700000e+002  8.4300000e+002  8.2500000e+002  8.1300000e+002  8.3100000e+002  8.3100000e+002  8.6100000e+002  8.5200000e+002  8.5500000e+002  8.4900000e+002  8.4600000e+002  8.4900000e+002  8.4900000e+002  8.1900000e+002  8.2500000e+002  8.0400000e+002  8.4000000e+002  8.2500000e+002  8.2200000e+002  8.4000000e+002  8.2500000e+002  8.1900000e+002  8.2500000e+002  8.3700000e+002  8.0700000e+002  7.9200000e+002  8.0400000e+002  7.9500000e+002  7.8600000e+002  7.9800000e+002  8.0400000e+002  7.7100000e+002  7.9500000e+002  8.0400000e+002  7.9800000e+002  8.1900000e+002  7.9200000e+002  8.1600000e+002  8.1300000e+002  8.4900000e+002  8.3400000e+002  8.3100000e+002  8.2800000e+002  8.4300000e+002  8.6700000e+002  8.6700000e+002  8.7300000e+002  8.4600000e+002  8.5800000e+002  8.5800000e+002  8.3400000e+002  8.3100000e+002  8.3700000e+002  8.4900000e+002  8.4600000e+002  8.4900000e+002  8.6400000e+002  8.9700000e+002  8.7000000e+002  8.6700000e+002  8.7600000e+002  9.1800000e+002  9.1200000e+002  9.0600000e+002  9.0600000e+002  9.2400000e+002  9.0600000e+002  9.0900000e+002  8.7600000e+002  8.6100000e+002  8.4600000e+002  8.3700000e+002  8.4300000e+002  8.1300000e+002  8.2500000e+002  8.2200000e+002  8.4000000e+002  8.3400000e+002  8.4000000e+002  8.4000000e+002  8.5500000e+002  8.4600000e+002  8.5800000e+002  8.7300000e+002  8.4000000e+002  8.5500000e+002  8.4000000e+002  8.4300000e+002  8.3700000e+002  8.6700000e+002  8.6700000e+002  8.7900000e+002  8.8800000e+002  9.0000000e+002  8.9700000e+002  8.9700000e+002  8.9400000e+002  8.7600000e+002  8.8200000e+002  8.7300000e+002  8.7300000e+002  8.2800000e+002  8.2500000e+002  8.4000000e+002  8.4300000e+002  8.1000000e+002  8.2500000e+002  8.0700000e+002  8.2800000e+002  8.3700000e+002  8.1900000e+002  8.5500000e+002  8.4300000e+002  8.9100000e+002  9.1500000e+002  9.1800000e+002  9.1200000e+002  9.0900000e+002  8.8500000e+002  8.8800000e+002  8.5200000e+002  8.5500000e+002  8.4600000e+002  8.5500000e+002  8.7000000e+002  8.3100000e+002  8.7000000e+002  8.5800000e+002  8.5800000e+002  8.4900000e+002  8.6100000e+002  8.6700000e+002  8.6700000e+002  8.4000000e+002  8.2800000e+002  8.4300000e+002  8.3100000e+002  8.4300000e+002  8.1600000e+002  8.2800000e+002  8.2500000e+002  8.4300000e+002  8.2800000e+002  8.3400000e+002  8.1000000e+002  8.1000000e+002  8.0100000e+002  8.0100000e+002  8.0400000e+002  7.9500000e+002  8.0400000e+002  8.2200000e+002  8.2500000e+002  8.4600000e+002  8.5500000e+002  8.4600000e+002  8.6700000e+002  8.8800000e+002  8.7600000e+002  8.7900000e+002  8.4000000e+002  8.3700000e+002  8.1600000e+002  8.3100000e+002  8.4000000e+002  8.4000000e+002  8.3400000e+002  8.1300000e+002  8.4600000e+002  8.3400000e+002  8.4000000e+002  8.1300000e+002  8.3100000e+002  8.2500000e+002  8.3700000e+002  8.5200000e+002  8.4600000e+002  8.6100000e+002  8.6100000e+002  8.6100000e+002  8.7600000e+002  8.8800000e+002  8.7600000e+002  8.8200000e+002  8.8200000e+002  8.7000000e+002  8.5200000e+002  8.3400000e+002  8.1000000e+002  7.9200000e+002  7.9500000e+002  7.9200000e+002  8.1300000e+002  8.2200000e+002  8.4600000e+002  8.4900000e+002  8.4900000e+002  8.4900000e+002  8.2200000e+002  8.2500000e+002  8.0700000e+002  8.1600000e+002  8.3100000e+002  8.3700000e+002  8.2500000e+002  8.2800000e+002  8.3100000e+002  8.4300000e+002  8.6100000e+002  8.4000000e+002  8.3700000e+002  8.3100000e+002  8.6400000e+002  8.5800000e+002  8.5500000e+002  8.5800000e+002  8.4300000e+002  8.6400000e+002  8.4300000e+002  8.4900000e+002  8.2200000e+002  8.4300000e+002  8.3700000e+002  8.4000000e+002  8.6100000e+002  8.7000000e+002  8.7300000e+002  8.6700000e+002  8.9400000e+002  8.7000000e+002  8.8500000e+002  8.5500000e+002  8.3700000e+002  8.3400000e+002  8.4000000e+002  8.1300000e+002  8.1600000e+002  7.9800000e+002  8.0700000e+002  8.2200000e+002  8.2500000e+002  8.2200000e+002  8.2800000e+002  8.5500000e+002  8.5200000e+002  8.4900000e+002  8.6100000e+002  8.5800000e+002  8.5200000e+002  8.3400000e+002  8.5800000e+002  8.4300000e+002  8.5500000e+002  8.2800000e+002  8.5200000e+002  8.3100000e+002  8.6100000e+002  8.5500000e+002  8.4000000e+002  8.4300000e+002  8.5200000e+002  8.5500000e+002  8.4300000e+002  8.6400000e+002  8.5800000e+002  8.6700000e+002  8.5200000e+002  8.6100000e+002  8.3700000e+002  8.4000000e+002  8.3400000e+002  8.4600000e+002  8.7000000e+002  8.7300000e+002  8.8500000e+002  8.7600000e+002  8.8500000e+002  8.8200000e+002  8.7300000e+002  8.6100000e+002  8.5500000e+002  8.4300000e+002  8.3400000e+002  8.4600000e+002  8.4000000e+002  8.2800000e+002  7.9800000e+002  8.2200000e+002  8.1600000e+002  8.1000000e+002  7.8300000e+002  7.7400000e+002  7.5600000e+002  7.7100000e+002  8.0100000e+002  8.0100000e+002  8.1300000e+002  8.1900000e+002  8.3400000e+002  8.3700000e+002  8.4600000e+002  8.5800000e+002  8.4000000e+002  8.5200000e+002  8.5500000e+002  8.7600000e+002  8.6700000e+002  8.4900000e+002  8.4900000e+002  8.4600000e+002  8.4000000e+002  8.5200000e+002  8.5200000e+002  8.3400000e+002  8.4000000e+002  8.2500000e+002  8.4600000e+002  8.4300000e+002  8.1600000e+002  8.0700000e+002  7.9500000e+002  8.0700000e+002  8.0700000e+002  7.9800000e+002  8.1300000e+002  8.3400000e+002  8.1300000e+002  8.2800000e+002  8.3100000e+002  8.1300000e+002  8.1900000e+002  8.1000000e+002  8.3400000e+002  8.3700000e+002  8.2200000e+002  8.1000000e+002  7.9500000e+002  8.0400000e+002  7.8900000e+002  8.0400000e+002  7.9200000e+002  7.8600000e+002  7.7400000e+002  7.8300000e+002  7.8900000e+002  7.7700000e+002  7.7400000e+002  7.5600000e+002  7.5900000e+002  7.5300000e+002  7.5900000e+002  7.5900000e+002  7.4700000e+002  7.5300000e+002  7.5600000e+002  7.6200000e+002  7.7100000e+002  7.7700000e+002  7.8000000e+002  7.8300000e+002  7.8000000e+002  7.8900000e+002  7.9800000e+002  8.2200000e+002  8.2200000e+002  8.3400000e+002  8.1600000e+002  8.1300000e+002  8.1300000e+002  7.9800000e+002  7.8900000e+002  7.5300000e+002  7.7100000e+002  7.7700000e+002  7.8900000e+002  8.0400000e+002  7.9500000e+002  8.1300000e+002  7.9200000e+002  8.3400000e+002  8.2800000e+002  8.2500000e+002  8.1900000e+002  8.0400000e+002  8.1600000e+002  8.0100000e+002  8.0700000e+002  7.7700000e+002  7.8600000e+002  7.8300000e+002  7.8300000e+002  8.1900000e+002  7.9800000e+002  8.1000000e+002  7.8300000e+002  7.9800000e+002  7.8900000e+002  7.9200000e+002  8.0100000e+002  8.0400000e+002  8.2800000e+002  8.2200000e+002  8.6400000e+002  8.4300000e+002  8.3700000e+002  8.2800000e+002  8.2500000e+002  8.3100000e+002  8.4000000e+002  8.5200000e+002  8.2500000e+002  8.5500000e+002  8.6700000e+002  8.8500000e+002  8.6400000e+002  8.7300000e+002  8.6700000e+002  8.7000000e+002  8.6400000e+002  8.5500000e+002  8.3700000e+002  8.2500000e+002  8.1900000e+002  8.3100000e+002  8.4900000e+002  8.1600000e+002  8.4600000e+002  8.2800000e+002  8.3700000e+002  8.6100000e+002  8.6400000e+002  8.7900000e+002  8.6100000e+002  8.8500000e+002  8.7900000e+002  8.7600000e+002  8.6100000e+002  8.7600000e+002  8.4000000e+002  8.4900000e+002  8.4600000e+002  8.4000000e+002  8.4600000e+002  8.3700000e+002  8.5800000e+002  8.4000000e+002  8.6100000e+002  8.2800000e+002  8.4900000e+002  8.2800000e+002  8.7000000e+002  8.7000000e+002  8.4300000e+002  8.6100000e+002  8.2800000e+002  8.6400000e+002  8.5500000e+002  8.5200000e+002  8.2200000e+002  8.4000000e+002  8.3700000e+002  8.5200000e+002  8.4600000e+002  8.2200000e+002  8.3100000e+002  8.1000000e+002  8.3100000e+002  8.0400000e+002  8.2200000e+002  8.0700000e+002  7.9500000e+002  8.0100000e+002  8.0400000e+002  8.0400000e+002  7.8900000e+002  7.9500000e+002  7.8000000e+002  8.0400000e+002  8.1900000e+002  8.3100000e+002  8.3700000e+002  8.2800000e+002  8.2800000e+002  8.3100000e+002  8.6400000e+002  8.3100000e+002  8.1900000e+002  8.1300000e+002  8.0700000e+002  8.1600000e+002  8.1900000e+002  8.1600000e+002  8.1600000e+002  8.1900000e+002  8.1600000e+002  8.2800000e+002  8.1600000e+002  8.1000000e+002  8.1900000e+002  8.2200000e+002  8.4900000e+002  8.3400000e+002  8.5200000e+002  8.3400000e+002  8.3700000e+002  8.4300000e+002  8.4300000e+002  8.3700000e+002  8.2500000e+002  8.2200000e+002  8.1900000e+002  8.4600000e+002  8.3100000e+002  8.4000000e+002  8.2200000e+002  8.4000000e+002  8.5800000e+002  8.6100000e+002  8.6100000e+002  8.4300000e+002  8.6700000e+002  8.5200000e+002  8.5500000e+002  8.4300000e+002  8.6100000e+002  8.4300000e+002  8.3400000e+002  8.3700000e+002  8.3400000e+002  8.3700000e+002  8.1900000e+002  8.2800000e+002  8.1600000e+002  8.3400000e+002  8.4000000e+002  8.3700000e+002  8.2500000e+002  8.3100000e+002  8.3100000e+002  8.4600000e+002  8.4900000e+002  8.3400000e+002  8.4000000e+002  8.1000000e+002  8.4300000e+002  8.3400000e+002  8.3100000e+002  8.1600000e+002  8.1300000e+002  8.1000000e+002  8.1000000e+002  8.1600000e+002  8.0400000e+002  8.1900000e+002  8.1900000e+002  8.2800000e+002  8.3700000e+002  8.3700000e+002  8.7300000e+002  8.7000000e+002  9.0300000e+002  8.9700000e+002  9.1500000e+002  8.7600000e+002  9.0600000e+002  8.8500000e+002  9.0300000e+002  8.9400000e+002  8.7300000e+002  8.7300000e+002  8.7300000e+002  8.7000000e+002  8.7900000e+002  8.7300000e+002  8.3400000e+002  8.5500000e+002  8.6100000e+002  8.6100000e+002  8.7600000e+002  8.8500000e+002  8.6400000e+002  9.0300000e+002  8.9400000e+002  8.7000000e+002  8.6700000e+002  8.4000000e+002  8.8200000e+002  8.7000000e+002  8.5200000e+002  8.6700000e+002  8.5500000e+002  8.5800000e+002  8.6700000e+002  8.4300000e+002  8.5800000e+002  8.1000000e+002  8.2500000e+002  8.2500000e+002  8.1600000e+002  8.3700000e+002  8.1900000e+002  8.2800000e+002  8.3400000e+002  8.4300000e+002  8.0400000e+002  8.6100000e+002  8.5800000e+002  8.4900000e+002  8.8200000e+002  8.9100000e+002  9.0600000e+002  8.8200000e+002  8.7600000e+002  8.9100000e+002  8.9700000e+002  8.6100000e+002  8.6700000e+002  8.4000000e+002  8.3700000e+002  8.4000000e+002  8.3700000e+002  8.1000000e+002  8.1000000e+002  8.2500000e+002  8.2800000e+002  8.5200000e+002  8.2800000e+002  8.5500000e+002  8.5200000e+002  8.4900000e+002  8.7000000e+002  8.8500000e+002  8.8500000e+002  9.0000000e+002  8.9100000e+002  8.5500000e+002  8.7300000e+002  8.4000000e+002  8.4600000e+002  8.4300000e+002  8.5800000e+002  8.8500000e+002  9.1200000e+002  8.9700000e+002  9.2400000e+002  9.3300000e+002  9.4800000e+002  9.5100000e+002  9.0900000e+002  9.1500000e+002  9.3000000e+002  9.0300000e+002  9.0900000e+002  8.6400000e+002  8.4900000e+002  8.1900000e+002  8.2800000e+002  8.1300000e+002  8.1000000e+002  8.1900000e+002  8.2500000e+002  8.5200000e+002  8.6700000e+002  8.7900000e+002  8.9100000e+002  9.0900000e+002  9.0600000e+002  9.4200000e+002  9.3300000e+002  9.1800000e+002  8.7300000e+002  8.8800000e+002  8.7300000e+002  8.5800000e+002  8.4600000e+002  8.2500000e+002  8.1900000e+002  8.1000000e+002  8.1600000e+002  7.9200000e+002  7.8000000e+002  7.7100000e+002  8.0400000e+002  8.5500000e+002  9.0300000e+002  9.2700000e+002  9.3900000e+002  9.7200000e+002  9.9000000e+002  9.9300000e+002  9.7800000e+002  9.9300000e+002  9.8400000e+002  9.8100000e+002  9.3900000e+002  9.2400000e+002  9.1500000e+002  9.0900000e+002  8.9700000e+002  8.8200000e+002  8.5800000e+002  8.6100000e+002  8.5200000e+002  8.6700000e+002  8.6100000e+002  8.7600000e+002  8.7000000e+002  8.9700000e+002  8.7300000e+002  9.0900000e+002  8.9700000e+002  8.8800000e+002  8.7300000e+002  8.8800000e+002  8.6700000e+002  8.5200000e+002  8.5500000e+002  8.2500000e+002  8.7300000e+002  8.8800000e+002  8.8800000e+002  8.5200000e+002  8.4600000e+002  8.4300000e+002  8.4000000e+002  8.4300000e+002  8.1300000e+002  8.2500000e+002  8.2500000e+002  8.3100000e+002  8.0100000e+002  8.1000000e+002  8.0700000e+002  8.0700000e+002  7.9800000e+002  8.3100000e+002  8.5500000e+002  8.4600000e+002  8.5500000e+002  8.7300000e+002  8.8800000e+002  8.7600000e+002  8.8200000e+002  8.7900000e+002  8.6700000e+002  8.7300000e+002  8.8200000e+002  8.4300000e+002  8.6100000e+002  8.6700000e+002  8.7000000e+002  8.8800000e+002  8.7600000e+002  8.6700000e+002  8.5200000e+002  8.6400000e+002  8.4000000e+002  8.7300000e+002  8.6400000e+002  8.7300000e+002  8.6700000e+002  8.5500000e+002  8.6700000e+002  8.5200000e+002  8.7600000e+002  8.6400000e+002  8.9100000e+002  9.1800000e+002  9.2400000e+002  9.4800000e+002  9.6300000e+002  9.8100000e+002  9.9000000e+002  9.5700000e+002  9.6300000e+002  9.3600000e+002  9.2700000e+002  9.4800000e+002  9.2700000e+002  9.1500000e+002  8.9700000e+002  8.7600000e+002  8.9100000e+002  8.7600000e+002  8.7300000e+002  8.4300000e+002  8.7900000e+002  8.9400000e+002  9.0600000e+002  8.4900000e+002  8.8500000e+002  8.5500000e+002  8.7900000e+002  8.6700000e+002  8.4300000e+002  8.5800000e+002  8.4300000e+002  8.4600000e+002  8.6100000e+002  8.7600000e+002  8.5200000e+002  8.6100000e+002  8.6400000e+002  8.8500000e+002  8.8200000e+002  8.7900000e+002  8.5500000e+002  8.9400000e+002  9.0900000e+002  9.0900000e+002  8.9700000e+002  9.0300000e+002  8.7900000e+002  8.9400000e+002  8.7000000e+002  8.6400000e+002  8.7300000e+002  8.5500000e+002  8.7300000e+002  8.5200000e+002  8.6100000e+002  8.4300000e+002  8.7300000e+002  8.6700000e+002  8.7600000e+002  8.5800000e+002  8.8800000e+002  8.8800000e+002  8.8200000e+002  9.1500000e+002  9.3000000e+002  9.2700000e+002  9.0900000e+002  9.0300000e+002  9.0300000e+002  9.0600000e+002  8.9400000e+002  8.8200000e+002  8.8200000e+002  8.9700000e+002  8.7300000e+002  8.7000000e+002  8.1900000e+002  8.2500000e+002  8.0100000e+002  7.8600000e+002  7.7400000e+002  7.7100000e+002  7.9500000e+002  8.1900000e+002  8.6700000e+002  8.7000000e+002  8.7600000e+002  8.8200000e+002  9.0000000e+002  8.8200000e+002  9.1200000e+002  8.8800000e+002  8.6400000e+002  8.5800000e+002  8.6700000e+002  8.8200000e+002  8.5500000e+002  8.5200000e+002  8.2500000e+002  8.2500000e+002  8.1600000e+002  8.4000000e+002  8.3100000e+002  8.4000000e+002  8.5200000e+002  8.6100000e+002  8.7600000e+002  8.7300000e+002  8.6700000e+002  8.6700000e+002  8.7000000e+002  8.6700000e+002  8.7000000e+002  8.7000000e+002  8.8500000e+002  8.7900000e+002  8.7000000e+002  8.4300000e+002  8.3100000e+002  8.1600000e+002  7.8900000e+002  7.9800000e+002  7.8300000e+002  7.8600000e+002  7.6500000e+002  7.8900000e+002  8.1600000e+002  8.3700000e+002  8.8800000e+002  8.6700000e+002  9.0600000e+002  8.8500000e+002  9.2700000e+002  9.3900000e+002  9.1500000e+002  9.1500000e+002  8.8800000e+002  9.0600000e+002  8.8500000e+002  8.9100000e+002  8.5800000e+002  8.6400000e+002  8.6400000e+002  8.6400000e+002  8.5800000e+002  8.4600000e+002  8.4000000e+002  8.4000000e+002  8.3400000e+002  8.3400000e+002  8.3700000e+002  8.4300000e+002  8.4000000e+002  8.4600000e+002  8.3700000e+002  8.5200000e+002  8.2800000e+002  8.2800000e+002  8.4000000e+002  8.4600000e+002  8.7000000e+002  8.6400000e+002  8.4900000e+002  8.5200000e+002  8.7300000e+002  8.7300000e+002  8.7300000e+002  8.6400000e+002  8.4300000e+002  8.6400000e+002  8.6100000e+002  8.6100000e+002  8.5800000e+002  8.5500000e+002  8.5200000e+002  8.8800000e+002  8.9700000e+002  9.0300000e+002  8.7000000e+002  8.7300000e+002  8.6700000e+002  8.6400000e+002  8.4900000e+002  8.4900000e+002  8.6400000e+002  8.5500000e+002  8.7300000e+002  8.8200000e+002  8.9700000e+002  8.5500000e+002  8.8500000e+002  8.8800000e+002  8.9400000e+002  8.6400000e+002  8.5800000e+002  8.3700000e+002  8.3700000e+002  8.3700000e+002  8.1300000e+002  8.1600000e+002  7.7700000e+002  8.0100000e+002  8.1600000e+002  8.0700000e+002  8.2500000e+002  8.1300000e+002  8.0700000e+002  8.3700000e+002  8.5800000e+002  8.4600000e+002  8.4000000e+002  8.2800000e+002  8.2800000e+002  8.1300000e+002  7.9500000e+002  7.8300000e+002  7.4400000e+002  7.3200000e+002  7.3800000e+002  7.2300000e+002  7.2000000e+002  7.0800000e+002  7.0800000e+002  6.9600000e+002  6.9600000e+002  7.0800000e+002  6.9900000e+002  7.1100000e+002  7.1700000e+002  7.1700000e+002  7.2600000e+002  7.2600000e+002  7.6500000e+002  7.8300000e+002  7.4700000e+002  7.9800000e+002  7.9500000e+002  8.2500000e+002  8.1900000e+002  8.1300000e+002  8.2500000e+002  7.8600000e+002  8.1900000e+002  7.8900000e+002  8.1600000e+002  7.8600000e+002  7.8000000e+002  7.8300000e+002  7.7400000e+002  7.7100000e+002  7.7100000e+002  7.7400000e+002  7.5900000e+002  7.4400000e+002  7.6800000e+002  7.3800000e+002  7.5900000e+002  7.4700000e+002  7.4400000e+002  7.6500000e+002  7.6800000e+002  7.8600000e+002  7.7400000e+002  7.8000000e+002  7.8600000e+002  7.6200000e+002  7.8600000e+002  7.8900000e+002  7.9500000e+002  7.7700000e+002  7.8300000e+002  7.8900000e+002  7.7700000e+002  7.7700000e+002  7.7700000e+002  7.5300000e+002  7.5300000e+002  7.4700000e+002  7.5300000e+002  7.5000000e+002  7.5600000e+002  7.6200000e+002  7.6200000e+002  7.6800000e+002  7.5300000e+002  7.6200000e+002  7.6800000e+002  7.5000000e+002  7.6800000e+002  7.6500000e+002  7.8300000e+002  7.8600000e+002  7.8300000e+002  7.8300000e+002  7.6500000e+002  7.8900000e+002  7.8000000e+002  7.8000000e+002  7.9800000e+002  7.8000000e+002  7.7100000e+002  7.6200000e+002  7.8600000e+002  7.8600000e+002  7.8000000e+002  7.8000000e+002  7.5300000e+002  7.8900000e+002  7.9200000e+002  7.9500000e+002  7.8300000e+002  7.8900000e+002  7.8600000e+002  7.5600000e+002  7.7100000e+002  7.6500000e+002  7.5600000e+002  7.5600000e+002  7.2900000e+002  7.3500000e+002  7.4100000e+002  7.4700000e+002  7.8000000e+002  7.7400000e+002  7.8000000e+002  7.7400000e+002  7.9200000e+002  7.9800000e+002  7.9500000e+002  8.0100000e+002  7.8300000e+002  7.9800000e+002  8.0400000e+002  8.0100000e+002  8.0700000e+002  7.9800000e+002  8.0100000e+002  7.7400000e+002  7.9800000e+002  7.8300000e+002  7.6800000e+002  7.9500000e+002  7.8600000e+002  7.9200000e+002  7.9500000e+002  8.0100000e+002  8.1300000e+002  7.9800000e+002  7.8300000e+002  7.8300000e+002  8.1000000e+002  8.0100000e+002  8.1000000e+002  8.1600000e+002  8.1600000e+002  8.3400000e+002  8.5500000e+002  8.3400000e+002  8.1900000e+002  8.3700000e+002  8.3400000e+002  8.4000000e+002  8.4000000e+002  8.2800000e+002  8.2200000e+002  8.4300000e+002  8.5500000e+002  8.2200000e+002  8.4000000e+002  8.0400000e+002  8.1300000e+002  8.2500000e+002  8.6700000e+002  8.6700000e+002  8.3400000e+002  8.3100000e+002  8.3100000e+002  8.4000000e+002  8.1600000e+002  8.2800000e+002  8.0700000e+002  8.0100000e+002  7.8600000e+002  8.0700000e+002  8.1900000e+002  7.8900000e+002  7.9500000e+002  7.6800000e+002  7.7400000e+002  7.6500000e+002  7.7100000e+002  7.7100000e+002  7.4700000e+002  7.7400000e+002  7.6800000e+002  7.7700000e+002  7.9500000e+002  7.8600000e+002  7.8300000e+002  7.6200000e+002  7.6800000e+002  7.7100000e+002  7.7700000e+002  7.9200000e+002  7.7400000e+002  7.8900000e+002  7.9500000e+002  7.9800000e+002  8.2200000e+002  8.1000000e+002  8.0700000e+002  8.0700000e+002  8.1600000e+002  8.0100000e+002  8.1000000e+002  7.8000000e+002  7.7100000e+002  7.9200000e+002  7.9500000e+002  8.0100000e+002  7.9200000e+002  8.1300000e+002  7.9800000e+002  8.2500000e+002  8.4000000e+002  8.1600000e+002  8.4600000e+002  8.3100000e+002  8.4000000e+002  8.2200000e+002  8.2800000e+002  8.1300000e+002  7.8600000e+002  8.0100000e+002  7.8600000e+002  8.0100000e+002  7.8300000e+002  7.9500000e+002  7.9500000e+002  7.8600000e+002  8.1600000e+002  8.1000000e+002  8.1900000e+002  8.1600000e+002  8.1300000e+002  8.2500000e+002  8.2500000e+002  8.1000000e+002  7.8900000e+002  7.9200000e+002  7.6200000e+002  7.6800000e+002  7.6800000e+002  7.5900000e+002  7.6200000e+002  7.5000000e+002  7.7400000e+002  7.9500000e+002  8.1600000e+002  8.3400000e+002  8.3400000e+002  8.2200000e+002  8.1600000e+002  8.2800000e+002  8.1000000e+002  8.2200000e+002  8.0700000e+002  7.8600000e+002  7.9800000e+002  8.0700000e+002  8.1900000e+002  8.1600000e+002  8.3100000e+002  8.1000000e+002  8.2800000e+002  8.5200000e+002  8.4300000e+002  8.3700000e+002  8.2800000e+002  8.4600000e+002  8.4300000e+002  8.6400000e+002  8.5500000e+002  8.4600000e+002  8.5500000e+002  8.5500000e+002  8.4600000e+002  8.7000000e+002  8.5500000e+002  8.2500000e+002  8.5200000e+002  8.5800000e+002  8.5800000e+002  8.4900000e+002  8.4000000e+002  8.2500000e+002  8.3100000e+002  8.1000000e+002  7.9500000e+002  7.9200000e+002  7.7400000e+002  7.8900000e+002  7.8000000e+002  7.9500000e+002  8.0700000e+002  8.0700000e+002  8.4000000e+002  8.3100000e+002  8.4900000e+002  8.2500000e+002  8.4300000e+002  8.2200000e+002  8.1600000e+002  8.1600000e+002  8.2200000e+002  8.2500000e+002  8.0100000e+002  8.0400000e+002  7.9500000e+002  8.1600000e+002  8.1300000e+002  7.9200000e+002  7.8300000e+002  7.6200000e+002  7.7400000e+002  7.7400000e+002  7.9500000e+002  7.9800000e+002  8.0100000e+002  8.0700000e+002  7.9500000e+002  8.2800000e+002  7.9800000e+002  8.1300000e+002  8.0100000e+002  7.9800000e+002  8.0400000e+002  7.9800000e+002  8.1600000e+002  7.9500000e+002  7.8900000e+002  8.0400000e+002  8.0700000e+002  8.0100000e+002  7.9500000e+002  8.0100000e+002  7.8000000e+002  7.9800000e+002  8.1600000e+002  8.2800000e+002  8.3100000e+002  8.1000000e+002  7.9800000e+002  8.0100000e+002  8.1900000e+002  8.0700000e+002  7.8900000e+002  7.8300000e+002  7.7700000e+002  7.8300000e+002  7.7700000e+002  7.7400000e+002  7.5000000e+002  7.5300000e+002  7.5900000e+002  7.5600000e+002  7.7400000e+002  7.7400000e+002  7.5900000e+002  7.5600000e+002  7.4700000e+002  7.7100000e+002  7.7400000e+002  7.7100000e+002  7.8600000e+002  7.8600000e+002  7.9800000e+002  7.9500000e+002  8.0100000e+002  7.7700000e+002  7.8000000e+002  7.8000000e+002  7.9200000e+002  8.1900000e+002  8.0400000e+002  8.1600000e+002  8.1600000e+002  8.0400000e+002  8.2500000e+002  8.1900000e+002  8.1600000e+002  8.0400000e+002  8.0700000e+002  7.9800000e+002  8.1600000e+002  8.3400000e+002  8.1900000e+002  8.1600000e+002  8.1300000e+002  8.4300000e+002  8.6700000e+002  8.8800000e+002  8.7300000e+002  8.6100000e+002  8.4300000e+002  8.6100000e+002  8.4300000e+002  8.4000000e+002  8.2800000e+002  8.2500000e+002  8.3400000e+002  8.4300000e+002  8.6100000e+002  8.4300000e+002  8.3100000e+002  8.2500000e+002  8.3700000e+002  8.3700000e+002  8.2800000e+002  8.3400000e+002  8.1900000e+002  8.1900000e+002  7.9800000e+002  8.2500000e+002  7.9800000e+002  7.9200000e+002  7.9800000e+002  7.9200000e+002  8.1900000e+002  7.8300000e+002  7.9800000e+002  7.8300000e+002  7.8900000e+002  8.1300000e+002  8.1300000e+002  8.2200000e+002  7.7100000e+002  8.0100000e+002  8.0100000e+002  8.1300000e+002  8.1300000e+002  8.0700000e+002  8.2500000e+002  8.3100000e+002  8.5200000e+002  8.3400000e+002  8.1900000e+002  8.4000000e+002  8.2200000e+002  8.4300000e+002  8.2200000e+002  8.4000000e+002  8.1300000e+002  8.0400000e+002  8.0700000e+002  8.1600000e+002  8.2200000e+002  8.3700000e+002  8.4600000e+002  8.3400000e+002  8.3400000e+002  8.3700000e+002  8.3400000e+002  8.1900000e+002  8.0700000e+002  7.8600000e+002  7.8300000e+002  8.1000000e+002  8.1600000e+002  8.2800000e+002  8.1000000e+002  8.3400000e+002  8.6100000e+002  8.7900000e+002  8.9400000e+002  8.8500000e+002  8.8200000e+002  8.8200000e+002  8.7600000e+002  8.9700000e+002  8.7900000e+002  8.6400000e+002  8.7000000e+002  8.7000000e+002  8.7900000e+002  8.7300000e+002  8.6700000e+002  8.6400000e+002  8.7300000e+002  8.7300000e+002  8.6700000e+002  8.6400000e+002  8.5800000e+002  8.9400000e+002  8.7300000e+002  8.9400000e+002  8.8800000e+002  8.7900000e+002  8.7900000e+002  9.0600000e+002  8.8800000e+002  8.7600000e+002  8.9400000e+002  9.1200000e+002  8.9100000e+002  8.9400000e+002  8.7900000e+002  8.6400000e+002  8.6700000e+002  8.6100000e+002  8.6100000e+002  8.6100000e+002  8.5800000e+002  8.4900000e+002  8.7000000e+002  8.5200000e+002  8.8200000e+002  8.6100000e+002  8.6700000e+002  8.4600000e+002  8.7900000e+002  8.5800000e+002  8.7300000e+002  8.5500000e+002  8.5500000e+002  8.7000000e+002  8.7600000e+002  8.8200000e+002  8.7300000e+002  8.6400000e+002  8.6100000e+002  8.5500000e+002  8.4600000e+002  8.4000000e+002  8.2200000e+002  8.6400000e+002  8.8500000e+002  8.8800000e+002  8.7600000e+002  8.7000000e+002  8.7900000e+002  8.9400000e+002  8.8200000e+002  8.6700000e+002  8.5500000e+002  8.3700000e+002  8.5500000e+002  8.2800000e+002  8.2200000e+002  8.0100000e+002  8.1300000e+002  8.2500000e+002  8.1600000e+002  8.3700000e+002  8.1000000e+002  8.1300000e+002  8.1600000e+002  8.3100000e+002  8.5500000e+002  8.5200000e+002  8.6700000e+002  8.7000000e+002  8.7600000e+002  8.7300000e+002  8.7600000e+002  8.6400000e+002  8.4900000e+002  8.3100000e+002  8.3100000e+002  8.0700000e+002  8.0700000e+002  8.0400000e+002  7.7400000e+002  8.2200000e+002  8.0700000e+002  8.1900000e+002  8.1900000e+002  8.2800000e+002  8.1900000e+002  8.3700000e+002  8.3700000e+002  8.1900000e+002  8.4300000e+002  8.1600000e+002  8.3100000e+002  8.2200000e+002  8.2500000e+002  8.1600000e+002  8.1900000e+002  8.4600000e+002  8.4300000e+002  8.3700000e+002  8.4300000e+002  8.3400000e+002  8.4000000e+002  8.4900000e+002  8.4900000e+002  8.3700000e+002  8.3400000e+002  8.2200000e+002  8.1600000e+002  8.1600000e+002  8.2200000e+002  7.9200000e+002  8.0400000e+002  7.7100000e+002  7.8000000e+002  7.7100000e+002  7.6500000e+002  7.8000000e+002  7.7700000e+002  7.8600000e+002  8.1000000e+002  8.0700000e+002  8.1900000e+002  8.3100000e+002  8.6700000e+002  8.4600000e+002  9.0900000e+002  9.2700000e+002  9.1800000e+002  9.3000000e+002  9.3000000e+002  8.9100000e+002  9.3000000e+002  9.1500000e+002  9.0600000e+002  8.7000000e+002  8.8800000e+002  8.8500000e+002  8.5500000e+002  8.5200000e+002  8.5200000e+002  8.5800000e+002  8.7900000e+002  9.0300000e+002  8.9100000e+002  9.0600000e+002  9.1800000e+002  9.2100000e+002  9.2400000e+002  9.2100000e+002  8.7600000e+002  9.1200000e+002  8.9400000e+002  8.9100000e+002  8.8500000e+002  8.8500000e+002  8.4600000e+002  8.9700000e+002  8.6400000e+002  8.7600000e+002  8.9100000e+002  8.9700000e+002  8.7300000e+002  8.6700000e+002  8.8500000e+002  8.7600000e+002  8.6700000e+002  8.5200000e+002  8.9700000e+002  8.8200000e+002  8.8500000e+002  8.5500000e+002  8.3700000e+002  8.4000000e+002  8.1600000e+002  8.3400000e+002  8.3400000e+002  8.4900000e+002  8.0700000e+002  8.7000000e+002  8.4300000e+002  8.6700000e+002  8.3100000e+002  8.7300000e+002  8.8200000e+002  9.0600000e+002  9.1200000e+002  9.2400000e+002  9.3900000e+002  9.6000000e+002  9.4200000e+002  9.2400000e+002  9.1800000e+002  9.1800000e+002  9.2100000e+002  9.1800000e+002  8.8800000e+002  9.0000000e+002  9.0000000e+002  9.0000000e+002  9.1200000e+002  8.9100000e+002  9.0900000e+002  8.9400000e+002  9.1500000e+002  9.2400000e+002  9.0900000e+002  8.6700000e+002  8.7300000e+002  8.6400000e+002  8.8200000e+002  8.3700000e+002  8.6400000e+002  8.5500000e+002  8.4300000e+002  8.5200000e+002  8.4300000e+002  8.4900000e+002  8.5200000e+002  8.8500000e+002  8.8200000e+002  8.8500000e+002  8.8500000e+002  9.0000000e+002  9.0300000e+002  8.9700000e+002  8.8800000e+002  8.7900000e+002  8.4000000e+002  8.4000000e+002  8.4600000e+002  8.5500000e+002  8.2800000e+002  8.2800000e+002  8.3100000e+002  8.3400000e+002  8.4300000e+002  8.3400000e+002  8.2800000e+002  8.1600000e+002  8.1300000e+002  8.2200000e+002  8.1600000e+002  8.3100000e+002  8.1300000e+002  8.4300000e+002  8.4600000e+002  8.5200000e+002  8.4600000e+002  8.5800000e+002  8.4300000e+002  8.3400000e+002  8.3100000e+002  8.2800000e+002  8.1300000e+002  8.0100000e+002  8.0100000e+002  8.0700000e+002  8.0100000e+002  8.1300000e+002  8.0400000e+002  8.0400000e+002  8.1000000e+002  8.3400000e+002  8.3400000e+002  8.7000000e+002  8.4900000e+002  8.6700000e+002  8.5200000e+002  8.6400000e+002  8.5800000e+002  8.5200000e+002  8.2500000e+002  8.4600000e+002  8.5500000e+002  8.4900000e+002  8.2500000e+002  8.3400000e+002  7.9500000e+002  7.9800000e+002  8.1600000e+002  8.1900000e+002  8.2200000e+002  8.3100000e+002  8.0700000e+002  8.2500000e+002  8.3400000e+002  8.3100000e+002  8.1900000e+002  8.3100000e+002  8.3700000e+002  8.2800000e+002  8.6100000e+002  8.2500000e+002  8.4600000e+002  8.4000000e+002  8.3100000e+002  8.5500000e+002  8.5200000e+002  8.1600000e+002  8.2800000e+002  8.2800000e+002  8.1900000e+002  8.4600000e+002  8.3100000e+002  8.2500000e+002  8.4600000e+002  8.5500000e+002  8.5200000e+002  8.5500000e+002  8.4600000e+002  8.4600000e+002  8.4600000e+002  8.3700000e+002  8.6100000e+002  8.2500000e+002  8.3100000e+002  8.4000000e+002  8.3100000e+002  8.4300000e+002  8.4900000e+002  8.4000000e+002  8.3400000e+002  8.5500000e+002  8.5500000e+002  8.4600000e+002  8.4300000e+002  8.4600000e+002  8.3400000e+002  8.5500000e+002  8.6700000e+002  8.4600000e+002  8.5800000e+002  8.2800000e+002  8.8200000e+002  8.7900000e+002  8.5500000e+002  8.6400000e+002  8.5500000e+002  8.6700000e+002  8.4900000e+002  8.5800000e+002  8.6100000e+002  8.3100000e+002  8.4900000e+002  8.5500000e+002  8.3400000e+002  8.6400000e+002  8.2800000e+002  8.4600000e+002  8.4900000e+002  8.6100000e+002  8.2500000e+002  8.4600000e+002  8.2500000e+002  8.4600000e+002  8.6400000e+002  8.3700000e+002  8.5500000e+002  8.1900000e+002  8.4000000e+002  8.4000000e+002  8.5200000e+002  8.2800000e+002  8.4900000e+002  8.4600000e+002  8.1300000e+002  8.6100000e+002  8.2800000e+002  8.2800000e+002  8.3400000e+002  8.0400000e+002  8.3100000e+002  8.0400000e+002  8.3400000e+002  8.1300000e+002  8.3400000e+002  8.1000000e+002  8.2500000e+002  8.1000000e+002  8.1900000e+002  7.9500000e+002  7.8300000e+002  7.7700000e+002  7.8300000e+002  7.9800000e+002  7.6500000e+002  7.7100000e+002  7.4400000e+002  7.7700000e+002  7.7400000e+002  7.6500000e+002  7.7400000e+002  7.6800000e+002  7.7700000e+002  7.6800000e+002  7.9500000e+002  8.0100000e+002  8.0100000e+002  7.9500000e+002  8.1000000e+002  8.1000000e+002  8.2500000e+002  8.0400000e+002  8.2200000e+002  7.8600000e+002  8.2200000e+002  8.0700000e+002  7.9500000e+002  8.0700000e+002  8.1900000e+002  8.5200000e+002  8.8500000e+002  9.2100000e+002  9.3000000e+002  9.1800000e+002  8.9100000e+002  8.9100000e+002  8.7300000e+002  8.9100000e+002  8.5500000e+002  8.3700000e+002  8.3100000e+002  8.2800000e+002  8.2800000e+002  8.1000000e+002  8.0100000e+002  7.8600000e+002  7.9500000e+002  8.0700000e+002  7.7400000e+002  8.0400000e+002  7.5900000e+002  7.8300000e+002  7.7100000e+002  7.9800000e+002  8.0100000e+002  8.2200000e+002  8.3700000e+002  8.4600000e+002  8.7900000e+002  8.8200000e+002  8.6400000e+002  8.7300000e+002  8.7600000e+002  8.4900000e+002  8.6400000e+002  8.2800000e+002  8.5500000e+002  8.1600000e+002  8.6700000e+002  8.6700000e+002  8.4900000e+002  8.8800000e+002  8.2800000e+002  8.3100000e+002  8.4300000e+002  8.5200000e+002  8.2200000e+002  8.3700000e+002  8.2500000e+002  8.1600000e+002  8.5500000e+002  8.3100000e+002  8.4900000e+002  8.2200000e+002  8.3400000e+002  8.2200000e+002  8.2800000e+002  8.4300000e+002  8.1600000e+002  8.1900000e+002  8.1000000e+002  8.2200000e+002  8.0100000e+002  7.9500000e+002  7.8900000e+002  7.6500000e+002  7.6800000e+002  7.7100000e+002  7.6200000e+002  7.5900000e+002  7.4700000e+002  7.5000000e+002  7.5000000e+002  7.6500000e+002  7.6200000e+002  7.6500000e+002  7.8300000e+002  7.7700000e+002  8.0100000e+002  8.1300000e+002  8.3100000e+002  8.4900000e+002  8.2500000e+002  8.5200000e+002  8.7900000e+002  8.7300000e+002  8.8200000e+002  8.6700000e+002  8.7000000e+002  8.8200000e+002  8.7600000e+002  8.5800000e+002  8.3700000e+002  8.4600000e+002  8.2500000e+002  8.4600000e+002  8.4300000e+002  8.1300000e+002  8.2200000e+002  8.1300000e+002  8.1300000e+002  8.2200000e+002  8.3100000e+002  7.9500000e+002  8.0700000e+002  8.2800000e+002  8.2500000e+002  8.4300000e+002  8.1300000e+002  8.1300000e+002  7.8900000e+002  8.3400000e+002  8.0400000e+002  8.2500000e+002  8.1000000e+002  8.1600000e+002  7.9800000e+002  7.8300000e+002  8.3400000e+002  7.8000000e+002  8.1900000e+002  8.0700000e+002  7.8900000e+002  8.4900000e+002  8.0400000e+002  8.0400000e+002  8.2800000e+002  8.0100000e+002  8.3400000e+002  8.1300000e+002  8.2800000e+002  8.2200000e+002  7.9200000e+002  8.3700000e+002  8.4900000e+002  8.4900000e+002  8.8800000e+002  8.7300000e+002  8.9400000e+002  9.1800000e+002  9.0000000e+002  9.0300000e+002  9.1200000e+002  9.1200000e+002  8.8200000e+002  9.0300000e+002  8.9100000e+002  8.5200000e+002  8.4600000e+002  8.5500000e+002  8.4300000e+002  8.6400000e+002  8.1900000e+002  8.5500000e+002  8.4600000e+002  8.7000000e+002  8.9400000e+002  8.7900000e+002  8.8800000e+002  8.7300000e+002  9.2100000e+002  9.3600000e+002  9.3600000e+002  9.4800000e+002  9.4200000e+002  9.2400000e+002  9.5400000e+002  9.5400000e+002  9.4500000e+002  9.0000000e+002  8.8800000e+002  8.8800000e+002  8.7300000e+002  8.4000000e+002  8.4900000e+002  8.2200000e+002  8.7000000e+002  8.7000000e+002  8.8800000e+002  8.8500000e+002  8.8800000e+002  9.0000000e+002  9.0000000e+002  8.7000000e+002  8.7300000e+002  8.7300000e+002  8.6700000e+002  8.7300000e+002  8.4600000e+002  8.1900000e+002  8.1900000e+002  8.3100000e+002  8.0100000e+002  8.2800000e+002  8.1300000e+002  8.2200000e+002  8.3700000e+002  8.2800000e+002  8.6100000e+002  8.4600000e+002  8.6100000e+002  8.4000000e+002  8.4300000e+002  8.1300000e+002  8.1000000e+002  7.9800000e+002  7.7700000e+002  7.9200000e+002  8.0700000e+002  8.1300000e+002  8.1900000e+002  8.1600000e+002  8.2200000e+002  8.4600000e+002  8.7000000e+002  8.5200000e+002  8.2800000e+002  8.5200000e+002  8.7000000e+002  8.6700000e+002  8.6700000e+002  8.6400000e+002  8.4600000e+002  8.4900000e+002  8.4900000e+002  8.4300000e+002  8.5800000e+002  8.4000000e+002  8.2500000e+002  8.4000000e+002  8.6700000e+002  8.8500000e+002  8.8200000e+002  8.8200000e+002  8.5200000e+002  8.6100000e+002  8.7600000e+002  8.4300000e+002  8.6700000e+002  8.4900000e+002  8.9400000e+002  8.8200000e+002  9.0900000e+002  8.8200000e+002  9.0000000e+002  9.1800000e+002  9.3000000e+002  9.2700000e+002  9.2700000e+002  9.1500000e+002  9.0600000e+002  9.0900000e+002  9.1200000e+002  8.5200000e+002  8.6700000e+002  8.4300000e+002  8.7600000e+002  8.8500000e+002  8.6700000e+002  8.6400000e+002  8.7000000e+002  8.7300000e+002  8.6700000e+002  8.4600000e+002  8.4000000e+002  8.7300000e+002  8.6100000e+002  8.7300000e+002  8.1600000e+002  8.4300000e+002  8.0400000e+002  8.1900000e+002  8.1900000e+002  8.2200000e+002  8.4000000e+002  8.4300000e+002  8.8200000e+002  8.8200000e+002  8.9700000e+002  9.0000000e+002  8.9100000e+002  8.7000000e+002  8.6700000e+002  8.8800000e+002  8.8200000e+002  8.6100000e+002  8.5500000e+002  8.6100000e+002  8.6100000e+002  8.4900000e+002  8.2200000e+002  8.3100000e+002  8.2500000e+002  8.4600000e+002  8.3400000e+002  7.9500000e+002  8.0100000e+002  8.5500000e+002  8.9100000e+002  9.5400000e+002  9.6900000e+002  9.7200000e+002  9.8700000e+002  9.7500000e+002  9.7500000e+002  9.2400000e+002  9.2100000e+002  9.3300000e+002  9.2700000e+002  9.4200000e+002  9.2700000e+002  9.2400000e+002  9.1200000e+002  9.0000000e+002  8.8500000e+002  8.7000000e+002  8.4900000e+002  8.3700000e+002  8.4000000e+002  8.5200000e+002  8.6700000e+002  8.4900000e+002  8.4900000e+002  8.6700000e+002  8.8500000e+002  8.8500000e+002  8.9100000e+002  8.9100000e+002  8.9100000e+002  8.9700000e+002  8.8500000e+002  8.7600000e+002  8.6400000e+002  8.7300000e+002  8.6700000e+002  8.9100000e+002  8.8200000e+002  8.8800000e+002  8.8200000e+002  8.9700000e+002  8.9100000e+002  9.0000000e+002  8.6400000e+002  8.6400000e+002  8.4600000e+002  8.5500000e+002  8.5500000e+002  8.2200000e+002  8.3100000e+002  8.0100000e+002  8.1000000e+002  7.9800000e+002  7.9200000e+002  7.8600000e+002  7.8900000e+002  8.3700000e+002  8.5500000e+002  8.7600000e+002  8.7600000e+002  8.9100000e+002  8.5200000e+002  8.6100000e+002  8.7000000e+002  8.7300000e+002  8.5500000e+002  8.4000000e+002  8.5800000e+002  8.4900000e+002  8.5800000e+002  8.3700000e+002  8.3400000e+002  8.1900000e+002  8.2200000e+002  8.0100000e+002  8.0400000e+002  8.1300000e+002  8.3400000e+002  8.5800000e+002  8.4000000e+002  8.7900000e+002  8.7300000e+002  8.7300000e+002  8.8500000e+002  9.0600000e+002  8.7300000e+002  8.7900000e+002  8.5200000e+002  8.7300000e+002  8.8200000e+002  8.8200000e+002  8.7600000e+002  8.6400000e+002  8.6700000e+002  8.5500000e+002  8.7000000e+002  8.5500000e+002  8.4600000e+002  8.3100000e+002  8.4600000e+002  8.3100000e+002  8.4000000e+002  8.1000000e+002  8.2800000e+002  8.5200000e+002  8.4000000e+002  8.3100000e+002  8.5500000e+002  8.8500000e+002  8.7600000e+002  8.8800000e+002  8.8500000e+002  8.9700000e+002  9.0300000e+002  8.8200000e+002  9.0000000e+002  9.1200000e+002  9.1200000e+002  9.0000000e+002  8.8800000e+002  8.8200000e+002  8.9100000e+002  8.7900000e+002  8.7000000e+002  8.4900000e+002  8.7600000e+002  8.4900000e+002  8.7600000e+002  8.8200000e+002  9.0000000e+002  8.9100000e+002  9.0600000e+002  8.9100000e+002  9.3300000e+002  9.0900000e+002  9.0900000e+002  8.7900000e+002  8.9400000e+002  8.7000000e+002  8.4300000e+002  8.5200000e+002  8.5200000e+002  8.4900000e+002  8.4600000e+002  8.5500000e+002  8.4600000e+002  8.4900000e+002  8.3100000e+002  8.5500000e+002  8.3700000e+002  8.3100000e+002  8.2500000e+002  8.1300000e+002  8.3700000e+002  8.4300000e+002  8.4600000e+002  8.4300000e+002  8.7900000e+002  8.9400000e+002  8.9700000e+002  8.7600000e+002  8.6700000e+002  8.8800000e+002  8.8500000e+002  8.9100000e+002  8.7300000e+002  8.5800000e+002  8.4600000e+002  8.7000000e+002  8.5500000e+002  8.5500000e+002  8.4000000e+002  8.5200000e+002  8.6100000e+002  8.6100000e+002  8.6700000e+002  8.5800000e+002  8.4000000e+002  8.2500000e+002  8.3400000e+002  8.4000000e+002  8.5200000e+002  8.1300000e+002  8.1000000e+002  8.2200000e+002  8.5200000e+002  8.5500000e+002  8.3700000e+002  8.4600000e+002  8.3400000e+002  8.0100000e+002  8.2800000e+002  8.2800000e+002  8.1300000e+002  8.1000000e+002  8.1000000e+002  8.5500000e+002  8.7900000e+002  8.5500000e+002  8.8500000e+002  8.9100000e+002  9.1500000e+002  8.8800000e+002  8.8200000e+002  8.7000000e+002  8.7900000e+002  8.5200000e+002  8.7600000e+002  8.4300000e+002  8.3700000e+002  8.1900000e+002  8.3400000e+002  8.4600000e+002  8.2500000e+002  8.3700000e+002  8.1000000e+002  8.4300000e+002  8.3400000e+002  8.3400000e+002  8.3100000e+002  8.2500000e+002  8.1000000e+002  8.0100000e+002  8.1300000e+002  8.0400000e+002  8.2800000e+002  8.0100000e+002  8.1900000e+002  8.2200000e+002  8.3400000e+002  8.4300000e+002  8.5500000e+002  8.4000000e+002  8.8800000e+002  9.2700000e+002  9.0300000e+002  9.3300000e+002  9.1200000e+002  9.2700000e+002  9.3000000e+002  9.0900000e+002  8.9100000e+002  8.6400000e+002  8.7900000e+002  8.8800000e+002  8.5500000e+002  8.7300000e+002  8.8200000e+002  8.6400000e+002  8.8200000e+002  9.0000000e+002  8.8200000e+002  8.7000000e+002  8.7600000e+002  8.5500000e+002  8.5200000e+002  8.7600000e+002  8.8500000e+002  8.6700000e+002  8.8800000e+002  8.8500000e+002  9.0600000e+002  8.7300000e+002  8.9100000e+002  8.7600000e+002  8.7000000e+002  8.7900000e+002  8.4300000e+002  8.1900000e+002  8.2200000e+002  8.4900000e+002  8.4900000e+002  8.4300000e+002  8.4900000e+002  8.5500000e+002  8.4900000e+002  8.5800000e+002  8.8500000e+002  8.6100000e+002  8.4600000e+002  8.4600000e+002  8.4900000e+002  8.4000000e+002  8.5800000e+002  8.4300000e+002  8.3700000e+002  8.3700000e+002  8.5500000e+002  8.4300000e+002  8.4600000e+002  8.5200000e+002  8.3400000e+002  8.4600000e+002  8.4600000e+002  8.4600000e+002  8.1600000e+002  8.3700000e+002  8.2800000e+002  8.2800000e+002  8.4600000e+002  8.2800000e+002  8.1900000e+002  8.1900000e+002  8.4300000e+002  8.2500000e+002  8.4300000e+002  8.4300000e+002  8.4300000e+002  8.4000000e+002  8.5200000e+002  8.6700000e+002  8.4000000e+002  8.4900000e+002  8.1900000e+002  7.9800000e+002  7.8300000e+002  8.4300000e+002  8.4900000e+002  8.7600000e+002  8.7600000e+002  9.1800000e+002  9.0600000e+002  9.1200000e+002  9.3000000e+002  9.2400000e+002  9.4800000e+002  9.3600000e+002  9.0900000e+002  9.0600000e+002  9.0300000e+002  8.8500000e+002  8.6400000e+002  8.3100000e+002  8.5500000e+002  8.5800000e+002  8.8800000e+002  8.9100000e+002  8.7900000e+002  8.8800000e+002  9.0900000e+002  8.9400000e+002  8.9400000e+002  8.8800000e+002  8.7000000e+002  8.8500000e+002  8.9100000e+002  8.9400000e+002  8.9400000e+002  8.7300000e+002  8.8800000e+002  9.0900000e+002  8.9700000e+002  9.1500000e+002  8.9100000e+002  8.8200000e+002  8.8200000e+002  8.6400000e+002  8.8200000e+002  8.8800000e+002  8.7600000e+002  9.1800000e+002  9.3600000e+002  9.2100000e+002  9.3900000e+002  9.4800000e+002  9.0600000e+002  9.3600000e+002  9.1200000e+002  9.0000000e+002  8.9700000e+002  9.0600000e+002  9.0600000e+002  9.0300000e+002  8.5800000e+002  8.5800000e+002  8.3700000e+002  8.3400000e+002  8.3100000e+002  7.9200000e+002  8.0400000e+002  8.0100000e+002  7.9800000e+002  8.2500000e+002  8.2800000e+002  8.3100000e+002  8.1300000e+002  8.4600000e+002  8.3100000e+002  8.5800000e+002  8.1900000e+002  8.3400000e+002  8.3400000e+002  8.2800000e+002  8.5500000e+002  8.6400000e+002  8.8800000e+002  8.6400000e+002  9.0900000e+002  9.1200000e+002  9.1800000e+002  9.1800000e+002  9.3300000e+002  9.0300000e+002  9.4200000e+002  9.3300000e+002  9.2100000e+002  9.1800000e+002  9.7800000e+002  9.5400000e+002  9.8100000e+002  9.4800000e+002  8.9700000e+002  8.9100000e+002  9.0300000e+002  8.4900000e+002  8.7900000e+002  8.6700000e+002  8.7300000e+002  9.0900000e+002  9.2700000e+002  9.0000000e+002  9.5100000e+002  9.4800000e+002  9.4200000e+002  9.6600000e+002  9.6300000e+002  9.1800000e+002  9.4200000e+002  9.2100000e+002  8.7600000e+002  8.8200000e+002  8.5800000e+002  8.5500000e+002  8.8800000e+002  8.8200000e+002  8.6400000e+002  8.7600000e+002  8.6400000e+002  8.6700000e+002  8.9100000e+002  8.9100000e+002  8.7300000e+002  9.0600000e+002  8.7900000e+002  8.8800000e+002  9.0000000e+002  8.9400000e+002  8.7900000e+002  9.3300000e+002  9.1500000e+002  9.0900000e+002  9.0000000e+002  8.8800000e+002  8.6400000e+002  8.8500000e+002  8.8800000e+002  8.8500000e+002  8.6700000e+002  8.9700000e+002  9.0900000e+002  8.7600000e+002  8.9100000e+002  8.7300000e+002  8.9400000e+002  9.0300000e+002  9.0000000e+002  9.0000000e+002  9.0900000e+002  9.0300000e+002  9.3300000e+002  9.3900000e+002  9.3300000e+002  9.3000000e+002  9.4200000e+002  9.2400000e+002  9.4500000e+002  9.1200000e+002  9.1800000e+002  8.9700000e+002  8.9700000e+002  9.0000000e+002  9.0000000e+002  8.7000000e+002  8.8800000e+002  8.8200000e+002  8.7600000e+002  8.8200000e+002  8.7600000e+002  8.6400000e+002  8.8200000e+002  8.9700000e+002  8.6400000e+002  8.6400000e+002  8.5200000e+002  8.4000000e+002  8.5800000e+002  8.7600000e+002  8.3400000e+002  8.5800000e+002  8.5500000e+002  8.4600000e+002  8.5200000e+002  8.3400000e+002  8.0100000e+002  7.9200000e+002  8.1900000e+002  7.9800000e+002  8.0100000e+002  7.9800000e+002  7.7700000e+002  7.8900000e+002  7.9800000e+002  8.1000000e+002  7.8900000e+002  7.8900000e+002  7.7400000e+002  7.8000000e+002  7.8900000e+002  8.0400000e+002  8.3100000e+002  8.4300000e+002  8.5200000e+002  8.4600000e+002  8.7000000e+002  8.6700000e+002  8.3700000e+002  8.4300000e+002  8.4600000e+002  8.3400000e+002  8.4600000e+002  8.5800000e+002  8.3400000e+002  8.4000000e+002  8.3400000e+002  8.4000000e+002  8.4600000e+002  8.3700000e+002  8.2800000e+002  8.2500000e+002  8.4300000e+002  8.4300000e+002  8.4300000e+002  8.4900000e+002  8.5800000e+002  8.5200000e+002  8.8500000e+002  8.6700000e+002  8.8500000e+002  8.8800000e+002  8.7900000e+002  9.0000000e+002  9.0000000e+002  8.9700000e+002  8.7000000e+002  8.9700000e+002  8.8200000e+002  9.0000000e+002  8.8200000e+002  8.9100000e+002  8.7000000e+002  9.0300000e+002  8.8800000e+002  9.0300000e+002  8.7600000e+002  8.8500000e+002  9.0300000e+002  9.1500000e+002  8.9100000e+002  8.7000000e+002  8.5200000e+002  8.7600000e+002  8.8200000e+002  8.4300000e+002  8.6700000e+002  8.5500000e+002  8.8200000e+002  8.8800000e+002  9.0900000e+002  8.9400000e+002  8.9400000e+002  9.0300000e+002  9.2400000e+002  9.0300000e+002  8.9700000e+002  8.8500000e+002  8.9400000e+002  9.0300000e+002  8.9700000e+002  9.0300000e+002  8.8800000e+002  8.8800000e+002  8.9700000e+002  8.9700000e+002  8.7900000e+002  8.7900000e+002  8.5200000e+002  8.7300000e+002  8.4600000e+002  8.6400000e+002  8.4300000e+002  8.6100000e+002  8.5500000e+002  8.5500000e+002  8.3400000e+002  8.3100000e+002  8.3100000e+002  8.2800000e+002  8.6700000e+002  8.6700000e+002  8.7600000e+002  8.7900000e+002  9.0600000e+002  8.8500000e+002  9.0900000e+002  9.1500000e+002  9.1800000e+002  9.0000000e+002  8.9100000e+002  8.7000000e+002  8.8500000e+002  8.6100000e+002  8.4900000e+002  8.3700000e+002  8.4600000e+002  8.5200000e+002  8.3100000e+002  8.2500000e+002  8.3100000e+002  8.4600000e+002  8.3400000e+002  8.3700000e+002  8.2500000e+002  8.1900000e+002  8.1300000e+002  8.2200000e+002  8.4300000e+002  8.2800000e+002  8.3400000e+002  8.4600000e+002  8.6100000e+002  8.7300000e+002  8.9400000e+002  8.9100000e+002  9.0000000e+002  9.0300000e+002  8.7600000e+002  9.0600000e+002  8.9700000e+002  8.8800000e+002  8.9100000e+002  8.8500000e+002  8.9400000e+002  8.8800000e+002  8.5800000e+002  8.6400000e+002  8.6100000e+002  8.6400000e+002  8.5500000e+002  8.6400000e+002  8.5800000e+002  8.5200000e+002  8.6700000e+002  8.4900000e+002  8.5500000e+002  8.5800000e+002  9.0000000e+002  9.0000000e+002  9.2400000e+002  9.1500000e+002  9.2100000e+002  8.9700000e+002  9.4800000e+002  9.0600000e+002  9.1200000e+002  8.8800000e+002  8.9700000e+002  8.8500000e+002  8.7300000e+002  8.5500000e+002  8.4600000e+002  8.4000000e+002  8.7300000e+002  8.8200000e+002  8.5500000e+002  8.7600000e+002  8.8200000e+002  8.8200000e+002  9.0000000e+002  9.0900000e+002  8.8200000e+002  8.5200000e+002  8.4000000e+002  9.0000000e+002  8.8800000e+002  8.8500000e+002  9.1200000e+002  9.2100000e+002  9.0600000e+002  9.2400000e+002  9.1200000e+002  9.3900000e+002  9.3000000e+002  9.5700000e+002  9.5100000e+002  9.4800000e+002  9.4200000e+002  9.6900000e+002  9.4500000e+002  9.0900000e+002  8.9100000e+002  8.7300000e+002  8.5200000e+002  8.3700000e+002  8.1900000e+002  8.2200000e+002  8.2800000e+002  7.9800000e+002  8.4300000e+002  8.3100000e+002  8.2200000e+002  8.4600000e+002  8.4000000e+002  8.5200000e+002  8.7600000e+002  8.5200000e+002  8.7600000e+002  8.7900000e+002  8.7300000e+002  8.7900000e+002  8.7600000e+002  8.4300000e+002  8.4000000e+002  8.3100000e+002  8.2500000e+002  8.4600000e+002  8.1600000e+002  8.1300000e+002  8.2500000e+002  8.0700000e+002  8.3700000e+002  8.2200000e+002  8.0700000e+002  8.1900000e+002  7.9800000e+002  7.9500000e+002  8.1300000e+002  7.7400000e+002  7.7700000e+002  7.7100000e+002  7.9200000e+002  8.0400000e+002  8.1000000e+002  8.0400000e+002  8.1300000e+002  7.8900000e+002  8.0100000e+002  8.0100000e+002  7.8600000e+002  7.8600000e+002  7.8300000e+002  7.8000000e+002  7.8900000e+002  7.8600000e+002  7.7400000e+002  7.7100000e+002  7.7700000e+002  7.5000000e+002  7.6800000e+002  7.6500000e+002  7.5900000e+002  7.5300000e+002  7.4100000e+002  7.4100000e+002  7.4100000e+002  7.5600000e+002  7.5600000e+002  7.4400000e+002  7.4100000e+002  7.3500000e+002  7.3500000e+002  7.1700000e+002  7.2900000e+002  7.1700000e+002  7.2600000e+002  7.4100000e+002  7.8600000e+002  7.9500000e+002  8.1300000e+002  8.0700000e+002  8.2200000e+002  8.0700000e+002  8.2800000e+002  8.3100000e+002  8.2200000e+002  8.1600000e+002  8.0100000e+002  8.0100000e+002  8.0100000e+002  7.9500000e+002  7.8300000e+002  7.7400000e+002  7.7100000e+002  7.5600000e+002  7.7400000e+002  7.6800000e+002  7.6200000e+002  7.5600000e+002  7.4700000e+002  7.5900000e+002  7.5300000e+002  7.5600000e+002  7.5900000e+002  7.4400000e+002  7.5900000e+002  7.6500000e+002  7.6200000e+002  7.8300000e+002  7.8900000e+002  8.0100000e+002  7.6800000e+002  7.9800000e+002  8.0400000e+002  7.9800000e+002  7.9800000e+002  7.6200000e+002  7.6500000e+002  7.5300000e+002  7.6500000e+002  7.3800000e+002  7.3800000e+002  7.1400000e+002  7.1700000e+002  7.1400000e+002  7.1700000e+002  7.4400000e+002  7.6200000e+002  7.4400000e+002  7.3800000e+002  7.4100000e+002  7.5000000e+002  7.5900000e+002  7.4400000e+002  7.4400000e+002  7.6200000e+002  7.5300000e+002  7.7400000e+002  7.6500000e+002  7.8000000e+002  7.7100000e+002  7.7700000e+002  7.8300000e+002  7.8600000e+002  7.8900000e+002  7.6500000e+002  7.5600000e+002  7.4400000e+002  7.4400000e+002  7.6500000e+002  7.5300000e+002  7.6500000e+002  7.8600000e+002  7.9800000e+002  8.1000000e+002  8.0100000e+002  8.1300000e+002  8.2500000e+002  8.2200000e+002  8.1000000e+002  8.1300000e+002  8.4000000e+002  8.1000000e+002  8.3100000e+002  7.9200000e+002  8.0700000e+002  8.2200000e+002  8.3100000e+002  8.2500000e+002  8.0700000e+002  7.9800000e+002  7.6500000e+002  7.6500000e+002  7.6500000e+002  7.3800000e+002  7.4700000e+002  7.4700000e+002  7.5900000e+002  7.9200000e+002  7.9200000e+002  8.1300000e+002  8.3400000e+002  8.4600000e+002  8.4600000e+002  8.5800000e+002  8.7000000e+002  8.7900000e+002  8.4600000e+002  8.1900000e+002  8.3100000e+002  8.2200000e+002  8.1300000e+002  7.9800000e+002  8.1000000e+002  7.9800000e+002  8.1900000e+002  8.1900000e+002  8.5500000e+002  8.6700000e+002  8.5800000e+002  8.9700000e+002  8.9400000e+002  9.0600000e+002  8.9100000e+002  8.8800000e+002  8.7600000e+002  8.7600000e+002  8.7300000e+002  8.8500000e+002  8.4600000e+002  8.7300000e+002  8.7900000e+002  8.7600000e+002  8.7300000e+002  8.9400000e+002  8.8200000e+002  9.1500000e+002  8.9100000e+002  9.0900000e+002  9.1200000e+002  8.9400000e+002  9.4200000e+002  9.3000000e+002  9.1500000e+002  9.1200000e+002  9.0300000e+002  8.7600000e+002  9.1800000e+002  8.9100000e+002  8.7900000e+002  8.8800000e+002  9.1200000e+002  8.6700000e+002  8.8200000e+002  8.4600000e+002  8.4300000e+002  8.5200000e+002  8.4000000e+002  8.3700000e+002  8.4900000e+002  8.4000000e+002  8.3100000e+002  8.6100000e+002  8.3100000e+002  8.4600000e+002  8.3100000e+002  8.2500000e+002  8.3400000e+002  8.5200000e+002  8.3100000e+002  8.4900000e+002  8.4900000e+002  8.4300000e+002  8.6700000e+002  8.4300000e+002  8.4900000e+002  8.4000000e+002  8.4300000e+002  8.4900000e+002  8.7600000e+002  8.5800000e+002  8.7300000e+002  8.7000000e+002  8.6400000e+002  8.9700000e+002  8.7000000e+002  8.5800000e+002  8.5200000e+002  8.5800000e+002  8.4300000e+002  8.5800000e+002  8.4900000e+002  8.5500000e+002  8.6100000e+002  8.6100000e+002  8.6700000e+002  8.6400000e+002  8.4600000e+002  8.3100000e+002  8.6100000e+002  8.3400000e+002  8.5200000e+002  8.1900000e+002  8.5200000e+002  8.4600000e+002  8.9100000e+002  9.0300000e+002  8.9100000e+002  8.9100000e+002  9.1200000e+002  9.0900000e+002  8.8200000e+002  8.6400000e+002  8.5800000e+002  8.6100000e+002  8.6400000e+002  8.9400000e+002  8.5800000e+002  8.5800000e+002  8.4000000e+002  8.4900000e+002  8.5800000e+002  8.5800000e+002  8.6700000e+002  8.0700000e+002  8.5200000e+002  8.6700000e+002  8.7600000e+002  8.8800000e+002  8.9700000e+002  9.2400000e+002  9.3600000e+002  9.3000000e+002  9.2700000e+002  9.1800000e+002  9.3000000e+002  8.9100000e+002  9.2400000e+002  9.0600000e+002  8.9100000e+002  8.9400000e+002  9.1200000e+002  9.0900000e+002  9.2100000e+002  8.9400000e+002  9.1800000e+002  9.0300000e+002  9.1800000e+002  9.0600000e+002  8.9700000e+002  9.1500000e+002  9.2400000e+002  9.0600000e+002  9.2100000e+002  8.7300000e+002  8.6100000e+002  9.0000000e+002  8.7900000e+002  8.5200000e+002  8.4900000e+002  8.5200000e+002  8.2800000e+002  8.4000000e+002  8.5800000e+002  8.4300000e+002  8.4300000e+002  8.6100000e+002  8.6100000e+002  8.7000000e+002  8.7300000e+002  8.6400000e+002  8.8500000e+002  8.7900000e+002  8.9100000e+002  8.8200000e+002  8.7600000e+002  8.7000000e+002  8.7900000e+002  8.8500000e+002  8.9700000e+002  8.6100000e+002  8.7000000e+002  8.6400000e+002  8.6700000e+002  9.0600000e+002  8.3700000e+002  8.6400000e+002  9.0900000e+002  9.0600000e+002  9.1800000e+002  9.6300000e+002  9.0900000e+002  9.3000000e+002  9.4500000e+002  9.2400000e+002  9.1200000e+002  9.0300000e+002  8.7300000e+002  9.0300000e+002  8.7600000e+002  8.8200000e+002  8.6700000e+002  8.7900000e+002  8.9700000e+002  8.8200000e+002  8.9100000e+002  8.9400000e+002  8.6400000e+002  9.1500000e+002  9.1200000e+002  9.0000000e+002  9.0000000e+002  8.7900000e+002  8.6700000e+002  8.9400000e+002  8.9700000e+002  8.6400000e+002  8.8200000e+002  8.8200000e+002  8.8200000e+002  8.8500000e+002  8.7900000e+002  8.5500000e+002  8.7300000e+002  8.5500000e+002  8.7300000e+002  8.5800000e+002  8.3400000e+002  8.3700000e+002  8.4600000e+002  8.4600000e+002  8.5500000e+002  8.5200000e+002  8.4300000e+002  8.4600000e+002  8.5800000e+002  8.5200000e+002  8.6700000e+002  8.5200000e+002  8.4300000e+002  8.7300000e+002  9.0900000e+002  8.7600000e+002  8.9700000e+002  8.7300000e+002  8.6700000e+002  8.5200000e+002  8.5500000e+002  8.1900000e+002  8.3400000e+002  8.2500000e+002  8.2500000e+002  8.6700000e+002  8.5500000e+002  8.6400000e+002  8.7300000e+002  8.8500000e+002  8.7900000e+002  8.9700000e+002  8.6100000e+002  8.5200000e+002  8.5500000e+002  8.6100000e+002  8.4000000e+002  8.1900000e+002  7.9500000e+002  8.0400000e+002  8.0400000e+002  8.0100000e+002  8.3400000e+002  8.2200000e+002  8.3100000e+002  8.5800000e+002  8.8200000e+002  8.5500000e+002  9.0000000e+002  8.8200000e+002  8.6700000e+002  8.7900000e+002  8.7600000e+002  8.5800000e+002  8.6100000e+002  8.4600000e+002  8.1900000e+002  8.6100000e+002  8.4600000e+002  8.7600000e+002  8.8200000e+002  8.8500000e+002  8.9100000e+002  8.9700000e+002  8.8200000e+002  8.6400000e+002  8.8800000e+002  8.8500000e+002  8.7600000e+002  8.7000000e+002  8.4300000e+002  8.2500000e+002  8.7300000e+002  8.7000000e+002  8.7300000e+002  8.8800000e+002  9.0000000e+002  8.7900000e+002  9.0600000e+002  8.8500000e+002  8.6700000e+002  8.6400000e+002  8.5200000e+002  8.4900000e+002  8.7900000e+002  8.6700000e+002  8.4300000e+002  8.7300000e+002  8.7300000e+002  8.6700000e+002  8.6100000e+002  8.6400000e+002  8.4000000e+002  8.4600000e+002  8.7600000e+002  8.2800000e+002  8.3400000e+002  8.2800000e+002  8.2800000e+002  8.6400000e+002  8.5200000e+002  8.4600000e+002  8.7000000e+002  8.6700000e+002  9.0000000e+002  8.8200000e+002  8.6400000e+002  8.6700000e+002  8.5800000e+002  8.6400000e+002  8.7000000e+002  8.6700000e+002  8.7900000e+002  8.6100000e+002  8.6100000e+002  8.8500000e+002  8.8500000e+002  8.7900000e+002  8.4000000e+002  8.5200000e+002  9.0600000e+002  9.1800000e+002  8.7300000e+002  8.8200000e+002  9.0600000e+002  8.7900000e+002  9.0600000e+002  9.0600000e+002  9.0000000e+002  8.7900000e+002  8.6100000e+002  8.8200000e+002  8.9700000e+002  8.8500000e+002  8.9400000e+002  8.8800000e+002  8.7300000e+002  8.4600000e+002  8.6400000e+002  8.5200000e+002  8.4900000e+002  8.3400000e+002  8.6700000e+002  8.7000000e+002  8.5500000e+002  8.6400000e+002  8.7300000e+002  8.9400000e+002  8.7300000e+002  8.6700000e+002  8.5800000e+002  8.4000000e+002  8.4900000e+002  8.4900000e+002  8.4900000e+002  8.4600000e+002  8.6400000e+002  8.6700000e+002  8.6100000e+002  8.6400000e+002  8.3400000e+002  8.5500000e+002  8.9700000e+002  8.6700000e+002  8.7300000e+002  8.7000000e+002  8.9100000e+002  9.0000000e+002  8.8200000e+002  8.4300000e+002  8.4300000e+002  8.5500000e+002  8.6700000e+002  8.8800000e+002  8.4000000e+002  8.6700000e+002  8.6100000e+002  8.5800000e+002  8.4300000e+002  8.7600000e+002  8.7000000e+002  8.5500000e+002  8.3700000e+002  8.1900000e+002  8.1000000e+002  8.1000000e+002  8.0700000e+002  7.8000000e+002  8.2200000e+002  8.1900000e+002  8.0700000e+002  8.2200000e+002  8.2500000e+002  8.3400000e+002  8.1300000e+002  8.3700000e+002  8.2800000e+002  8.1300000e+002  8.0100000e+002  8.0400000e+002  8.1000000e+002  8.1300000e+002  8.1600000e+002  7.9800000e+002  8.1000000e+002  8.0400000e+002  8.2200000e+002  8.3400000e+002  8.2500000e+002  8.2500000e+002  8.0400000e+002  8.1000000e+002  7.8600000e+002  7.8900000e+002  7.8300000e+002  7.8000000e+002  7.7400000e+002  7.9500000e+002  8.1300000e+002  7.9200000e+002  8.0100000e+002  7.9500000e+002  7.7100000e+002  7.9200000e+002  7.8900000e+002  7.7100000e+002  7.7400000e+002  7.8300000e+002  7.9200000e+002  7.8900000e+002  8.2200000e+002  7.9800000e+002  7.9500000e+002  8.0100000e+002  8.1300000e+002  8.1000000e+002  8.0400000e+002  8.1900000e+002  7.9200000e+002  7.8900000e+002  8.0100000e+002  7.9800000e+002  7.9200000e+002  7.9200000e+002  7.9200000e+002  7.6500000e+002  7.9500000e+002  7.8000000e+002  7.5600000e+002  7.8300000e+002  7.6800000e+002  7.9500000e+002  7.8600000e+002  8.0700000e+002  8.0700000e+002  7.9500000e+002  8.1000000e+002  8.0700000e+002  8.1300000e+002  8.1000000e+002  8.0700000e+002  7.9200000e+002  7.9800000e+002  8.1000000e+002  7.8300000e+002  8.1600000e+002  8.0100000e+002  7.8000000e+002  7.9500000e+002  8.0700000e+002  8.2500000e+002  7.8900000e+002  8.2200000e+002  8.0400000e+002  7.9800000e+002  7.9500000e+002  7.8600000e+002  7.8000000e+002  7.6500000e+002  7.6500000e+002  7.5300000e+002  7.5600000e+002  7.5000000e+002  7.2900000e+002  7.4100000e+002  7.3500000e+002  7.5000000e+002  7.6200000e+002  7.8000000e+002  7.7700000e+002  7.8000000e+002  8.0700000e+002  8.0100000e+002  8.0400000e+002  8.1900000e+002  8.1000000e+002  7.9500000e+002  8.0700000e+002  8.3400000e+002  8.1600000e+002  8.1300000e+002  7.8900000e+002  7.7100000e+002  7.6800000e+002  7.5900000e+002  7.5600000e+002  7.3800000e+002  7.2600000e+002  7.0800000e+002  7.1400000e+002  7.2000000e+002  7.5600000e+002  7.5300000e+002  7.2900000e+002  7.2600000e+002  7.2900000e+002  7.2600000e+002  7.3800000e+002  7.4700000e+002  7.2300000e+002  7.3800000e+002  7.2900000e+002  7.0800000e+002  7.2900000e+002  7.0800000e+002  6.9300000e+002  7.0200000e+002  6.8100000e+002  6.8100000e+002  6.8100000e+002  6.6900000e+002  6.9000000e+002  6.8400000e+002  6.8400000e+002  6.9300000e+002  6.9000000e+002  7.1400000e+002  7.3500000e+002  7.3200000e+002  7.5600000e+002  7.5300000e+002  7.5900000e+002  7.6800000e+002  7.7700000e+002  7.8300000e+002  7.6500000e+002  7.6200000e+002  7.5900000e+002  7.7400000e+002  7.8300000e+002  7.7400000e+002  7.7400000e+002  7.5000000e+002  7.6200000e+002  7.6500000e+002  7.6500000e+002  7.6800000e+002  7.5300000e+002  7.5000000e+002  7.5600000e+002  7.5600000e+002  7.6500000e+002  7.6500000e+002  7.6500000e+002  7.5900000e+002  7.5600000e+002  7.6800000e+002  7.6500000e+002  7.7700000e+002  7.6200000e+002  7.5600000e+002  7.4700000e+002  7.5600000e+002  7.6500000e+002  7.6800000e+002  7.6500000e+002  7.6800000e+002  7.5600000e+002  7.7700000e+002  7.6800000e+002  7.6800000e+002  7.6800000e+002  7.5900000e+002  7.7100000e+002  7.6500000e+002  7.8300000e+002  7.7700000e+002  7.8000000e+002  7.6800000e+002  7.6200000e+002  7.7700000e+002  7.6500000e+002  7.7700000e+002  7.7700000e+002  7.6200000e+002  7.6500000e+002  7.5900000e+002  7.5900000e+002  7.6500000e+002  7.5300000e+002  7.5600000e+002  7.3800000e+002  7.3800000e+002  7.3800000e+002  7.2300000e+002  7.2300000e+002  7.1700000e+002  7.1400000e+002  7.3500000e+002  7.3800000e+002  7.4400000e+002  7.5600000e+002  7.6200000e+002  7.6200000e+002  7.8000000e+002  7.9200000e+002  7.8900000e+002  8.1900000e+002  7.9200000e+002  7.8600000e+002  7.9800000e+002  7.8600000e+002  7.9200000e+002  7.7700000e+002  7.6500000e+002  7.6500000e+002  7.5600000e+002  7.6500000e+002  7.5300000e+002  7.5000000e+002  7.4700000e+002  7.3800000e+002  7.5900000e+002  7.5300000e+002  7.6500000e+002  7.5900000e+002  7.4100000e+002  7.4400000e+002  7.2900000e+002  7.3200000e+002  7.3200000e+002  7.2300000e+002  7.2600000e+002  7.1700000e+002  7.2300000e+002  7.2300000e+002  7.1100000e+002  7.2600000e+002  7.1700000e+002  7.2600000e+002  7.2600000e+002  7.3200000e+002  7.5300000e+002  7.4700000e+002  7.5300000e+002  7.5300000e+002  7.3800000e+002  7.6800000e+002  7.5600000e+002  7.5300000e+002  7.5300000e+002  7.2900000e+002  7.2000000e+002  7.2000000e+002  7.4100000e+002  7.5300000e+002  7.5600000e+002  7.6200000e+002  7.7100000e+002  7.8600000e+002  7.8900000e+002  7.7400000e+002  7.9200000e+002  7.7400000e+002  7.7700000e+002  7.5900000e+002  7.6800000e+002  7.7700000e+002  7.6500000e+002  7.7100000e+002  7.5900000e+002  7.7100000e+002  7.7700000e+002  7.8000000e+002  7.8000000e+002  7.5300000e+002  7.6200000e+002  7.6200000e+002  7.6500000e+002  7.7100000e+002  7.5900000e+002  7.5000000e+002  7.4100000e+002  7.4700000e+002  7.5600000e+002  7.5600000e+002  7.7100000e+002  7.5000000e+002  7.5600000e+002  7.6200000e+002  7.5000000e+002  7.6500000e+002  7.5600000e+002  7.4100000e+002  7.5000000e+002  7.4100000e+002  7.5000000e+002  7.4400000e+002  7.3800000e+002  7.3800000e+002  7.2900000e+002  7.4400000e+002  7.3800000e+002  7.5300000e+002  7.5900000e+002  7.4100000e+002  7.3800000e+002  7.2600000e+002  7.2600000e+002  7.4400000e+002  7.3200000e+002  7.4400000e+002  7.2600000e+002  7.3200000e+002  7.4100000e+002  7.4100000e+002  7.5900000e+002  7.4700000e+002  7.4400000e+002  7.5900000e+002  7.4100000e+002  7.5900000e+002  7.4700000e+002  7.4700000e+002  7.4100000e+002  7.3500000e+002  7.4700000e+002  7.3500000e+002  7.4100000e+002  7.3800000e+002  7.1700000e+002  7.1700000e+002  7.1400000e+002  7.1700000e+002  7.3800000e+002  7.2900000e+002  7.4400000e+002  7.4100000e+002  7.4100000e+002  7.5900000e+002  7.5000000e+002  7.5900000e+002  7.5600000e+002  7.4100000e+002  7.4700000e+002  7.4700000e+002  7.5600000e+002  7.5300000e+002  7.5300000e+002  7.4400000e+002  7.3800000e+002  7.7100000e+002  7.7100000e+002  7.7700000e+002  7.8900000e+002  7.8600000e+002  7.9200000e+002  7.9200000e+002  7.8300000e+002  7.9200000e+002  7.6800000e+002  7.5600000e+002  7.5300000e+002  7.4700000e+002  7.5300000e+002  7.5900000e+002  7.4100000e+002  7.3500000e+002  7.4700000e+002  7.2900000e+002  7.5000000e+002  7.5300000e+002  7.3800000e+002  7.6200000e+002  7.5300000e+002  7.6500000e+002  7.8000000e+002  7.7400000e+002  7.8300000e+002  7.6500000e+002  7.5300000e+002  7.7400000e+002  7.6800000e+002  7.7700000e+002  7.5900000e+002  7.4700000e+002  7.5300000e+002  7.5300000e+002  7.6200000e+002  7.6200000e+002  7.7100000e+002  7.5300000e+002  7.6200000e+002  7.7400000e+002  7.7400000e+002  7.8300000e+002  7.8600000e+002  7.8300000e+002  7.8300000e+002  7.8900000e+002  7.9800000e+002  7.8000000e+002  7.8000000e+002  7.7100000e+002  7.5900000e+002  7.8900000e+002  7.8300000e+002  7.8000000e+002  7.7400000e+002  7.6500000e+002  7.5600000e+002  7.6800000e+002  7.7700000e+002  7.5900000e+002  7.4700000e+002  7.5300000e+002  7.5900000e+002  7.7400000e+002  7.7400000e+002  7.9800000e+002  7.9200000e+002  7.9800000e+002  7.9800000e+002  8.1000000e+002  7.9500000e+002  8.1300000e+002  7.8900000e+002  7.7400000e+002  7.9200000e+002  7.9500000e+002  7.8300000e+002  7.9200000e+002  7.7400000e+002  7.5900000e+002  7.7700000e+002  7.7100000e+002  7.7400000e+002  7.7400000e+002  7.8000000e+002  7.7400000e+002  7.8000000e+002  7.8600000e+002  7.8900000e+002  7.8600000e+002  7.7700000e+002  7.8600000e+002  7.5600000e+002  7.8300000e+002  7.6500000e+002  7.7400000e+002  7.6200000e+002  7.5900000e+002  7.6800000e+002  7.7700000e+002  7.5900000e+002  7.6500000e+002  7.4100000e+002  7.9800000e+002  7.8600000e+002  7.9800000e+002  8.1000000e+002  7.9200000e+002  8.0100000e+002  7.6500000e+002  8.1600000e+002  7.9500000e+002  8.1900000e+002  8.2800000e+002  7.8000000e+002  8.1900000e+002  8.1000000e+002  8.2500000e+002  8.1300000e+002  8.0100000e+002  7.8600000e+002  7.8000000e+002  7.8900000e+002  7.6200000e+002  7.7400000e+002  7.4100000e+002  7.4100000e+002  7.4700000e+002  7.2900000e+002  7.4400000e+002  7.2900000e+002  7.7100000e+002  7.8000000e+002  8.1600000e+002  9.3600000e+002  9.6300000e+002  9.9300000e+002  9.5100000e+002  9.2700000e+002  9.4200000e+002  9.1200000e+002  8.7300000e+002  9.0000000e+002  8.9100000e+002  9.1200000e+002  8.7600000e+002  8.9400000e+002  8.8500000e+002  8.9100000e+002  8.7900000e+002  8.6100000e+002  8.6100000e+002  8.5800000e+002  8.3400000e+002  8.5800000e+002  8.7300000e+002  8.4900000e+002  8.8800000e+002  8.4300000e+002  8.5200000e+002  8.7600000e+002  8.6700000e+002  8.7900000e+002  8.7600000e+002  8.8200000e+002  8.8800000e+002  9.0600000e+002  8.9400000e+002  8.6100000e+002  8.8200000e+002  8.7900000e+002  8.5800000e+002  8.8800000e+002  8.6400000e+002  8.8200000e+002  9.1500000e+002  9.2700000e+002  9.3000000e+002  9.5400000e+002  9.0600000e+002  9.1500000e+002  8.7000000e+002  8.5200000e+002  8.4900000e+002  8.3700000e+002  8.3100000e+002  8.7600000e+002  8.7300000e+002  8.3700000e+002  8.3700000e+002  8.1900000e+002  8.3700000e+002  8.2800000e+002  8.6700000e+002  8.5200000e+002  8.3400000e+002  8.6700000e+002  8.9400000e+002  8.7300000e+002  8.9400000e+002  8.9700000e+002  8.7900000e+002  9.3300000e+002  9.0600000e+002  8.9400000e+002  8.9700000e+002  8.7600000e+002  8.9100000e+002  8.9400000e+002  8.7300000e+002  9.1200000e+002  9.0000000e+002  9.2700000e+002  9.3900000e+002  9.2100000e+002  9.1800000e+002  9.3300000e+002  8.9700000e+002  9.6900000e+002  9.3300000e+002  9.3900000e+002  9.3300000e+002  9.0000000e+002  9.1800000e+002  9.0600000e+002  8.8200000e+002  9.2100000e+002  8.8200000e+002  8.9700000e+002  8.8500000e+002  9.0300000e+002  8.8200000e+002  9.0600000e+002  9.0000000e+002  8.9100000e+002  8.7900000e+002  8.6100000e+002  8.9100000e+002  9.1200000e+002  9.2100000e+002  9.3000000e+002  9.5700000e+002  9.5400000e+002  9.4800000e+002  9.2700000e+002  9.0600000e+002  8.9400000e+002  9.0900000e+002  8.9700000e+002  9.0900000e+002  8.8800000e+002  8.7600000e+002  8.9100000e+002  9.0600000e+002  8.7000000e+002  9.0000000e+002  8.7600000e+002  8.5200000e+002  8.6400000e+002  8.9400000e+002  8.7600000e+002  8.7300000e+002  8.9100000e+002  8.8500000e+002  8.8800000e+002  8.7900000e+002  8.6100000e+002  8.6400000e+002  8.7000000e+002  8.5200000e+002  8.4900000e+002  8.2800000e+002  8.3100000e+002  8.2200000e+002  8.2800000e+002  8.0400000e+002  8.0400000e+002  8.1000000e+002  8.1000000e+002  8.2800000e+002  8.2800000e+002  8.4600000e+002  8.2500000e+002  8.3700000e+002  8.3400000e+002  8.3100000e+002  8.4000000e+002  8.3100000e+002  8.1900000e+002  8.1900000e+002  8.2800000e+002  7.9500000e+002  8.2800000e+002  8.1600000e+002  8.1300000e+002  8.1900000e+002  8.2200000e+002  8.3100000e+002  8.0700000e+002  8.1900000e+002  8.1600000e+002  8.2800000e+002  7.4100000e+002  7.9200000e+002  7.6800000e+002  7.5600000e+002  7.8000000e+002  7.8600000e+002  8.0400000e+002  8.1300000e+002  8.0100000e+002  8.3400000e+002  8.1600000e+002  8.3100000e+002  8.1300000e+002  8.0400000e+002  8.0100000e+002  7.8300000e+002  8.1000000e+002  8.0100000e+002  8.1900000e+002  7.8600000e+002  7.9800000e+002  7.9800000e+002  7.9200000e+002  8.1900000e+002  8.1900000e+002  8.1000000e+002  8.1000000e+002  8.2500000e+002  8.1900000e+002  8.2500000e+002  8.3400000e+002  8.1900000e+002  8.3100000e+002  8.4000000e+002  8.6400000e+002  8.4300000e+002  8.4900000e+002  8.1600000e+002  8.3100000e+002  8.5200000e+002  8.3100000e+002  8.4900000e+002  8.2800000e+002  8.1300000e+002  8.1900000e+002  8.0700000e+002  7.8900000e+002  7.8900000e+002  7.8600000e+002  7.7400000e+002  8.1300000e+002  8.1600000e+002  8.1600000e+002  8.1000000e+002  8.0100000e+002  8.0400000e+002  8.0100000e+002  8.1600000e+002  7.9200000e+002  7.8300000e+002  7.8600000e+002  7.8000000e+002  7.7700000e+002  8.0100000e+002  7.9200000e+002  7.7100000e+002  7.8600000e+002  7.6500000e+002  7.5600000e+002  7.5300000e+002  7.4100000e+002  7.5000000e+002  7.3800000e+002  7.4400000e+002  7.5000000e+002  7.3800000e+002  7.4400000e+002  7.5300000e+002  7.6500000e+002  7.7700000e+002  7.8000000e+002  7.8300000e+002  8.1600000e+002  8.0100000e+002  7.8600000e+002  7.8300000e+002  7.8900000e+002  7.8000000e+002  7.9200000e+002  7.6800000e+002  7.5900000e+002  7.7400000e+002  7.6800000e+002  7.8900000e+002  7.6200000e+002  7.7100000e+002  7.7100000e+002  7.7400000e+002  7.8300000e+002  7.7400000e+002  7.8900000e+002  7.8300000e+002  7.9200000e+002  8.2200000e+002  8.3100000e+002  8.4900000e+002  8.3700000e+002  8.4300000e+002  8.3700000e+002  8.4900000e+002  8.2800000e+002  8.2800000e+002  8.0400000e+002  8.0400000e+002  8.2500000e+002  8.2500000e+002  8.3700000e+002  8.2800000e+002  8.3100000e+002  8.3400000e+002  8.3400000e+002  8.3700000e+002  8.1900000e+002  8.1600000e+002  7.8900000e+002  8.2800000e+002  8.2200000e+002  8.1900000e+002  8.0100000e+002  8.2200000e+002  8.1000000e+002  8.0400000e+002  8.2800000e+002  8.0100000e+002  7.8600000e+002  7.8300000e+002  7.7100000e+002  7.7100000e+002  7.6800000e+002  7.7400000e+002  7.4400000e+002  7.4700000e+002  7.5000000e+002  7.3800000e+002  7.4700000e+002  7.4100000e+002  7.3200000e+002  7.3200000e+002  7.2600000e+002  7.3800000e+002  7.2600000e+002  7.1400000e+002  7.2600000e+002  7.0800000e+002  7.2300000e+002  7.3200000e+002  7.3800000e+002  7.5900000e+002  7.6500000e+002  7.5600000e+002  7.6200000e+002  7.8300000e+002  7.9500000e+002  7.7700000e+002  7.9500000e+002  7.7400000e+002  7.8900000e+002  7.7700000e+002  7.8000000e+002  7.9200000e+002  7.7400000e+002  7.8000000e+002  7.6200000e+002  7.8600000e+002  8.0400000e+002  7.8300000e+002  7.8600000e+002  7.7400000e+002  7.7700000e+002  7.8300000e+002  7.9200000e+002  8.0700000e+002  7.9200000e+002  8.3400000e+002  8.3700000e+002  8.3700000e+002  8.6400000e+002  8.6700000e+002  8.5800000e+002  8.8500000e+002  8.6700000e+002  8.4900000e+002  8.6400000e+002  8.6400000e+002  8.8200000e+002  8.9400000e+002  9.1500000e+002  8.9100000e+002  9.2100000e+002  9.1200000e+002  9.2700000e+002  9.3000000e+002  9.3600000e+002  8.8200000e+002  8.9700000e+002  8.7000000e+002  8.5500000e+002  8.5200000e+002  8.4600000e+002  8.1300000e+002  8.2500000e+002  8.3400000e+002  8.4000000e+002  8.2500000e+002  8.2800000e+002  8.3700000e+002  8.3100000e+002  8.5800000e+002  8.5800000e+002  8.3700000e+002  8.3700000e+002  8.3400000e+002  8.3100000e+002  8.3100000e+002  8.4600000e+002  8.1000000e+002  8.2800000e+002  7.8600000e+002  7.7700000e+002  8.0100000e+002  8.1900000e+002  8.3700000e+002  8.8800000e+002  9.4500000e+002  9.5100000e+002  9.9900000e+002  9.7500000e+002  9.9900000e+002  1.0050000e+003  9.9600000e+002  9.6900000e+002  9.6300000e+002  9.3600000e+002  9.4800000e+002  9.0600000e+002  8.7600000e+002  8.7600000e+002  8.8200000e+002  8.6400000e+002  8.4300000e+002  8.1600000e+002  8.1900000e+002  8.3400000e+002  8.3700000e+002  8.2800000e+002  8.3700000e+002  8.2200000e+002  8.1300000e+002  8.2800000e+002  8.1300000e+002  8.3100000e+002  8.3100000e+002  8.2800000e+002  8.2800000e+002  8.6400000e+002  8.6100000e+002  8.5500000e+002  8.7000000e+002  8.4900000e+002  8.5200000e+002  8.4300000e+002  8.3400000e+002  8.2200000e+002  8.1900000e+002  8.4600000e+002  8.7600000e+002  8.8500000e+002  8.9400000e+002  8.7600000e+002  9.1200000e+002  9.2100000e+002  9.0300000e+002  9.0600000e+002  8.7600000e+002  8.8200000e+002  8.7300000e+002  8.7900000e+002  8.6700000e+002  8.6700000e+002  8.7300000e+002  8.9700000e+002  8.8500000e+002  9.1800000e+002  9.0300000e+002  8.7900000e+002  8.8800000e+002  8.9100000e+002  8.7300000e+002  8.5800000e+002  8.3700000e+002  8.5800000e+002  8.5500000e+002  8.7600000e+002  8.5200000e+002  8.7300000e+002  9.0000000e+002  8.8800000e+002  9.2100000e+002  9.0900000e+002  8.9700000e+002  9.0600000e+002  8.9400000e+002  8.8200000e+002  8.7600000e+002  8.4000000e+002  8.4000000e+002  8.3400000e+002  8.1300000e+002  8.4600000e+002  8.3400000e+002  8.2800000e+002  8.3400000e+002  8.7600000e+002  8.7300000e+002  9.0000000e+002  8.9700000e+002  9.2100000e+002  9.2700000e+002  9.1200000e+002  9.0600000e+002  8.9100000e+002  8.5500000e+002  8.5200000e+002  8.4600000e+002  8.2500000e+002  8.3400000e+002  8.0700000e+002  8.1600000e+002  8.1000000e+002  8.1000000e+002  7.9800000e+002  7.8300000e+002  7.9800000e+002  8.0700000e+002  8.2500000e+002  8.4000000e+002  8.4600000e+002  8.2800000e+002  8.5800000e+002  8.6400000e+002  8.4900000e+002  8.6100000e+002  8.3400000e+002  8.4300000e+002  8.4900000e+002  8.5800000e+002  8.3700000e+002  8.5500000e+002  8.3700000e+002  8.4300000e+002  8.6700000e+002  8.7900000e+002  8.6400000e+002  8.7000000e+002  9.0000000e+002  8.8500000e+002  9.0000000e+002  8.7000000e+002  8.7900000e+002  8.7900000e+002  8.8500000e+002  8.8200000e+002  8.8800000e+002  8.5800000e+002  8.7300000e+002  8.6400000e+002  8.5800000e+002  8.7000000e+002  8.4000000e+002  8.2500000e+002  8.1300000e+002  8.2500000e+002  8.1000000e+002  8.4600000e+002  8.0700000e+002  8.5200000e+002  8.4000000e+002  8.7300000e+002  8.6100000e+002  8.6700000e+002  8.7600000e+002  8.4900000e+002  8.7300000e+002  8.5800000e+002  8.4900000e+002  8.4600000e+002  8.1900000e+002  8.2200000e+002  8.3100000e+002  8.3100000e+002  8.0400000e+002  7.9500000e+002  8.4000000e+002  8.8200000e+002  8.8500000e+002  9.0600000e+002  8.7900000e+002  9.0900000e+002  9.0300000e+002  9.1500000e+002  9.0000000e+002  8.9100000e+002  8.6100000e+002  8.8800000e+002  8.7900000e+002  8.5500000e+002  8.4900000e+002  8.3400000e+002  8.6100000e+002  8.6100000e+002  8.6400000e+002  8.6100000e+002  8.8200000e+002  8.5800000e+002  8.8800000e+002  8.9100000e+002  8.8800000e+002  8.8200000e+002  8.7600000e+002  8.9400000e+002  9.0000000e+002  8.8800000e+002  8.8200000e+002  8.7900000e+002  8.8200000e+002  9.0600000e+002  8.7900000e+002  8.9100000e+002  8.4300000e+002  8.4900000e+002  8.5800000e+002  8.7600000e+002  8.6100000e+002  8.8800000e+002  8.8800000e+002  8.9700000e+002  9.0900000e+002  9.0000000e+002  8.9700000e+002  9.1200000e+002  8.8200000e+002  8.7600000e+002  8.6100000e+002  8.1600000e+002  8.2200000e+002  8.1900000e+002  8.4300000e+002  8.1600000e+002  8.4000000e+002  8.1600000e+002  8.5500000e+002  8.6100000e+002  8.5500000e+002  8.5800000e+002  8.4600000e+002  8.5200000e+002  8.4900000e+002  8.5200000e+002  8.4300000e+002  8.4600000e+002  8.2200000e+002  8.4000000e+002  8.3100000e+002  8.4000000e+002  8.2500000e+002  8.0700000e+002  8.3400000e+002  8.4600000e+002  8.4600000e+002  8.3100000e+002  8.2800000e+002  8.1600000e+002  8.0100000e+002  8.3100000e+002  8.0700000e+002  8.2500000e+002  8.0700000e+002  8.2800000e+002  8.2800000e+002  8.2800000e+002  8.4600000e+002  8.2500000e+002  8.2800000e+002  8.1900000e+002  8.4900000e+002  8.2800000e+002  8.6100000e+002  8.4000000e+002  8.4000000e+002  8.5800000e+002  8.4300000e+002  8.5200000e+002  8.6700000e+002  8.5200000e+002  8.5800000e+002  8.8500000e+002  8.4000000e+002  8.5200000e+002  8.4300000e+002  8.3700000e+002  8.4900000e+002  8.4900000e+002  8.0100000e+002  7.7700000e+002  7.9200000e+002  7.8900000e+002  7.9200000e+002  7.9200000e+002  8.0100000e+002  8.0100000e+002  8.0400000e+002  8.3700000e+002  8.3400000e+002  8.4600000e+002  8.2200000e+002  8.1300000e+002  8.2500000e+002  8.2200000e+002  8.0400000e+002  7.8600000e+002  7.7100000e+002  7.2900000e+002  7.6500000e+002  7.8000000e+002  7.7100000e+002  8.0700000e+002  8.1000000e+002  8.3400000e+002  8.2500000e+002  8.4300000e+002  8.2800000e+002  8.3400000e+002  8.2800000e+002  8.1900000e+002  8.4600000e+002  8.2800000e+002  8.3700000e+002  8.0100000e+002  8.0400000e+002  7.8600000e+002  7.7100000e+002  7.6800000e+002  7.4400000e+002  7.4100000e+002  7.5900000e+002  7.5300000e+002  7.8000000e+002  7.7100000e+002  7.8300000e+002  7.7700000e+002  7.7400000e+002  7.9500000e+002  8.1000000e+002  8.1300000e+002  7.9800000e+002  8.0100000e+002  8.0400000e+002  8.1600000e+002  8.0400000e+002  7.8000000e+002  7.7700000e+002  7.5300000e+002  7.7100000e+002  7.5900000e+002  7.5600000e+002  7.6500000e+002  7.5300000e+002  7.7100000e+002  7.7700000e+002  8.0100000e+002  7.8600000e+002  8.1600000e+002  8.1000000e+002  8.3400000e+002  8.3400000e+002  8.2200000e+002  8.3400000e+002  8.0700000e+002  7.7700000e+002  8.0400000e+002  7.8300000e+002  8.0100000e+002  8.0400000e+002  8.0700000e+002  7.9200000e+002  7.8000000e+002  7.8000000e+002  7.7400000e+002  7.7700000e+002  7.3500000e+002  7.2900000e+002  7.4400000e+002  7.4400000e+002  7.5600000e+002  7.5600000e+002  7.7100000e+002  7.5000000e+002  7.7700000e+002  7.8900000e+002  7.8600000e+002  8.0400000e+002  7.8600000e+002  7.6500000e+002  7.7100000e+002  7.5600000e+002  7.4700000e+002  7.2900000e+002  7.0800000e+002  7.0800000e+002  6.9900000e+002  7.0800000e+002  7.0800000e+002  7.1700000e+002  7.2300000e+002  6.9900000e+002  7.0500000e+002  7.0500000e+002  7.1100000e+002  7.3200000e+002  7.2600000e+002  7.1700000e+002  7.2900000e+002  7.1100000e+002  7.2600000e+002  7.4400000e+002  7.4700000e+002  7.4700000e+002  7.5000000e+002  7.7100000e+002  7.6500000e+002  7.7100000e+002  7.8000000e+002  7.4400000e+002  7.4400000e+002  7.2300000e+002  7.0500000e+002  7.0800000e+002  6.9900000e+002  6.8400000e+002  6.7200000e+002  6.6600000e+002  6.8700000e+002  6.8400000e+002  6.8400000e+002  7.0800000e+002  7.3200000e+002  7.5600000e+002  7.6200000e+002  7.5900000e+002  7.7400000e+002  7.7700000e+002  7.9200000e+002  7.7700000e+002  7.5900000e+002  7.6200000e+002  7.6200000e+002  7.6800000e+002  7.2600000e+002  7.3200000e+002  7.1400000e+002  7.0800000e+002  7.2900000e+002  7.3500000e+002  7.5600000e+002  7.6500000e+002  7.4400000e+002  7.6500000e+002  7.5000000e+002  7.4700000e+002  7.3500000e+002  7.4100000e+002  7.3500000e+002  7.1700000e+002  7.4400000e+002  7.4400000e+002  7.3200000e+002  7.5300000e+002  7.3800000e+002  7.5900000e+002  7.8000000e+002  7.8300000e+002  7.9200000e+002  7.8300000e+002  7.9200000e+002  7.7400000e+002  8.0700000e+002  8.2800000e+002  7.9800000e+002  7.7700000e+002  7.6500000e+002  7.5000000e+002  7.5000000e+002  7.5900000e+002  7.5900000e+002  7.6500000e+002  7.7400000e+002  7.8600000e+002  7.7400000e+002  7.6800000e+002  7.6500000e+002  7.8600000e+002  7.7100000e+002  7.7700000e+002  8.0700000e+002  7.8900000e+002  8.0700000e+002  8.0700000e+002  8.0700000e+002  7.7400000e+002  7.9200000e+002  7.8900000e+002  7.6200000e+002  7.4700000e+002  7.5000000e+002  7.4400000e+002  7.4700000e+002  7.2900000e+002  7.2300000e+002  7.0500000e+002  6.8100000e+002  7.0500000e+002  7.0200000e+002  7.2900000e+002  7.4400000e+002  7.4700000e+002  7.6200000e+002  7.8900000e+002  8.2200000e+002  8.1900000e+002  7.9500000e+002  8.0700000e+002  8.0400000e+002  7.9500000e+002  7.6500000e+002  7.7700000e+002  7.6200000e+002  7.3800000e+002  7.5300000e+002  7.3200000e+002  7.5900000e+002  7.5600000e+002  7.4700000e+002  7.4100000e+002  7.3800000e+002  7.5300000e+002  7.7700000e+002  7.9200000e+002  7.9800000e+002  7.7400000e+002  8.0100000e+002  8.0100000e+002  8.1000000e+002  8.2500000e+002  8.3100000e+002  8.2800000e+002  7.9200000e+002  8.0400000e+002  7.7400000e+002  7.8000000e+002  7.6800000e+002  7.5600000e+002  7.9500000e+002  7.9500000e+002  8.0700000e+002  7.8000000e+002  7.9500000e+002  7.9500000e+002  7.9200000e+002  7.7700000e+002  7.9800000e+002  8.0100000e+002  7.7100000e+002  7.7700000e+002  7.7700000e+002  7.7700000e+002  7.8300000e+002  7.8300000e+002  7.7400000e+002  7.6200000e+002  7.5900000e+002  7.7100000e+002  7.9500000e+002  7.8900000e+002  8.0400000e+002  8.2500000e+002  8.2200000e+002  8.5800000e+002  8.5500000e+002  8.3700000e+002  8.3100000e+002  7.9200000e+002  8.0100000e+002  7.8900000e+002  7.7400000e+002  7.8000000e+002  7.6800000e+002  7.6800000e+002  7.5000000e+002  7.5900000e+002  7.7400000e+002  7.6200000e+002  7.6500000e+002  7.5600000e+002  7.8600000e+002  7.8300000e+002  8.0700000e+002  8.0400000e+002  7.8300000e+002  8.1300000e+002  7.9500000e+002  7.9200000e+002  7.6500000e+002  7.5900000e+002  7.4700000e+002  7.6500000e+002  7.8000000e+002  7.7100000e+002  7.7100000e+002  7.8900000e+002  7.7700000e+002  7.7700000e+002  7.9800000e+002  8.0700000e+002  7.8300000e+002  7.7100000e+002  7.6200000e+002  7.5300000e+002  7.7700000e+002  7.7700000e+002  7.8300000e+002  7.6800000e+002  7.8600000e+002  7.7400000e+002  8.0700000e+002  8.2200000e+002  7.9800000e+002  7.8600000e+002  8.0700000e+002  8.1600000e+002  8.0400000e+002  7.7700000e+002  7.8600000e+002  7.5900000e+002  7.5000000e+002  7.3800000e+002  7.3500000e+002  7.3200000e+002  7.2600000e+002  7.3500000e+002  7.3800000e+002  7.5900000e+002  7.9500000e+002  7.8900000e+002  7.9200000e+002  8.0700000e+002  8.0400000e+002  8.3400000e+002  8.4000000e+002  8.4300000e+002  8.1000000e+002  8.0400000e+002  7.7100000e+002  7.6500000e+002  7.3800000e+002  7.4700000e+002  7.4700000e+002  7.3800000e+002  7.4700000e+002  7.4700000e+002  7.5900000e+002  7.6800000e+002  7.5600000e+002  7.6500000e+002  7.6200000e+002  7.5600000e+002  7.5900000e+002  7.4700000e+002  7.4100000e+002  7.3500000e+002  7.3500000e+002  7.5600000e+002  7.5900000e+002  7.5300000e+002  7.7400000e+002  7.6500000e+002  7.7700000e+002  7.6200000e+002  7.7100000e+002  7.5000000e+002  7.3500000e+002  7.3800000e+002  7.3800000e+002  7.3500000e+002  7.5300000e+002  7.3200000e+002  7.5300000e+002  7.2600000e+002  7.2300000e+002  7.4100000e+002  7.4400000e+002  7.5900000e+002  7.3500000e+002  7.6800000e+002  7.5900000e+002  7.5300000e+002  7.5000000e+002  7.4100000e+002  7.3800000e+002  7.2300000e+002  7.2300000e+002  7.2900000e+002  7.1400000e+002  7.1100000e+002  7.2900000e+002  7.1100000e+002  7.1700000e+002  7.2000000e+002  7.5000000e+002  7.5300000e+002  7.5600000e+002  7.7100000e+002  7.6200000e+002  7.7400000e+002  7.7700000e+002  7.7400000e+002  7.7100000e+002  7.3800000e+002  7.2900000e+002  7.3500000e+002  7.5600000e+002  7.7100000e+002  7.5000000e+002  7.7400000e+002  7.4700000e+002  7.5600000e+002  7.9200000e+002  7.8600000e+002  7.8900000e+002  7.7100000e+002  7.8300000e+002  7.7400000e+002  7.5300000e+002  7.6500000e+002  7.4100000e+002  7.3200000e+002  7.1700000e+002  7.2300000e+002  7.4700000e+002  7.4100000e+002  7.7700000e+002  7.8600000e+002  7.8300000e+002  7.8000000e+002  8.0400000e+002  8.2500000e+002  7.8600000e+002  7.9800000e+002  7.7100000e+002  7.4100000e+002  7.5000000e+002  7.1400000e+002  7.2300000e+002  7.3500000e+002  7.2300000e+002  7.3200000e+002  7.5300000e+002  7.8000000e+002  7.9500000e+002  7.7100000e+002  7.8900000e+002  7.6500000e+002  7.6500000e+002  7.6800000e+002  7.7100000e+002  7.8900000e+002  7.8000000e+002  7.8900000e+002  7.9500000e+002  8.0700000e+002  7.8900000e+002  7.9200000e+002  7.8900000e+002  7.5300000e+002  8.0100000e+002  7.7700000e+002  7.5600000e+002  7.7400000e+002  7.5300000e+002  7.5000000e+002  7.2600000e+002  7.8000000e+002  7.7700000e+002  7.6800000e+002  7.7100000e+002  7.6800000e+002  7.8000000e+002  7.6500000e+002  7.8300000e+002  7.8000000e+002  7.6500000e+002  7.5600000e+002  7.4700000e+002  7.5000000e+002  7.3500000e+002  7.3800000e+002  7.4100000e+002  7.2900000e+002  7.4700000e+002  7.7100000e+002  7.7700000e+002  7.6800000e+002  7.7400000e+002  7.7400000e+002  7.7400000e+002  7.7700000e+002  7.7400000e+002  7.8000000e+002  7.7700000e+002  7.5600000e+002  7.6800000e+002  7.6500000e+002  7.4400000e+002  7.3500000e+002  7.4700000e+002  7.5000000e+002  7.4700000e+002  7.5600000e+002  7.7400000e+002  7.4700000e+002  7.4400000e+002  7.5000000e+002  7.4700000e+002  7.5300000e+002  7.5000000e+002  7.4100000e+002  7.3800000e+002  7.2300000e+002  7.2900000e+002  7.2300000e+002  7.3200000e+002  7.3500000e+002  7.3800000e+002  7.6200000e+002  7.3800000e+002  7.6800000e+002  7.7700000e+002  7.5900000e+002  7.8000000e+002  7.6800000e+002  7.6800000e+002  7.7700000e+002  7.6200000e+002  7.7700000e+002  7.6200000e+002  7.7400000e+002  7.6200000e+002  7.5600000e+002  7.7400000e+002  7.5300000e+002  7.5000000e+002  7.3200000e+002  7.2600000e+002  7.2900000e+002  7.2000000e+002  7.1700000e+002  7.0200000e+002  6.9300000e+002  7.0500000e+002  6.9600000e+002  7.1100000e+002  7.3500000e+002  7.2000000e+002  7.2300000e+002  7.1400000e+002  7.3500000e+002  7.4700000e+002  7.2300000e+002  7.3200000e+002  7.2000000e+002  7.1100000e+002  7.1100000e+002  7.1100000e+002  7.1100000e+002  7.0500000e+002  6.9000000e+002  6.9000000e+002  6.7200000e+002  6.8100000e+002  7.0500000e+002  7.0800000e+002  6.9900000e+002  7.2000000e+002  6.9000000e+002  7.0200000e+002  7.2900000e+002  7.3800000e+002  7.5000000e+002  7.3800000e+002  7.3500000e+002  7.3500000e+002  7.4700000e+002  7.5600000e+002  7.2900000e+002  7.3500000e+002  7.0500000e+002  6.9300000e+002  7.0200000e+002  6.7800000e+002  6.7200000e+002  6.8100000e+002  6.5700000e+002  6.4500000e+002  6.5100000e+002  6.4200000e+002  6.5700000e+002  6.5100000e+002  6.4500000e+002  6.4800000e+002  6.5400000e+002  6.5400000e+002  6.7500000e+002  6.9000000e+002  7.0800000e+002  7.0800000e+002  6.9600000e+002  7.2600000e+002  7.1700000e+002  7.2300000e+002  7.4400000e+002  7.2000000e+002  7.2300000e+002  7.1700000e+002  6.9300000e+002  7.1400000e+002  7.0800000e+002  6.9000000e+002  7.0500000e+002  6.8400000e+002  6.6900000e+002  6.8100000e+002  6.5100000e+002  6.9600000e+002  6.8400000e+002  6.7800000e+002  6.7200000e+002  6.7200000e+002  6.7800000e+002  6.8400000e+002  6.9600000e+002  6.8700000e+002  7.0200000e+002  6.8700000e+002  6.9600000e+002  6.9600000e+002  6.9900000e+002  6.9900000e+002  6.9600000e+002  6.9300000e+002  6.7500000e+002  6.8400000e+002  6.8400000e+002  6.7800000e+002  6.9600000e+002  6.8700000e+002  6.7200000e+002  6.9300000e+002  6.7200000e+002  6.6300000e+002  6.8100000e+002  7.2900000e+002  7.1400000e+002  7.0200000e+002  6.8700000e+002  6.8700000e+002  6.9300000e+002  6.7500000e+002  6.7200000e+002  6.8100000e+002  6.6000000e+002  6.5700000e+002  6.6900000e+002  6.6600000e+002  6.5700000e+002  6.4800000e+002  6.7200000e+002  6.6600000e+002  6.3300000e+002  6.4200000e+002  6.6000000e+002  6.3300000e+002  6.5100000e+002  6.5100000e+002  6.2700000e+002  6.2700000e+002  6.4500000e+002  6.2400000e+002  6.2700000e+002  6.4500000e+002  6.3900000e+002  6.0900000e+002  6.5700000e+002  6.2700000e+002  6.6300000e+002  6.4500000e+002  6.8100000e+002  6.8400000e+002  6.7800000e+002  7.0800000e+002  7.2600000e+002  7.0200000e+002  7.4100000e+002  7.0500000e+002  6.9600000e+002  7.1400000e+002  6.7200000e+002  6.7800000e+002  6.8100000e+002  6.7500000e+002  6.6900000e+002  6.6300000e+002  6.6600000e+002  6.6000000e+002  6.6300000e+002  6.6600000e+002  6.6900000e+002  6.5400000e+002  6.5400000e+002  6.7200000e+002  6.6900000e+002  6.7500000e+002  7.0200000e+002  6.8700000e+002  6.9300000e+002  6.7200000e+002  6.8400000e+002  6.8700000e+002  6.7500000e+002  6.7800000e+002  6.7500000e+002  6.5700000e+002  6.5100000e+002  6.4200000e+002  6.3600000e+002  6.4800000e+002  6.5700000e+002  6.3600000e+002  6.5400000e+002  6.6300000e+002  6.5400000e+002  6.6600000e+002  6.6600000e+002  6.6600000e+002  6.7200000e+002  6.8100000e+002  6.7200000e+002  6.9600000e+002  6.8700000e+002  7.0500000e+002  7.2600000e+002  7.2900000e+002  7.2600000e+002  7.2300000e+002  7.3500000e+002  7.5000000e+002  7.4700000e+002  7.5000000e+002  7.4100000e+002  7.4100000e+002  7.4700000e+002  7.4700000e+002  7.3500000e+002  7.2000000e+002  7.2300000e+002  7.1400000e+002  7.0200000e+002  7.1700000e+002  7.2300000e+002  7.2300000e+002  7.2300000e+002  7.1400000e+002  7.1400000e+002  7.0500000e+002  7.2900000e+002  7.2900000e+002  7.0800000e+002  6.9600000e+002  6.8400000e+002  6.7500000e+002  6.7800000e+002  6.7800000e+002  6.8100000e+002  6.8700000e+002  6.7200000e+002  6.8100000e+002  6.9000000e+002  6.9000000e+002  6.9600000e+002  7.0500000e+002  6.9600000e+002  6.9300000e+002  6.9300000e+002  6.9600000e+002  7.1700000e+002  7.1100000e+002  7.2600000e+002  7.1400000e+002  6.9900000e+002  7.2300000e+002  6.9900000e+002  7.0500000e+002  7.2900000e+002  7.2300000e+002  7.2000000e+002  7.2300000e+002  7.3500000e+002  7.3200000e+002  7.4400000e+002  7.3500000e+002  7.3500000e+002  7.5000000e+002  7.3800000e+002  7.6200000e+002  7.6500000e+002  7.5000000e+002  7.4100000e+002  7.3800000e+002  7.4700000e+002  7.4400000e+002  7.3800000e+002  7.3500000e+002  7.2300000e+002  7.3500000e+002  7.2600000e+002  7.3800000e+002  7.5300000e+002  7.5600000e+002  7.2000000e+002  7.5600000e+002  7.0200000e+002  8.0100000e+002  7.3200000e+002  7.8600000e+002  7.7100000e+002  7.6500000e+002  8.0100000e+002  8.0700000e+002  7.7700000e+002  7.9500000e+002  7.9500000e+002  7.6500000e+002  7.8600000e+002  7.7400000e+002  7.4700000e+002  7.5000000e+002  7.2900000e+002  7.2600000e+002  7.2900000e+002  7.4700000e+002  7.3800000e+002  7.3200000e+002  7.2900000e+002  7.6200000e+002  7.3500000e+002  7.8600000e+002  8.0100000e+002  7.7400000e+002  8.0700000e+002  7.8600000e+002  8.0100000e+002  8.0400000e+002  8.2500000e+002  7.9200000e+002  7.9500000e+002  8.1000000e+002  7.8900000e+002  8.0700000e+002  8.1600000e+002  7.9800000e+002  7.9500000e+002  8.1000000e+002  8.1000000e+002  7.9200000e+002  8.2800000e+002  8.0100000e+002  8.0100000e+002  8.1600000e+002  8.1000000e+002  7.9500000e+002  8.0100000e+002  8.0700000e+002  7.8300000e+002  8.1900000e+002  8.2200000e+002  8.0400000e+002  8.1600000e+002  8.0400000e+002  8.0400000e+002  8.2500000e+002  8.2500000e+002  7.8600000e+002  8.0100000e+002  7.9500000e+002  7.8600000e+002  8.1300000e+002  8.1300000e+002  8.1900000e+002  8.0400000e+002  8.2500000e+002  8.0400000e+002  8.1900000e+002  8.3100000e+002  8.1000000e+002  8.0700000e+002  8.1000000e+002  8.1300000e+002  7.9500000e+002  8.1600000e+002  8.0100000e+002  7.8600000e+002  8.0100000e+002  7.7100000e+002  7.7100000e+002  7.5300000e+002  7.4400000e+002  7.8000000e+002  7.7400000e+002  8.1000000e+002  8.1300000e+002  8.1900000e+002  8.0700000e+002  8.3700000e+002  8.2800000e+002  8.2500000e+002  8.4300000e+002  8.1000000e+002  8.1600000e+002  8.2800000e+002  8.3700000e+002  8.2800000e+002  8.3700000e+002  8.2500000e+002  8.1000000e+002  8.3700000e+002  8.1900000e+002  8.2800000e+002  8.1600000e+002  7.9800000e+002  8.1900000e+002  8.2800000e+002  8.2500000e+002  8.1900000e+002  8.1900000e+002  8.0400000e+002  8.4000000e+002  8.2500000e+002  8.2200000e+002  8.2200000e+002  7.9500000e+002  8.3100000e+002  8.2200000e+002  8.3100000e+002  8.3400000e+002  8.4300000e+002  8.2200000e+002  8.3700000e+002  8.4900000e+002  8.3400000e+002  8.4600000e+002  8.2800000e+002  8.4000000e+002  8.4300000e+002  8.4600000e+002  8.4000000e+002  8.4600000e+002  8.3100000e+002  8.2200000e+002  8.4300000e+002  8.4000000e+002  8.2800000e+002  8.2500000e+002  8.3400000e+002  8.1600000e+002  8.3700000e+002  8.1600000e+002  8.1000000e+002  8.2800000e+002  8.2800000e+002  8.4000000e+002  8.4600000e+002  8.4000000e+002  8.1600000e+002  8.3700000e+002  8.1900000e+002  8.3700000e+002  8.4000000e+002  8.0700000e+002  8.2500000e+002  8.1300000e+002  8.1900000e+002  8.1300000e+002  8.1900000e+002  7.9200000e+002  7.9500000e+002  8.1000000e+002  7.9500000e+002  8.1000000e+002  8.0100000e+002  8.0400000e+002  7.9500000e+002  8.1600000e+002  8.1600000e+002  8.0700000e+002  8.1300000e+002  7.7400000e+002  7.7700000e+002  7.7700000e+002  7.8000000e+002  7.9200000e+002  7.8900000e+002  8.0100000e+002  8.1300000e+002  8.4600000e+002  8.3100000e+002  8.3700000e+002  8.3400000e+002  8.2200000e+002  8.5200000e+002  8.5200000e+002  8.4900000e+002  8.3100000e+002  8.4900000e+002  8.3400000e+002  8.4000000e+002  8.3400000e+002  8.1300000e+002  8.0400000e+002  7.9800000e+002  8.3100000e+002  7.9800000e+002  7.9200000e+002  7.6800000e+002  7.6200000e+002  7.6500000e+002  7.2900000e+002  7.9200000e+002  7.4400000e+002  7.5900000e+002  7.5600000e+002  7.8000000e+002  7.7400000e+002  7.8900000e+002  7.8000000e+002  7.7400000e+002  7.8600000e+002  7.8000000e+002  7.8600000e+002  7.9500000e+002  7.8000000e+002  7.8300000e+002  7.6200000e+002  7.4100000e+002  7.4700000e+002  7.1700000e+002  7.1700000e+002  7.3800000e+002  7.0200000e+002  7.3800000e+002  7.4400000e+002  7.6200000e+002  7.8900000e+002  7.5900000e+002  7.8000000e+002  7.7400000e+002  7.8900000e+002  7.9500000e+002  7.9500000e+002  7.8300000e+002  7.6800000e+002  7.8000000e+002  7.5900000e+002  7.5900000e+002  7.5000000e+002  7.2300000e+002  7.3200000e+002  7.3200000e+002  7.3200000e+002  7.4100000e+002  7.3500000e+002  7.5000000e+002  7.3800000e+002  7.3200000e+002  7.6200000e+002  7.4400000e+002  7.5600000e+002  7.6200000e+002  7.5300000e+002  7.5900000e+002  7.6500000e+002  7.7400000e+002  7.8300000e+002  7.8300000e+002  7.6500000e+002  7.6500000e+002  7.8000000e+002  7.5900000e+002  7.5300000e+002  7.2900000e+002  7.3200000e+002  7.2600000e+002  7.4100000e+002  7.6500000e+002  7.6500000e+002  7.9500000e+002  7.8900000e+002  7.8600000e+002  7.9800000e+002  7.7400000e+002  7.7100000e+002  7.6800000e+002  8.0100000e+002  7.7700000e+002  7.6800000e+002  7.6200000e+002  7.7700000e+002  7.6800000e+002  7.5300000e+002  7.6200000e+002  7.4700000e+002  7.3200000e+002  7.4700000e+002  7.1400000e+002  7.5300000e+002  7.5000000e+002  7.4400000e+002  7.6200000e+002  7.5900000e+002  7.6800000e+002  7.7100000e+002  7.7700000e+002  7.8300000e+002  7.5600000e+002  7.6800000e+002  7.7100000e+002  7.4100000e+002  7.8000000e+002  7.4100000e+002  7.3500000e+002  7.5300000e+002  7.3800000e+002  7.6800000e+002  7.6200000e+002  7.7400000e+002  7.8000000e+002  7.7700000e+002  7.8900000e+002  7.8600000e+002  7.9200000e+002  7.7700000e+002  7.7400000e+002  7.6200000e+002  7.5300000e+002  7.6500000e+002  7.5000000e+002  7.7400000e+002  7.4700000e+002  7.5000000e+002  7.6200000e+002  7.5300000e+002  7.4700000e+002  7.4700000e+002  7.4100000e+002  7.4700000e+002  7.2300000e+002  7.7100000e+002  7.5000000e+002  7.6200000e+002  7.7400000e+002  7.7700000e+002  7.9500000e+002  7.8600000e+002  7.8000000e+002  7.8000000e+002  7.6500000e+002  7.6200000e+002  7.3800000e+002  7.5000000e+002  7.3500000e+002  7.2000000e+002  7.1700000e+002  7.2000000e+002  7.1100000e+002  7.4400000e+002  7.5000000e+002  7.7400000e+002  7.6200000e+002  7.7100000e+002  7.8000000e+002  7.8600000e+002  7.8600000e+002  7.4700000e+002  7.5300000e+002  7.3800000e+002  7.5300000e+002  7.4400000e+002  7.6200000e+002  7.3800000e+002  7.4100000e+002  7.3800000e+002  7.3800000e+002  7.6200000e+002  7.5900000e+002  7.7100000e+002  7.4400000e+002  7.5300000e+002  7.5900000e+002  7.6800000e+002  7.6500000e+002  7.6800000e+002  7.7100000e+002  7.5600000e+002  7.6800000e+002  7.5900000e+002  7.7100000e+002  7.5900000e+002  7.5600000e+002  7.5600000e+002  7.5000000e+002  7.5600000e+002  7.5600000e+002  7.7400000e+002  7.7400000e+002  7.5900000e+002  7.6800000e+002  7.4700000e+002  7.7400000e+002  7.4400000e+002  7.3800000e+002  7.6200000e+002  7.5000000e+002  7.5600000e+002  7.6500000e+002  7.4700000e+002  7.7400000e+002  7.5000000e+002  7.5000000e+002  7.6200000e+002  7.5000000e+002  7.6500000e+002  7.4400000e+002  7.3500000e+002  7.3500000e+002  7.3200000e+002  7.6500000e+002  7.3800000e+002  7.4700000e+002  7.3500000e+002  7.3800000e+002  7.4100000e+002  7.3800000e+002  7.5000000e+002  7.5900000e+002  7.6200000e+002  7.5900000e+002  7.6500000e+002  7.7700000e+002  7.6200000e+002  7.5000000e+002  7.7400000e+002  7.2600000e+002  7.7100000e+002  7.3800000e+002  7.6500000e+002  7.7100000e+002  7.5600000e+002  7.5300000e+002  7.7700000e+002  7.5900000e+002  7.8300000e+002  7.7400000e+002  7.8000000e+002  7.6800000e+002  7.6800000e+002  7.7100000e+002  7.5300000e+002  7.5600000e+002  7.3800000e+002  7.2300000e+002  7.3200000e+002  7.5000000e+002  7.6800000e+002  7.7700000e+002  7.6500000e+002  7.5000000e+002  7.6800000e+002  7.7700000e+002  7.5300000e+002  7.8000000e+002  7.5900000e+002  7.6500000e+002  7.5900000e+002  7.6500000e+002  7.6200000e+002  7.4100000e+002  7.5300000e+002  7.4400000e+002  7.5900000e+002  7.8300000e+002  7.7700000e+002  7.9500000e+002  7.8900000e+002  7.8900000e+002  7.9500000e+002  7.8600000e+002  7.8900000e+002  7.8300000e+002  7.6200000e+002  7.7100000e+002  7.6500000e+002  7.8000000e+002  7.6200000e+002  7.7700000e+002  7.6500000e+002  7.7400000e+002  7.7400000e+002  7.8300000e+002  7.9800000e+002  7.9800000e+002  7.7400000e+002  7.6200000e+002  7.4700000e+002  7.7100000e+002  7.5900000e+002  7.6800000e+002  7.6200000e+002  7.7400000e+002  7.8000000e+002  7.8300000e+002  7.7100000e+002  7.5900000e+002  7.4400000e+002  7.3200000e+002  7.3500000e+002  7.3800000e+002  7.5000000e+002  7.2900000e+002  7.6200000e+002  7.2900000e+002  7.6800000e+002  7.6800000e+002  7.7400000e+002  7.6800000e+002  7.6800000e+002  7.6800000e+002  7.5600000e+002  7.8000000e+002  7.8300000e+002  7.7100000e+002  7.7700000e+002  7.4400000e+002  7.5600000e+002  7.5900000e+002  7.4100000e+002  7.7700000e+002  7.3200000e+002  7.4700000e+002  7.4100000e+002  7.5300000e+002  7.6800000e+002  7.4700000e+002  7.6500000e+002  7.3800000e+002  7.5000000e+002  7.8300000e+002  7.8000000e+002  7.9200000e+002  7.6200000e+002  7.6500000e+002  7.5000000e+002  7.5600000e+002  7.6500000e+002  7.5900000e+002  7.6200000e+002  7.6500000e+002  7.3800000e+002  7.7100000e+002  7.5900000e+002  7.7400000e+002  7.6500000e+002  7.7100000e+002  7.8300000e+002  7.5900000e+002  7.8900000e+002  7.8300000e+002  7.7700000e+002  7.6200000e+002  7.6200000e+002  7.6200000e+002  7.6200000e+002  7.6200000e+002  7.5900000e+002  7.3500000e+002  7.5300000e+002  7.6500000e+002  7.6800000e+002  7.7400000e+002  7.7400000e+002  7.8300000e+002  7.5600000e+002  7.8000000e+002  7.7700000e+002  7.7100000e+002  7.6800000e+002  7.6800000e+002  7.7100000e+002  7.9800000e+002  8.1000000e+002  8.0400000e+002  7.8300000e+002  7.9200000e+002  7.8600000e+002  8.0400000e+002  7.9500000e+002  7.9200000e+002  7.8300000e+002  7.6800000e+002  7.8000000e+002  7.6200000e+002  7.8300000e+002  7.7100000e+002  7.5600000e+002  7.7400000e+002  7.8000000e+002  7.9500000e+002  7.7400000e+002  7.8600000e+002  7.5600000e+002  7.5600000e+002  7.6500000e+002  7.5000000e+002  7.7100000e+002  7.7100000e+002  7.7700000e+002  7.7400000e+002  7.7100000e+002  7.9500000e+002  7.8300000e+002  7.7700000e+002  7.7400000e+002  7.6200000e+002  7.7400000e+002  7.7400000e+002  7.8000000e+002  7.6800000e+002  7.7400000e+002  7.8000000e+002  7.7700000e+002  7.8300000e+002  7.6500000e+002  7.6800000e+002  7.5000000e+002  7.4700000e+002  7.4700000e+002  7.4400000e+002  7.6500000e+002  7.6800000e+002  7.6500000e+002  7.6800000e+002  7.7700000e+002  7.8000000e+002  7.7100000e+002  7.5300000e+002  7.5600000e+002  7.4700000e+002  7.5900000e+002  7.6800000e+002  7.6200000e+002  7.7700000e+002  7.6800000e+002  7.8000000e+002  7.7400000e+002  7.7700000e+002  7.6200000e+002  7.5300000e+002  7.3200000e+002  7.2300000e+002  7.2600000e+002  7.3800000e+002  7.4100000e+002  7.3500000e+002  7.5300000e+002  7.5000000e+002  7.6500000e+002  7.8300000e+002  7.6800000e+002  7.8600000e+002  8.0100000e+002  7.8300000e+002  7.8300000e+002  8.0700000e+002  7.9800000e+002  8.0400000e+002  7.7700000e+002  7.7700000e+002  7.5900000e+002  7.6200000e+002  7.8600000e+002  7.5600000e+002  7.5900000e+002  7.5600000e+002  7.4400000e+002  7.5600000e+002  7.4100000e+002  7.3500000e+002  7.3200000e+002  7.2900000e+002  7.4400000e+002  7.3200000e+002  7.5300000e+002  7.3800000e+002  7.3500000e+002  7.5300000e+002  7.6200000e+002  7.9800000e+002  7.7700000e+002  7.8900000e+002  7.8600000e+002  7.6500000e+002  7.8900000e+002  7.6200000e+002  8.0100000e+002  7.7100000e+002  7.7700000e+002  7.8300000e+002  7.6800000e+002  7.8900000e+002  7.7700000e+002  7.6500000e+002  7.4700000e+002  7.6800000e+002  7.4700000e+002  7.6500000e+002  7.7100000e+002  7.7100000e+002  7.7400000e+002  7.8900000e+002  7.7700000e+002  8.0700000e+002  8.0700000e+002  8.1000000e+002  8.0100000e+002  7.9500000e+002  7.9500000e+002  7.8600000e+002  7.8900000e+002  7.5600000e+002  7.5900000e+002  7.5300000e+002  7.4700000e+002  7.7400000e+002  7.2900000e+002  7.3200000e+002  7.4400000e+002  7.1400000e+002  7.7100000e+002  7.6500000e+002  7.8600000e+002  7.7700000e+002  7.8900000e+002  8.1300000e+002  8.0700000e+002  8.1900000e+002  8.1600000e+002  7.9800000e+002  8.0100000e+002  7.9500000e+002  8.1600000e+002  8.1000000e+002  7.9800000e+002  7.8300000e+002  7.8600000e+002  7.7700000e+002  7.8000000e+002  7.8600000e+002  7.4100000e+002  7.4700000e+002  7.3200000e+002  7.3800000e+002  7.2000000e+002  7.2000000e+002  7.2300000e+002  7.1700000e+002  7.1700000e+002  7.4700000e+002  7.3800000e+002  7.8600000e+002  7.8900000e+002  7.9800000e+002  8.1900000e+002  8.1300000e+002  8.2200000e+002  8.1000000e+002  8.2500000e+002  8.0700000e+002  8.2200000e+002  8.2200000e+002  8.2800000e+002  8.4000000e+002  8.2500000e+002  8.1000000e+002  7.8300000e+002  8.1000000e+002  7.9800000e+002  7.8000000e+002  7.5900000e+002  7.5300000e+002  7.6500000e+002  7.5000000e+002  7.7400000e+002  7.7400000e+002  7.7700000e+002  7.8600000e+002  7.7100000e+002  8.0700000e+002  8.1600000e+002  8.1000000e+002  8.1300000e+002  8.0100000e+002  7.9200000e+002  7.9800000e+002  8.1300000e+002  7.7700000e+002  7.9200000e+002  7.9200000e+002  7.9200000e+002  8.1000000e+002  8.0100000e+002  7.8600000e+002  7.9500000e+002  7.7100000e+002  8.1300000e+002  8.0400000e+002  7.8900000e+002  7.8900000e+002  7.9500000e+002  7.8000000e+002  7.7400000e+002  8.0400000e+002  7.8000000e+002  7.7400000e+002  7.7400000e+002  7.7700000e+002  7.8000000e+002  7.9500000e+002  7.9500000e+002  7.6200000e+002  7.8300000e+002  7.6500000e+002  7.8900000e+002  7.7400000e+002  7.8000000e+002  7.8000000e+002  7.6500000e+002  7.8300000e+002  7.8300000e+002  7.8000000e+002  7.9200000e+002  7.8300000e+002  7.7700000e+002  7.9500000e+002  7.9500000e+002  7.8900000e+002  7.9200000e+002  7.8600000e+002  7.7400000e+002  7.9800000e+002  7.8300000e+002  7.8600000e+002  8.0400000e+002  7.8300000e+002  7.8300000e+002  8.0100000e+002  8.2800000e+002  8.0100000e+002  7.8000000e+002  7.9800000e+002  7.8000000e+002  7.9800000e+002  7.8000000e+002  7.6200000e+002  7.6800000e+002  7.4700000e+002  7.3500000e+002  7.5000000e+002  7.6800000e+002  7.6800000e+002  7.4100000e+002  7.6200000e+002  7.5000000e+002  7.7400000e+002  7.7100000e+002  7.7100000e+002  7.5900000e+002  7.2900000e+002  7.5000000e+002  7.5600000e+002  7.7100000e+002  7.8600000e+002  7.5900000e+002  7.8900000e+002  7.8600000e+002  7.8900000e+002  8.0100000e+002  8.1600000e+002  8.1600000e+002  7.8900000e+002  8.2800000e+002  8.2200000e+002  8.0700000e+002  8.2200000e+002  8.0400000e+002  7.8900000e+002  7.7100000e+002  7.8900000e+002  7.7400000e+002  7.8000000e+002  7.5600000e+002  7.3800000e+002  7.3500000e+002  7.5000000e+002  7.6500000e+002  7.6200000e+002  7.4400000e+002  7.7400000e+002  7.6500000e+002  7.7100000e+002  7.8000000e+002  7.7400000e+002  7.8000000e+002  7.7100000e+002  7.7400000e+002  7.9200000e+002  8.0100000e+002  7.9200000e+002  7.7400000e+002  7.9200000e+002  7.9200000e+002  7.9200000e+002  7.8300000e+002  7.8000000e+002  7.8000000e+002  7.7700000e+002  7.9500000e+002  7.8900000e+002  7.9200000e+002  7.9200000e+002  7.7700000e+002  8.1000000e+002  7.9200000e+002  8.2800000e+002  8.1000000e+002  8.0400000e+002  8.1600000e+002  8.3100000e+002  8.3100000e+002  8.2200000e+002  8.2800000e+002  8.1600000e+002  8.1600000e+002  8.2500000e+002  8.3400000e+002  8.2200000e+002  8.1900000e+002  8.1300000e+002  7.9500000e+002  8.1600000e+002  7.9500000e+002  8.0400000e+002  7.8300000e+002  7.7100000e+002  7.8900000e+002  7.8600000e+002  7.8000000e+002  7.7700000e+002  7.7700000e+002  7.7400000e+002  7.8600000e+002  8.0400000e+002  8.0100000e+002  8.0700000e+002  8.1600000e+002  8.1900000e+002  8.3700000e+002  8.3100000e+002  8.1600000e+002  8.0100000e+002  7.8600000e+002  7.6500000e+002  7.6500000e+002  7.4400000e+002  7.5000000e+002  7.3800000e+002  7.3500000e+002  7.5300000e+002  7.5000000e+002  7.6800000e+002  7.5900000e+002  7.6800000e+002  7.9200000e+002  7.8000000e+002  7.8000000e+002  7.9800000e+002  7.8900000e+002  7.8900000e+002  7.5900000e+002  7.9200000e+002  7.8900000e+002  7.9500000e+002  7.8300000e+002  7.8300000e+002  7.9200000e+002  7.6200000e+002  7.9800000e+002  7.9200000e+002  7.8000000e+002  8.0400000e+002  7.9500000e+002  8.0400000e+002  8.2200000e+002  8.3100000e+002  8.0400000e+002  7.7700000e+002  7.9500000e+002  7.8900000e+002  7.8900000e+002  7.5300000e+002  7.5600000e+002  7.7400000e+002  7.9200000e+002  8.0400000e+002  7.9200000e+002  7.9500000e+002  7.9200000e+002  7.8900000e+002  7.8600000e+002  7.8000000e+002  7.9200000e+002  7.6200000e+002  7.7400000e+002  7.7100000e+002  7.8000000e+002  7.9200000e+002  7.8900000e+002  8.1000000e+002  7.8900000e+002  8.1300000e+002  8.1300000e+002  8.1600000e+002  8.0400000e+002  8.0400000e+002  7.9800000e+002  7.8600000e+002  8.0400000e+002  7.8900000e+002  7.8600000e+002  7.8900000e+002  7.8300000e+002  8.0100000e+002  8.1000000e+002  8.0700000e+002  8.1900000e+002  8.0400000e+002  8.1000000e+002  8.1000000e+002  8.4300000e+002  8.1000000e+002  8.1900000e+002  8.2500000e+002  8.3700000e+002  8.2800000e+002  8.3400000e+002  8.2200000e+002  7.9800000e+002  8.0100000e+002  7.9200000e+002  7.9800000e+002  7.7700000e+002  7.7100000e+002  7.8000000e+002  7.4400000e+002  7.7700000e+002  7.7400000e+002  7.8600000e+002  7.7700000e+002  7.7400000e+002  7.8900000e+002  7.8000000e+002  7.8900000e+002  7.9500000e+002  7.9800000e+002  7.9800000e+002  7.8600000e+002  7.9800000e+002  8.0100000e+002  8.1300000e+002  7.9200000e+002  7.9800000e+002  8.1000000e+002  7.9200000e+002  8.2800000e+002  8.1000000e+002  8.1600000e+002  8.0100000e+002  8.1900000e+002  8.2200000e+002  7.9200000e+002  8.0400000e+002  7.5300000e+002  7.6800000e+002  7.7400000e+002  7.8000000e+002  7.9200000e+002  7.8900000e+002  7.7700000e+002  7.8900000e+002  8.1300000e+002  7.9800000e+002  8.1600000e+002  8.1900000e+002  8.0700000e+002  7.9800000e+002  7.9800000e+002  7.8900000e+002  7.9800000e+002  7.8900000e+002  7.8900000e+002  7.8000000e+002  8.1300000e+002  8.1000000e+002  8.1600000e+002  8.0100000e+002  8.0100000e+002  8.1300000e+002  8.1000000e+002  8.2500000e+002  8.1900000e+002  8.2500000e+002  8.1000000e+002  8.2200000e+002  8.2200000e+002  8.0100000e+002  7.9200000e+002  8.1000000e+002  8.2500000e+002  8.2500000e+002  8.4900000e+002  8.2800000e+002  8.3100000e+002  8.2500000e+002  8.2200000e+002  8.2800000e+002  8.2200000e+002  8.2500000e+002  8.1900000e+002  8.2500000e+002  8.0100000e+002  7.9200000e+002  8.0400000e+002  7.6200000e+002  7.9200000e+002  8.0400000e+002  8.2500000e+002  7.9500000e+002  8.0700000e+002  8.0400000e+002  7.9200000e+002  7.9500000e+002  7.9800000e+002  8.1600000e+002  8.1300000e+002  8.1600000e+002  8.2200000e+002  8.2500000e+002  8.2500000e+002  8.2800000e+002  8.1600000e+002  7.9800000e+002  8.2200000e+002  8.2500000e+002  8.1300000e+002  8.0700000e+002  8.0100000e+002  8.0100000e+002  7.7100000e+002  7.9800000e+002  7.6800000e+002  7.8000000e+002  8.0100000e+002  7.8000000e+002  8.1900000e+002  8.0100000e+002  8.1300000e+002  7.5300000e+002  7.7100000e+002  7.8000000e+002  7.6800000e+002  7.9200000e+002  7.5600000e+002  7.7700000e+002  7.6500000e+002  7.7400000e+002  7.8900000e+002  7.7700000e+002  7.8000000e+002  7.6200000e+002  7.5300000e+002  7.5900000e+002  7.4700000e+002  7.5300000e+002  7.4100000e+002  7.4100000e+002  7.3200000e+002  7.1700000e+002  7.3800000e+002  7.4400000e+002  7.2900000e+002  7.2000000e+002  7.0200000e+002  6.9000000e+002  7.0500000e+002  7.0500000e+002  7.2000000e+002  7.1100000e+002  7.1400000e+002  7.1700000e+002  7.2600000e+002  7.4100000e+002  7.5000000e+002  7.6500000e+002  7.5600000e+002  7.6500000e+002  7.9500000e+002  7.8900000e+002  7.7700000e+002  7.8900000e+002  7.6200000e+002  7.5900000e+002  7.4100000e+002  7.5600000e+002  7.5000000e+002  7.3200000e+002  7.4100000e+002  7.2300000e+002  7.2900000e+002  7.5000000e+002  7.3500000e+002  7.6800000e+002  7.7100000e+002  7.5600000e+002  7.4400000e+002  7.5300000e+002  7.5300000e+002  7.4400000e+002  7.4400000e+002  7.2300000e+002  7.2600000e+002  7.3800000e+002  7.3500000e+002  7.5900000e+002  7.6500000e+002  7.5600000e+002  7.5000000e+002  7.4400000e+002  7.5600000e+002  7.4700000e+002  7.4100000e+002  7.5000000e+002  7.4100000e+002  7.4700000e+002  7.4400000e+002  7.5000000e+002  7.6200000e+002  7.3200000e+002  7.2600000e+002  7.1400000e+002  7.1100000e+002  7.2300000e+002  7.1100000e+002  6.9900000e+002  6.9000000e+002  6.6900000e+002  6.7800000e+002  6.8100000e+002  6.8700000e+002  6.9000000e+002  6.8700000e+002  6.8100000e+002  6.9600000e+002  6.9000000e+002  7.1700000e+002  7.3800000e+002  7.6200000e+002  7.7400000e+002  7.6200000e+002  7.7700000e+002  8.1600000e+002  7.7100000e+002  7.4400000e+002  7.5000000e+002  7.6800000e+002  7.1700000e+002  7.7400000e+002  7.0800000e+002  7.0500000e+002  7.3800000e+002  7.2900000e+002  7.4400000e+002  7.1100000e+002  7.4400000e+002  7.2300000e+002  7.0200000e+002  7.2900000e+002  7.3200000e+002  7.2900000e+002  7.1700000e+002  7.0200000e+002  7.0500000e+002  6.8400000e+002  6.9600000e+002  7.0500000e+002  6.7500000e+002  6.8400000e+002  6.9300000e+002  6.6600000e+002  6.8100000e+002  6.9000000e+002  6.8400000e+002  6.9900000e+002  6.9300000e+002  6.9600000e+002  7.1700000e+002  7.2000000e+002  7.3500000e+002  7.2600000e+002  7.2600000e+002  7.3200000e+002  7.1400000e+002  7.2300000e+002  7.2900000e+002  7.2300000e+002  7.3500000e+002  7.1700000e+002  6.9600000e+002  6.9600000e+002  6.7500000e+002  7.0500000e+002  7.1100000e+002  7.0500000e+002  7.3800000e+002  7.5600000e+002  7.6800000e+002  7.7700000e+002  7.9500000e+002  8.0100000e+002  7.7700000e+002  7.8900000e+002  7.7100000e+002  7.8300000e+002  7.8000000e+002  7.4400000e+002  7.4100000e+002  7.1100000e+002  7.0800000e+002  7.1400000e+002  6.9600000e+002  6.9600000e+002  6.9300000e+002  6.7500000e+002  6.8100000e+002  6.8700000e+002  7.0200000e+002  7.2000000e+002  6.9600000e+002  7.0800000e+002  7.2300000e+002  7.2900000e+002  7.2900000e+002  7.2900000e+002  7.2900000e+002  7.3200000e+002  7.2900000e+002  7.2000000e+002  7.1400000e+002  7.2600000e+002  7.1700000e+002  6.8700000e+002  6.6900000e+002  6.8100000e+002  6.7200000e+002  6.8100000e+002  6.8100000e+002  6.8700000e+002  6.9000000e+002  6.9900000e+002  7.0800000e+002  7.1400000e+002  7.2900000e+002  7.2300000e+002  7.4100000e+002  7.5600000e+002  7.5900000e+002  7.4400000e+002  7.7400000e+002  7.5600000e+002  7.5000000e+002  7.3800000e+002  7.2600000e+002  7.4400000e+002  7.3500000e+002  7.5600000e+002  7.7100000e+002  7.8000000e+002  7.8300000e+002  7.9200000e+002  8.0400000e+002  8.2500000e+002  8.3100000e+002  8.1900000e+002  7.9800000e+002  8.1000000e+002  8.2500000e+002  8.0400000e+002  7.9200000e+002  7.8000000e+002  7.6200000e+002  7.8900000e+002  7.9500000e+002  7.8000000e+002  7.8900000e+002  7.7100000e+002  7.7700000e+002  7.8000000e+002  7.7100000e+002  7.4700000e+002  7.4100000e+002  7.5300000e+002  7.3800000e+002  7.7400000e+002  8.0100000e+002  8.0100000e+002  8.1900000e+002  8.1300000e+002  8.3400000e+002  8.3400000e+002  7.9200000e+002  7.9800000e+002  7.9800000e+002  8.1000000e+002  8.1600000e+002  8.2800000e+002  8.2200000e+002  8.1000000e+002  8.0700000e+002  7.7700000e+002  8.0100000e+002  7.9800000e+002  8.0700000e+002  7.8900000e+002  7.8300000e+002  7.9800000e+002  7.9800000e+002  8.1600000e+002  8.1300000e+002  8.3100000e+002  8.1300000e+002  8.3400000e+002  8.4300000e+002  8.4300000e+002  8.4000000e+002  8.0100000e+002  8.0100000e+002  8.0100000e+002  8.1600000e+002  7.8000000e+002  7.8600000e+002  7.8300000e+002  7.7700000e+002  7.8900000e+002  7.9800000e+002  8.1300000e+002  8.1000000e+002  8.1300000e+002  8.4000000e+002  8.5200000e+002  8.4300000e+002  8.4900000e+002  8.5200000e+002  8.3700000e+002  8.4600000e+002  8.5500000e+002  8.5200000e+002  8.2800000e+002  8.2800000e+002  8.3400000e+002  8.1900000e+002  8.3100000e+002  8.0400000e+002  8.1900000e+002  8.2500000e+002  8.4300000e+002  8.2500000e+002  8.3700000e+002  8.3400000e+002  8.1300000e+002  8.3400000e+002  8.1900000e+002  8.2500000e+002  7.9500000e+002  7.7700000e+002  7.9500000e+002  7.7400000e+002  8.1000000e+002  8.0700000e+002  8.2200000e+002  7.8900000e+002  8.1000000e+002  8.2800000e+002  8.4600000e+002  8.6100000e+002  8.5200000e+002  8.8200000e+002  8.7600000e+002  9.1200000e+002  8.2800000e+002  8.5200000e+002  8.3400000e+002  8.2200000e+002  8.4900000e+002  8.5500000e+002  8.5200000e+002  8.4900000e+002  8.5200000e+002  8.4000000e+002  8.4000000e+002  8.1300000e+002  7.7700000e+002  7.7700000e+002  7.5300000e+002  7.3200000e+002  7.5600000e+002  7.5000000e+002  7.4700000e+002  7.6500000e+002  7.7400000e+002  8.0400000e+002  8.2200000e+002  8.0400000e+002  8.3400000e+002  8.2500000e+002  8.2500000e+002  8.4600000e+002  8.4600000e+002  8.2500000e+002  8.1900000e+002  8.1600000e+002  8.1600000e+002  8.1900000e+002  8.0100000e+002  7.8900000e+002  7.9500000e+002  7.5900000e+002  7.8900000e+002  7.7700000e+002  7.7100000e+002  7.7400000e+002  7.5600000e+002  7.7400000e+002  7.8300000e+002  7.9200000e+002  7.9800000e+002  7.8600000e+002  7.9800000e+002  7.9200000e+002  8.0700000e+002  7.8900000e+002  7.7700000e+002  7.5900000e+002  7.5900000e+002  7.6500000e+002  7.3800000e+002  7.5900000e+002  7.4100000e+002  7.3800000e+002  7.5600000e+002  7.7100000e+002  7.9800000e+002  7.9800000e+002  8.0400000e+002  8.2800000e+002  8.1600000e+002  8.4000000e+002  8.4900000e+002  8.6100000e+002  8.3400000e+002  8.2800000e+002  8.2500000e+002  8.4000000e+002  8.1600000e+002  8.1900000e+002  8.2500000e+002  7.8000000e+002  7.9800000e+002  7.8600000e+002  8.2200000e+002  8.2500000e+002  7.9500000e+002  8.1900000e+002  8.2500000e+002  8.3700000e+002  8.1600000e+002  8.1600000e+002  8.0700000e+002  8.1300000e+002  8.1300000e+002  8.2200000e+002  8.3400000e+002  8.0700000e+002  8.2200000e+002  8.3100000e+002  8.6100000e+002  8.4600000e+002  8.5500000e+002  8.7000000e+002  8.5500000e+002  8.8500000e+002  8.7600000e+002  8.7900000e+002  8.5200000e+002  8.7000000e+002  8.6400000e+002  8.7000000e+002  8.3700000e+002  8.2800000e+002  8.0100000e+002  7.8900000e+002  7.8300000e+002  7.7100000e+002  7.7400000e+002  7.4100000e+002  7.5000000e+002  7.5900000e+002  7.7700000e+002  7.9500000e+002  7.9500000e+002  8.0100000e+002  7.9500000e+002  8.1300000e+002  8.2500000e+002  8.3100000e+002  8.1900000e+002  8.0700000e+002  8.1900000e+002  8.0400000e+002  7.9200000e+002  7.9800000e+002  7.8600000e+002  8.0100000e+002  8.0400000e+002  8.4600000e+002  8.2200000e+002  8.2500000e+002  7.9800000e+002  8.0100000e+002  7.9800000e+002  7.8000000e+002  8.0100000e+002  7.6200000e+002  7.7100000e+002  7.7700000e+002  7.8000000e+002  7.8900000e+002  7.7400000e+002  7.8600000e+002  7.8900000e+002  8.1900000e+002  8.2500000e+002  8.4000000e+002  8.4000000e+002  8.2800000e+002  8.4000000e+002  8.2200000e+002  8.1900000e+002  8.1000000e+002  7.9200000e+002  7.8600000e+002  7.5900000e+002  7.6800000e+002  7.6800000e+002  7.6500000e+002  7.7700000e+002  7.5600000e+002  7.5900000e+002  7.6500000e+002  8.0100000e+002  7.9200000e+002  8.0400000e+002  8.1300000e+002  8.1300000e+002  8.3700000e+002  8.2200000e+002  8.6700000e+002  8.1600000e+002  8.4900000e+002  8.5500000e+002  8.5500000e+002  8.4600000e+002  8.4300000e+002  8.2500000e+002  8.1300000e+002  7.9200000e+002  7.7100000e+002  7.7700000e+002  7.4100000e+002  7.2600000e+002  7.3800000e+002  7.3800000e+002  7.6800000e+002  7.7400000e+002  7.7700000e+002  7.7100000e+002  7.7700000e+002  8.0700000e+002  7.8000000e+002  7.8600000e+002  7.7700000e+002  7.6200000e+002  7.5600000e+002  7.3800000e+002  7.6500000e+002  7.5900000e+002  7.5300000e+002  7.4400000e+002  7.2300000e+002  7.5300000e+002  7.7700000e+002  7.5300000e+002  7.8900000e+002  7.9200000e+002  7.8600000e+002  7.9800000e+002  8.4300000e+002  8.2200000e+002  8.1900000e+002  8.1600000e+002  8.0400000e+002  8.1300000e+002  7.9500000e+002  8.0400000e+002  7.8300000e+002  7.7700000e+002  7.9200000e+002  7.7700000e+002  7.9200000e+002  7.2900000e+002  7.6200000e+002  7.5300000e+002  7.6200000e+002  7.4400000e+002  7.3800000e+002  7.5600000e+002  7.1100000e+002  7.1400000e+002  7.2600000e+002  7.1400000e+002  7.1100000e+002  7.2000000e+002  7.0200000e+002  6.9900000e+002  7.0200000e+002  7.1100000e+002  7.1400000e+002  6.9900000e+002  6.9900000e+002  7.0200000e+002  6.9600000e+002  6.8700000e+002  6.7500000e+002  6.8100000e+002  6.7500000e+002  6.5400000e+002  6.5400000e+002  6.5400000e+002  6.4800000e+002  6.5400000e+002  6.6000000e+002  6.4500000e+002  6.5100000e+002  6.3900000e+002  6.3000000e+002  6.4200000e+002  6.3000000e+002  6.3600000e+002  6.4500000e+002  6.3600000e+002  6.2400000e+002  6.3600000e+002  6.3000000e+002  6.4200000e+002  6.5400000e+002  6.4500000e+002  6.4200000e+002  6.4800000e+002  6.3900000e+002  6.3600000e+002  6.4200000e+002  6.3300000e+002  6.3900000e+002  6.4800000e+002  6.3600000e+002  6.3900000e+002  6.6000000e+002  6.5100000e+002  6.6300000e+002  6.7500000e+002  7.7100000e+002  6.4500000e+002  7.2300000e+002  7.4100000e+002  7.4700000e+002  8.2200000e+002  7.9200000e+002  7.7100000e+002  7.8300000e+002  7.8900000e+002  7.8600000e+002  8.0100000e+002  7.6500000e+002  7.6500000e+002  7.4700000e+002  7.5600000e+002  7.2600000e+002  7.2900000e+002  7.3500000e+002  7.1100000e+002  6.9900000e+002  7.0200000e+002  7.1700000e+002  6.9600000e+002  6.9300000e+002  6.8400000e+002  6.7800000e+002  6.6900000e+002  6.7500000e+002  6.6600000e+002  6.5700000e+002  6.6000000e+002  6.5400000e+002  6.5100000e+002  6.5400000e+002  6.5400000e+002  6.6000000e+002  6.6600000e+002  6.6300000e+002  6.6000000e+002  6.6600000e+002  6.6000000e+002  6.7500000e+002  6.8100000e+002  6.8700000e+002  6.9900000e+002  6.7500000e+002  6.7800000e+002  6.7800000e+002  6.7800000e+002  6.6300000e+002  6.8100000e+002  6.6000000e+002  6.6600000e+002  6.4200000e+002  6.8100000e+002  6.7800000e+002  6.8100000e+002  6.8100000e+002  6.9900000e+002  6.9000000e+002  7.0800000e+002  7.1700000e+002  6.9900000e+002  7.2900000e+002  7.0800000e+002  6.9900000e+002  7.2600000e+002  7.0500000e+002  7.4100000e+002  7.2300000e+002  7.2300000e+002  7.1700000e+002  6.9000000e+002  7.0200000e+002  7.1100000e+002  6.9300000e+002  7.1100000e+002  6.8700000e+002  6.9600000e+002  7.0500000e+002  6.9600000e+002  7.1700000e+002  7.3500000e+002  7.1400000e+002  7.5000000e+002  7.1700000e+002  7.6500000e+002  7.7700000e+002  7.8600000e+002  7.9500000e+002  7.6200000e+002  7.8600000e+002  7.7400000e+002  7.9200000e+002  7.9500000e+002  7.8000000e+002  7.8600000e+002  7.8600000e+002  7.8600000e+002  7.6500000e+002  7.5600000e+002  7.6200000e+002  7.3500000e+002  7.5300000e+002  7.5300000e+002  7.6200000e+002  7.5600000e+002  7.4700000e+002  7.4100000e+002  7.2600000e+002  7.2600000e+002  7.2900000e+002  7.2300000e+002  7.2600000e+002  7.0800000e+002  7.0200000e+002  7.1100000e+002  7.0800000e+002  7.0500000e+002  7.2600000e+002  7.0200000e+002  7.0800000e+002  7.0800000e+002  6.9000000e+002  7.1400000e+002  7.0200000e+002  7.2600000e+002  7.1700000e+002  7.0800000e+002  7.2300000e+002  7.3500000e+002  7.4100000e+002  7.7400000e+002  7.3200000e+002  7.6800000e+002  7.5000000e+002  7.6500000e+002  7.7400000e+002  7.5300000e+002  7.5600000e+002  7.5000000e+002  7.5300000e+002  7.5600000e+002  7.5600000e+002  7.5600000e+002  7.2000000e+002  7.1100000e+002  7.1100000e+002  7.1400000e+002  7.2000000e+002  7.2300000e+002  7.1400000e+002  7.1100000e+002  6.9000000e+002  6.9600000e+002  6.9300000e+002  7.0500000e+002  7.1400000e+002  7.1700000e+002  7.2300000e+002  7.5600000e+002  7.7400000e+002  8.0100000e+002  7.9200000e+002  7.8900000e+002  7.7100000e+002  7.6800000e+002  7.8000000e+002  7.7100000e+002  7.5600000e+002  7.4700000e+002  7.1100000e+002  7.4700000e+002  7.3500000e+002  7.7100000e+002  7.7100000e+002  7.7700000e+002  7.7700000e+002  7.7700000e+002  7.9800000e+002  7.8300000e+002  8.0100000e+002  7.8000000e+002  7.7100000e+002  7.7700000e+002  7.4700000e+002  7.4100000e+002  7.3500000e+002  7.2000000e+002  7.3500000e+002  7.3500000e+002  7.3800000e+002  7.6200000e+002  7.7700000e+002  7.8000000e+002  7.8300000e+002  7.9200000e+002  7.7400000e+002  7.6800000e+002  7.8000000e+002  7.4700000e+002  7.4700000e+002  7.5000000e+002  7.3200000e+002  7.6500000e+002  7.4400000e+002  7.5900000e+002  7.4100000e+002  7.2000000e+002  7.4400000e+002  7.4400000e+002  7.3800000e+002  7.4100000e+002  7.2900000e+002  7.1700000e+002  7.2000000e+002  7.5000000e+002  7.4400000e+002  7.3500000e+002  7.2300000e+002  7.0500000e+002  7.2000000e+002  7.1400000e+002  7.2000000e+002  7.1700000e+002  7.2000000e+002  7.2900000e+002  7.2300000e+002  7.1400000e+002  7.3500000e+002  7.3200000e+002  7.2300000e+002  7.3800000e+002  7.3500000e+002  7.4700000e+002  7.4400000e+002  7.5000000e+002  7.5000000e+002  7.4100000e+002  7.5900000e+002  7.5600000e+002  7.8000000e+002  7.7700000e+002  7.7700000e+002  7.9200000e+002  7.8000000e+002  7.6200000e+002  7.7100000e+002  7.6800000e+002  7.5600000e+002  7.3500000e+002  7.5600000e+002  7.4400000e+002  7.5900000e+002  7.7400000e+002  7.6800000e+002  7.7400000e+002  7.5000000e+002  7.6800000e+002  7.6800000e+002  7.8300000e+002  7.9200000e+002  7.7100000e+002  8.0100000e+002  7.9800000e+002  7.9200000e+002  8.1600000e+002  8.1300000e+002  8.0700000e+002  8.1600000e+002  8.3400000e+002  8.1300000e+002  8.3100000e+002  7.9500000e+002  7.9200000e+002  7.8300000e+002  7.7100000e+002  7.9200000e+002  7.8600000e+002  7.8900000e+002  7.8900000e+002  7.9800000e+002  8.3100000e+002  7.9500000e+002  8.0100000e+002  7.7400000e+002  7.5900000e+002  7.4700000e+002  7.5900000e+002  7.6800000e+002  7.5600000e+002  7.5300000e+002  7.6800000e+002  7.7100000e+002  7.8300000e+002  7.7400000e+002  7.6500000e+002  7.6800000e+002  7.5600000e+002  7.4700000e+002  7.5600000e+002  7.5300000e+002  7.3200000e+002  7.4400000e+002  7.3800000e+002  7.2000000e+002  7.5000000e+002  7.5000000e+002  7.3800000e+002  7.5600000e+002  7.4700000e+002  7.5000000e+002  7.6800000e+002  7.7700000e+002  7.7700000e+002  7.6800000e+002  7.8300000e+002  7.6800000e+002  7.6800000e+002  7.8000000e+002  7.6800000e+002  7.5000000e+002  7.2900000e+002  7.2300000e+002  7.1700000e+002  7.3500000e+002  7.3500000e+002  7.3800000e+002  7.5000000e+002  7.4400000e+002  7.5900000e+002  8.0100000e+002  8.0100000e+002  8.0700000e+002  8.0400000e+002  8.0400000e+002  8.0100000e+002  7.9500000e+002  7.9500000e+002  7.5600000e+002  7.6500000e+002  7.6500000e+002  7.5300000e+002  7.6500000e+002  7.5900000e+002  7.5000000e+002  7.3800000e+002  7.4400000e+002  7.3500000e+002  7.3200000e+002  7.5300000e+002  7.6500000e+002  7.4400000e+002  7.6200000e+002  7.5000000e+002  7.7100000e+002  7.7400000e+002  7.5900000e+002  7.7400000e+002  7.6200000e+002  7.6800000e+002  7.6800000e+002  7.7700000e+002  7.6500000e+002  7.4700000e+002  7.6200000e+002  7.7100000e+002  7.6500000e+002  7.6200000e+002  7.6200000e+002  7.4400000e+002  7.4400000e+002  7.5900000e+002  7.4700000e+002  7.5600000e+002  7.6200000e+002  7.4700000e+002  7.4700000e+002  7.6800000e+002  7.8600000e+002  7.8300000e+002  7.8300000e+002  8.0100000e+002  7.7400000e+002  7.8900000e+002  7.8600000e+002  7.8600000e+002  7.8000000e+002  7.6800000e+002  7.9500000e+002  7.5900000e+002  7.7400000e+002  7.6200000e+002  7.1700000e+002  7.3800000e+002  7.1700000e+002  7.0500000e+002  7.4400000e+002  7.3800000e+002  7.4400000e+002  7.6500000e+002  7.8300000e+002  7.9200000e+002  8.1900000e+002  8.3100000e+002  8.1300000e+002  8.3700000e+002  8.2200000e+002  8.1300000e+002  8.1000000e+002  8.0100000e+002  7.8600000e+002  7.7100000e+002  7.7100000e+002  7.4400000e+002  7.7100000e+002  7.6200000e+002  7.4400000e+002  7.5000000e+002  7.3800000e+002  7.5600000e+002  7.5000000e+002  7.4100000e+002  7.4700000e+002  7.5600000e+002  7.7400000e+002  7.8600000e+002  7.8300000e+002  7.9500000e+002  7.8600000e+002  7.8000000e+002  7.9200000e+002  8.0700000e+002  8.0400000e+002  7.7400000e+002  7.8600000e+002  7.6500000e+002  7.6500000e+002  7.6200000e+002  7.7400000e+002  7.7100000e+002  7.2300000e+002  7.5600000e+002  7.5000000e+002  7.5600000e+002  7.7400000e+002  7.6500000e+002  7.7400000e+002  7.5900000e+002  7.5600000e+002  7.8600000e+002  7.7400000e+002  7.7700000e+002  7.6200000e+002  7.6200000e+002  7.6500000e+002  7.6800000e+002  7.6800000e+002  7.6500000e+002  7.5900000e+002  7.3800000e+002  7.5000000e+002  7.6800000e+002  7.5600000e+002  7.8000000e+002  7.5900000e+002  7.6500000e+002  7.6500000e+002  7.5300000e+002  7.7100000e+002  7.4700000e+002  7.2900000e+002  7.4700000e+002  7.3200000e+002  7.4400000e+002  7.5000000e+002  7.5000000e+002  7.4100000e+002  7.4700000e+002  7.5600000e+002  7.4700000e+002  7.3800000e+002  7.6200000e+002  7.6500000e+002  7.5900000e+002  7.5900000e+002  7.6500000e+002  7.7100000e+002  7.5000000e+002  7.5600000e+002  7.5300000e+002  7.3500000e+002  7.3500000e+002  7.2600000e+002  7.4100000e+002  7.2300000e+002  7.2000000e+002  7.2000000e+002  7.1400000e+002  7.3500000e+002  7.2900000e+002  7.2600000e+002  7.4700000e+002  7.2900000e+002  7.4700000e+002  7.5900000e+002  7.5000000e+002  7.6500000e+002  7.4700000e+002  7.4400000e+002  7.4400000e+002  7.4400000e+002  7.2600000e+002  7.1700000e+002  7.1700000e+002  6.8700000e+002  6.9000000e+002  6.9300000e+002  6.9000000e+002  6.9600000e+002  6.9900000e+002  6.9000000e+002  6.9600000e+002  6.9900000e+002  7.0500000e+002  7.1100000e+002  7.1400000e+002  7.1100000e+002  7.0800000e+002  7.0200000e+002  7.0200000e+002  6.9600000e+002  6.8700000e+002  6.9000000e+002  6.6000000e+002  6.5700000e+002  6.6900000e+002  6.6900000e+002  6.8400000e+002  6.8400000e+002  6.7800000e+002  6.9300000e+002  6.9300000e+002  6.8100000e+002  6.9900000e+002  6.9300000e+002  7.0800000e+002  6.9900000e+002  6.9300000e+002  7.0200000e+002  7.0200000e+002  7.0200000e+002  7.2300000e+002  6.8700000e+002  6.6900000e+002  6.8100000e+002  6.8100000e+002  6.9300000e+002  6.9600000e+002  7.0200000e+002  7.0500000e+002  7.0200000e+002  6.9000000e+002  7.0800000e+002  6.8700000e+002  6.9900000e+002  7.0500000e+002  7.2900000e+002  7.1700000e+002  7.3500000e+002  7.4700000e+002  7.4400000e+002  7.5300000e+002  7.6200000e+002  7.4100000e+002  7.6200000e+002  7.5600000e+002  7.5300000e+002  7.7100000e+002  7.4700000e+002  7.4400000e+002  7.5000000e+002  7.3200000e+002  7.4700000e+002  7.2900000e+002  7.3800000e+002  7.2000000e+002  7.1400000e+002  7.5000000e+002  7.3800000e+002  7.5300000e+002  7.5000000e+002  7.4400000e+002  7.5000000e+002  7.2900000e+002  7.1700000e+002  7.8900000e+002  7.2900000e+002  7.4400000e+002  7.4700000e+002  7.4700000e+002  7.3800000e+002  7.5600000e+002  7.4100000e+002  7.2900000e+002  7.3500000e+002  7.0800000e+002  7.0500000e+002  7.2000000e+002  6.9300000e+002  6.9300000e+002  6.9600000e+002  6.7500000e+002  6.7800000e+002  6.9600000e+002  6.8700000e+002  6.9000000e+002  6.9600000e+002  6.9600000e+002  6.9300000e+002  7.0800000e+002  7.1700000e+002  7.0500000e+002  7.1700000e+002  7.2300000e+002  7.0200000e+002  7.1700000e+002  7.2900000e+002  7.3200000e+002  7.2600000e+002  6.9000000e+002  6.9900000e+002  6.9900000e+002  6.8700000e+002  7.0800000e+002  7.2300000e+002  7.1400000e+002  7.1700000e+002  7.1700000e+002  7.0200000e+002  7.1100000e+002  7.1100000e+002  7.0800000e+002  6.9900000e+002  6.9600000e+002  7.1700000e+002  7.1700000e+002  7.1400000e+002  7.2300000e+002  7.1700000e+002  7.1700000e+002  7.0500000e+002  7.1400000e+002  7.2300000e+002  7.0500000e+002  7.2900000e+002  7.2000000e+002  7.2000000e+002  7.3800000e+002  7.3200000e+002  7.0800000e+002  7.1400000e+002  6.7800000e+002  6.8100000e+002  6.8400000e+002  6.7800000e+002  6.9900000e+002  7.2000000e+002  7.2000000e+002  7.1700000e+002  7.2000000e+002  7.4700000e+002  6.4500000e+002  7.4700000e+002  6.7800000e+002  6.6600000e+002  6.7200000e+002  7.2000000e+002  6.4800000e+002  7.2600000e+002  7.1400000e+002  6.7500000e+002  7.2900000e+002  6.8700000e+002  7.3200000e+002  6.9000000e+002  7.5300000e+002  6.9900000e+002  7.0800000e+002  7.2000000e+002  7.1400000e+002  7.0500000e+002  7.3200000e+002  7.1100000e+002  7.2300000e+002  7.2600000e+002  7.0500000e+002  7.2600000e+002  7.3500000e+002  7.2300000e+002  7.5300000e+002  7.2600000e+002  7.2300000e+002  7.2900000e+002  7.2300000e+002  7.3500000e+002  7.2600000e+002  7.2300000e+002  7.1100000e+002  7.1100000e+002  7.1700000e+002  7.2000000e+002  7.3800000e+002  7.3500000e+002  7.1100000e+002  7.1100000e+002  7.1700000e+002  7.0500000e+002  7.3800000e+002  7.2900000e+002  7.2000000e+002  7.2900000e+002  7.1700000e+002  7.2900000e+002  7.1400000e+002  7.2900000e+002  7.2000000e+002  6.9900000e+002  7.2000000e+002  7.1100000e+002  7.0500000e+002  7.2900000e+002  7.2300000e+002  6.9600000e+002  7.1700000e+002  7.0200000e+002  7.1400000e+002  7.0500000e+002  7.3200000e+002  7.3200000e+002  7.1100000e+002  7.3800000e+002  7.3200000e+002  7.2600000e+002  7.5000000e+002  7.4100000e+002  7.3500000e+002  7.2600000e+002  7.3500000e+002  7.3200000e+002  7.2000000e+002  7.3500000e+002  7.3200000e+002  7.1700000e+002  7.2900000e+002  7.1700000e+002  7.1100000e+002  7.1100000e+002  6.9600000e+002  6.9600000e+002  6.9300000e+002  6.9000000e+002  6.9300000e+002  7.0800000e+002  7.1100000e+002  7.1100000e+002  7.0200000e+002  7.2300000e+002  7.0200000e+002  7.0800000e+002  7.1400000e+002  6.9900000e+002  6.9900000e+002  7.0200000e+002  6.9300000e+002  7.0500000e+002  7.0500000e+002  6.9600000e+002  6.9900000e+002  6.9600000e+002  6.9900000e+002  6.9600000e+002  7.1100000e+002  7.0500000e+002  6.9600000e+002  6.9300000e+002  6.8400000e+002  6.6900000e+002  6.7500000e+002  6.8100000e+002  6.6900000e+002  6.9000000e+002  6.7200000e+002  6.6600000e+002  6.8700000e+002  6.8100000e+002  6.8400000e+002  6.9600000e+002  6.7200000e+002  6.9000000e+002  6.8700000e+002  6.8400000e+002  6.9900000e+002  6.9600000e+002  6.8100000e+002  6.9000000e+002  6.8100000e+002  6.7500000e+002  6.9600000e+002  6.9000000e+002  6.9000000e+002  6.8700000e+002  6.9000000e+002  6.9600000e+002  6.7800000e+002  7.0200000e+002  7.1400000e+002  7.0200000e+002  7.2900000e+002  7.2600000e+002  7.2300000e+002  7.5300000e+002  7.5300000e+002  7.5600000e+002  7.5900000e+002  7.5600000e+002  7.5300000e+002  7.5000000e+002  7.7400000e+002  7.4400000e+002  7.5900000e+002  7.5600000e+002  7.2900000e+002  7.4400000e+002  7.4700000e+002  7.4700000e+002  7.4100000e+002  7.3500000e+002  7.3200000e+002  7.2900000e+002  7.4700000e+002  7.5300000e+002  7.2300000e+002  7.3800000e+002  7.2300000e+002  7.1100000e+002  7.3200000e+002  7.2300000e+002  7.2000000e+002  7.2000000e+002  7.1700000e+002  7.2300000e+002  7.3500000e+002  7.4700000e+002  7.4700000e+002  7.4700000e+002  7.5600000e+002  7.3200000e+002  7.4100000e+002  7.5000000e+002  7.3200000e+002  7.4400000e+002  7.2900000e+002  7.2000000e+002  7.2600000e+002  7.2900000e+002  7.3500000e+002  7.2300000e+002  7.2300000e+002  7.1400000e+002  7.0200000e+002  7.2900000e+002  7.1400000e+002  7.0800000e+002  7.2600000e+002  7.0500000e+002  6.9900000e+002  7.2600000e+002  7.1700000e+002  7.2300000e+002  7.2600000e+002  7.2300000e+002  7.2000000e+002  7.0800000e+002  7.2900000e+002  7.2000000e+002  7.1100000e+002  7.2600000e+002  7.1400000e+002  7.1100000e+002  7.3200000e+002  7.3500000e+002  7.2900000e+002  7.2600000e+002  7.2900000e+002  7.2600000e+002  7.2000000e+002  7.4400000e+002  7.3500000e+002  7.3200000e+002  7.3200000e+002  7.0500000e+002  7.1700000e+002  7.3500000e+002  7.2300000e+002  7.2900000e+002  7.2900000e+002  7.2000000e+002  7.1100000e+002  7.3200000e+002  7.4400000e+002  7.2300000e+002  7.2600000e+002  7.3500000e+002  7.1100000e+002  7.2300000e+002  7.3500000e+002  7.2900000e+002  7.2300000e+002  7.0500000e+002  7.1400000e+002  7.0800000e+002  7.0800000e+002  7.1700000e+002  7.0500000e+002  7.0800000e+002  6.9900000e+002  6.8100000e+002  7.0200000e+002  6.9600000e+002  7.0200000e+002  7.1400000e+002  6.9300000e+002  6.8700000e+002  7.0500000e+002  7.0500000e+002  7.1400000e+002  7.0800000e+002  7.0500000e+002  6.9000000e+002  6.9300000e+002  7.0500000e+002  6.9600000e+002  7.0500000e+002  7.1100000e+002  6.9000000e+002  6.9300000e+002  6.9900000e+002  6.9000000e+002  7.1400000e+002  7.0800000e+002  6.9900000e+002  7.1400000e+002  7.0800000e+002  7.0200000e+002  7.2000000e+002  7.0200000e+002  7.1400000e+002  7.1100000e+002  7.0200000e+002  7.1700000e+002  7.1700000e+002  7.1700000e+002  7.2300000e+002  7.2000000e+002  7.2000000e+002  7.0800000e+002  7.2300000e+002  7.2300000e+002  7.0800000e+002  7.2900000e+002  7.2000000e+002  7.1100000e+002  7.3200000e+002  7.2300000e+002  7.2900000e+002  7.3800000e+002  7.2600000e+002  7.2600000e+002  7.2300000e+002  7.2000000e+002  7.2900000e+002  7.2000000e+002  6.8100000e+002  6.9600000e+002  7.0800000e+002  7.3500000e+002  7.2300000e+002  7.2900000e+002  7.5000000e+002  7.3500000e+002  7.4400000e+002  7.5300000e+002  7.5900000e+002  7.6200000e+002  7.6200000e+002  7.5300000e+002  7.3500000e+002  7.6200000e+002  7.4400000e+002  7.4400000e+002  7.5600000e+002  7.2300000e+002  7.2600000e+002  7.2300000e+002  7.1400000e+002  7.2900000e+002  7.3200000e+002  7.2300000e+002  7.2600000e+002  7.2300000e+002  7.3200000e+002  7.4100000e+002  7.5000000e+002  7.5600000e+002  7.3500000e+002  7.5300000e+002  7.5000000e+002  7.5000000e+002  7.6800000e+002  7.4100000e+002  7.4400000e+002  7.3200000e+002  7.3200000e+002  7.3800000e+002  7.3800000e+002  7.3500000e+002  7.2000000e+002  7.3200000e+002  7.3800000e+002  7.3200000e+002  7.5300000e+002  7.3800000e+002  7.4100000e+002  7.2600000e+002  7.2300000e+002  7.3800000e+002  7.2600000e+002  7.2900000e+002  7.3500000e+002  7.0800000e+002  7.0800000e+002  7.2300000e+002  7.1100000e+002  7.2300000e+002  7.1400000e+002  7.0800000e+002  7.1100000e+002  7.0500000e+002  7.0800000e+002  7.0500000e+002  7.2600000e+002  7.2900000e+002  7.0500000e+002  7.2900000e+002  7.2600000e+002  7.2000000e+002  7.4700000e+002  7.2900000e+002  7.1700000e+002  7.2600000e+002  7.1400000e+002  7.1700000e+002  7.2300000e+002  7.1100000e+002  7.0500000e+002  7.0200000e+002  7.1100000e+002  6.9900000e+002  7.1400000e+002  7.2900000e+002  6.9900000e+002  7.0500000e+002  7.1700000e+002  7.0200000e+002  7.2000000e+002  7.2000000e+002  7.1700000e+002  7.1700000e+002  7.2000000e+002  7.1700000e+002  7.1100000e+002  7.2000000e+002  7.2000000e+002  6.9900000e+002  7.0800000e+002  7.1400000e+002  7.0800000e+002  7.3800000e+002  7.2000000e+002  7.1700000e+002  7.3500000e+002  7.0800000e+002  7.2000000e+002  7.3800000e+002  7.3500000e+002  7.4100000e+002  7.4100000e+002  7.3200000e+002  7.2300000e+002  7.3500000e+002  7.3800000e+002  7.2000000e+002  7.2300000e+002  7.2000000e+002  7.1400000e+002  7.3500000e+002  7.3500000e+002  7.2900000e+002  7.4100000e+002  7.2300000e+002  7.1400000e+002  7.2000000e+002  7.3200000e+002  7.3800000e+002  7.2300000e+002  7.3500000e+002  7.2300000e+002  7.2000000e+002  7.2900000e+002  7.1700000e+002  7.1100000e+002  7.2000000e+002  6.9600000e+002  6.9300000e+002  7.0200000e+002  7.0800000e+002  7.0800000e+002  6.9900000e+002  7.0500000e+002  6.9300000e+002  6.9000000e+002  7.1400000e+002  7.0200000e+002  7.0500000e+002  7.2000000e+002  6.9300000e+002  7.0200000e+002  6.9900000e+002  6.9300000e+002  6.9900000e+002  7.0500000e+002  6.9900000e+002  6.8700000e+002  6.8100000e+002  6.9300000e+002  6.9000000e+002  6.8400000e+002  6.9600000e+002  6.7500000e+002  6.6600000e+002  6.9600000e+002  6.8100000e+002  6.8100000e+002  6.9900000e+002  6.9000000e+002  6.8700000e+002  6.9000000e+002  6.9600000e+002  7.0200000e+002  6.9900000e+002  7.0800000e+002  6.9600000e+002  6.8400000e+002  6.9600000e+002  6.9600000e+002  6.9300000e+002  7.1400000e+002  6.9900000e+002  6.9300000e+002  7.0800000e+002  7.0200000e+002  7.1100000e+002  7.2300000e+002  7.2000000e+002  7.1100000e+002  6.9900000e+002  7.1100000e+002  7.0500000e+002  7.0500000e+002  7.2000000e+002  7.0200000e+002  7.0500000e+002  7.2000000e+002  7.0500000e+002  7.2000000e+002  7.3500000e+002  7.2900000e+002  7.2600000e+002  7.2000000e+002  7.2300000e+002  7.2000000e+002  7.3200000e+002  7.3800000e+002  7.2000000e+002  7.2900000e+002  7.3200000e+002  7.2300000e+002  7.4400000e+002  7.3200000e+002  7.3200000e+002  7.4100000e+002  7.2600000e+002  7.3200000e+002  7.4700000e+002  7.4100000e+002  7.2900000e+002  7.2600000e+002  7.2000000e+002  7.1100000e+002  7.2600000e+002  7.2300000e+002  7.1100000e+002  7.3200000e+002  7.2300000e+002  7.1400000e+002  7.4400000e+002  7.2900000e+002  7.3200000e+002  7.4400000e+002  7.2000000e+002  7.2900000e+002  7.2900000e+002  7.3200000e+002  7.4100000e+002  7.4400000e+002  7.3200000e+002  7.2600000e+002  7.4100000e+002  7.4400000e+002  7.2000000e+002  7.4100000e+002  7.0800000e+002  7.0500000e+002  7.2000000e+002  7.0200000e+002  7.1400000e+002  7.4100000e+002  7.3500000e+002  7.4700000e+002  7.1700000e+002  7.4700000e+002  7.4700000e+002  7.3500000e+002  7.5600000e+002  7.4400000e+002  7.3500000e+002  7.5300000e+002  7.3800000e+002  7.3800000e+002  7.2600000e+002  7.1100000e+002  7.0200000e+002  7.0200000e+002  7.2000000e+002  7.0800000e+002  7.2300000e+002  7.1100000e+002  6.9000000e+002  7.1400000e+002  7.2900000e+002  7.1100000e+002  7.3500000e+002  7.2300000e+002  7.0200000e+002  7.0800000e+002  7.0800000e+002  7.0500000e+002  7.0800000e+002  7.1700000e+002  7.1700000e+002  7.0200000e+002  7.2000000e+002  7.1700000e+002  7.1100000e+002  7.3200000e+002  7.1100000e+002  6.9900000e+002  7.1100000e+002  6.8400000e+002  6.9300000e+002  6.9600000e+002  6.9600000e+002  6.9000000e+002  6.9000000e+002  6.9000000e+002  6.9000000e+002  6.9300000e+002  6.9600000e+002  6.8700000e+002  6.8700000e+002  6.9000000e+002  6.8400000e+002  7.1100000e+002  7.0500000e+002  6.9300000e+002  6.6000000e+002  7.2900000e+002  6.3600000e+002  6.7200000e+002  7.2300000e+002  6.6900000e+002  7.2600000e+002  6.6300000e+002  7.3500000e+002  7.4700000e+002  7.6200000e+002  7.5900000e+002  7.6200000e+002  7.7100000e+002  7.6500000e+002  7.4700000e+002  7.7100000e+002  7.4700000e+002  7.5000000e+002  7.2900000e+002  6.9300000e+002  7.2300000e+002  7.0200000e+002  7.0200000e+002  7.1100000e+002  6.9000000e+002  6.9300000e+002  6.9000000e+002  6.8100000e+002  6.8700000e+002  6.9600000e+002  6.9300000e+002  6.9300000e+002  6.8700000e+002  6.9000000e+002  6.9300000e+002  7.0200000e+002  7.1100000e+002  6.9600000e+002  7.0500000e+002  7.0500000e+002  6.9000000e+002  7.2300000e+002  7.1700000e+002  7.0800000e+002  7.2600000e+002  7.0200000e+002  6.9600000e+002  7.1100000e+002  6.9900000e+002  7.0800000e+002  7.1700000e+002  6.9900000e+002  6.9600000e+002  6.9600000e+002  7.0500000e+002  7.0200000e+002  7.0500000e+002  7.1400000e+002  6.9300000e+002  6.9300000e+002  7.0200000e+002  6.8700000e+002  7.1700000e+002  7.1100000e+002  6.8400000e+002  7.0200000e+002  6.8700000e+002  6.8100000e+002  7.0800000e+002  6.9600000e+002  6.9000000e+002  6.9900000e+002  6.7800000e+002  6.8700000e+002  6.9600000e+002  6.9300000e+002  7.0200000e+002  6.9000000e+002  6.8100000e+002  6.8700000e+002  6.9300000e+002  6.9900000e+002  7.0200000e+002  7.0500000e+002  7.0800000e+002  6.8400000e+002  6.9000000e+002  6.9300000e+002  6.7500000e+002  6.9300000e+002  6.8100000e+002  6.6300000e+002  6.7200000e+002  6.6900000e+002  6.6300000e+002  6.7800000e+002  6.6900000e+002  6.6600000e+002  6.7200000e+002  6.6900000e+002  6.6900000e+002  6.8100000e+002  6.8700000e+002  6.9300000e+002  6.9000000e+002  6.9300000e+002  6.9000000e+002  6.7800000e+002  6.9600000e+002  7.0500000e+002  6.9000000e+002  6.9900000e+002  6.9300000e+002  6.8100000e+002  7.0500000e+002  7.0200000e+002  7.0200000e+002  7.0500000e+002  6.9000000e+002  6.8100000e+002  6.7800000e+002  6.8400000e+002  6.8700000e+002  6.7200000e+002  6.6600000e+002  6.7500000e+002  6.6900000e+002  6.7200000e+002  6.9300000e+002  6.9300000e+002  6.9900000e+002  6.9000000e+002  7.1400000e+002  6.9600000e+002  6.9900000e+002  7.2000000e+002  7.2900000e+002  7.0800000e+002  7.2000000e+002  7.1700000e+002  7.0800000e+002  7.3200000e+002  7.2300000e+002  7.2000000e+002  7.2000000e+002  7.2300000e+002  7.2000000e+002  7.2600000e+002  7.3200000e+002  7.2600000e+002  7.2600000e+002  7.2000000e+002  7.0200000e+002  7.2000000e+002  7.2600000e+002  7.1400000e+002  7.3200000e+002  7.1100000e+002  7.1100000e+002  7.2300000e+002  7.1100000e+002  7.1700000e+002  7.1700000e+002  7.1100000e+002  7.0500000e+002  6.8700000e+002  6.9900000e+002  6.9900000e+002  7.0500000e+002  7.1400000e+002  7.0200000e+002  7.0200000e+002  7.1700000e+002  7.0800000e+002  7.1700000e+002  7.3200000e+002  7.1100000e+002  7.2300000e+002  7.1700000e+002  7.2000000e+002  7.2300000e+002  7.2000000e+002  7.1700000e+002  7.1100000e+002  7.1700000e+002  7.1400000e+002  7.1100000e+002  7.2000000e+002  7.2000000e+002  7.0200000e+002  7.2000000e+002  7.1100000e+002  7.1400000e+002  7.2300000e+002  7.2000000e+002  7.1400000e+002  7.1700000e+002  7.2000000e+002  7.2000000e+002  7.3500000e+002  7.3200000e+002  7.3200000e+002  7.3200000e+002  7.4100000e+002  7.3200000e+002  7.5600000e+002  7.5600000e+002  7.3500000e+002  7.5900000e+002  7.3800000e+002  7.3500000e+002  7.5000000e+002  7.4100000e+002  7.4700000e+002  7.4100000e+002  7.3500000e+002  7.3200000e+002  7.3500000e+002  7.4100000e+002  7.2900000e+002  7.1700000e+002  7.0500000e+002  6.7500000e+002  7.0200000e+002  6.9000000e+002  6.6900000e+002  7.3200000e+002  6.8400000e+002  7.3200000e+002  7.4100000e+002  7.5600000e+002  7.7100000e+002  7.7700000e+002  8.0100000e+002  7.8600000e+002  8.1000000e+002  8.1000000e+002  7.7400000e+002  7.8900000e+002  7.7400000e+002  7.5900000e+002  7.5300000e+002  7.4400000e+002  7.4700000e+002  7.2300000e+002  7.2600000e+002  7.2000000e+002  7.0800000e+002  7.1700000e+002  7.1100000e+002  7.0200000e+002  6.9600000e+002  6.9000000e+002  6.7800000e+002  7.1100000e+002  7.0500000e+002  7.1400000e+002  7.0500000e+002  7.0800000e+002  6.9900000e+002  7.1100000e+002  6.9300000e+002  7.1400000e+002  6.9900000e+002  6.9000000e+002  7.0200000e+002  6.9900000e+002  6.9600000e+002  6.9000000e+002  6.7800000e+002  6.8100000e+002  6.7200000e+002  6.8100000e+002  6.9300000e+002  6.9000000e+002  6.9600000e+002  6.9600000e+002  6.9000000e+002  6.9900000e+002  6.8700000e+002  6.9300000e+002  6.8100000e+002  6.8100000e+002  6.7200000e+002  6.7800000e+002  6.6600000e+002  6.5400000e+002  6.7200000e+002  6.6900000e+002  6.6000000e+002  6.7500000e+002  6.6000000e+002  6.6300000e+002  6.6000000e+002  6.5700000e+002  6.6600000e+002  6.7200000e+002  6.6900000e+002  6.6000000e+002  6.4500000e+002  6.4800000e+002  6.4800000e+002  6.4800000e+002  6.5700000e+002  6.5400000e+002  6.4500000e+002  6.4500000e+002  6.5700000e+002  6.5400000e+002  6.6300000e+002  6.7500000e+002  6.5100000e+002  6.5100000e+002  6.4500000e+002  6.4500000e+002  6.6600000e+002  6.5400000e+002  6.5700000e+002  6.5400000e+002  6.5400000e+002  6.3900000e+002  6.3900000e+002  6.4200000e+002  6.3900000e+002  6.5100000e+002  6.5100000e+002  6.5100000e+002  6.4800000e+002  6.6600000e+002  6.8400000e+002  6.9300000e+002  6.9300000e+002  7.0500000e+002  6.8700000e+002  6.8700000e+002  6.9300000e+002  6.1200000e+002  7.3500000e+002  6.8100000e+002  6.9000000e+002  6.9300000e+002  7.0200000e+002  6.9900000e+002  7.0800000e+002  7.1100000e+002  7.0800000e+002  7.0500000e+002  6.9600000e+002  7.0500000e+002  6.9900000e+002  7.0800000e+002  7.1100000e+002  6.9000000e+002  6.9600000e+002  6.9300000e+002  6.7500000e+002  6.9300000e+002  6.8100000e+002  6.6900000e+002  6.9000000e+002  6.9000000e+002  6.9600000e+002  7.1700000e+002  7.3500000e+002  7.6200000e+002  7.5300000e+002  7.7100000e+002  7.6800000e+002  7.5600000e+002  7.8600000e+002  7.7400000e+002  7.7100000e+002  7.8000000e+002  7.7400000e+002  7.6800000e+002  7.7400000e+002  7.9200000e+002  7.6200000e+002  7.7100000e+002  7.7100000e+002  7.5000000e+002  7.8000000e+002  7.8000000e+002  7.7400000e+002  7.6800000e+002  7.5600000e+002  7.6800000e+002  7.5600000e+002  7.5900000e+002  7.5600000e+002  7.4400000e+002  7.5000000e+002  7.4700000e+002  7.5000000e+002  7.3500000e+002  7.4100000e+002  7.3800000e+002  7.2300000e+002  7.3500000e+002  7.4700000e+002  7.3200000e+002  7.4100000e+002  7.2900000e+002  7.1700000e+002  7.1700000e+002  7.3800000e+002  7.4700000e+002  7.6200000e+002  7.8300000e+002  7.8000000e+002  7.9800000e+002  8.4000000e+002  8.2500000e+002  8.4900000e+002  8.3700000e+002  8.2200000e+002  8.0700000e+002  8.1300000e+002  8.0100000e+002  7.8600000e+002  7.8600000e+002  7.5900000e+002  7.6200000e+002  7.7100000e+002  7.6800000e+002  7.6200000e+002  7.5900000e+002  7.7400000e+002  7.7100000e+002  7.8300000e+002  8.0100000e+002  7.8000000e+002  7.7700000e+002  7.4700000e+002  7.4100000e+002  7.5000000e+002  7.3500000e+002  7.4100000e+002  7.2600000e+002  7.2300000e+002  7.3800000e+002  7.3800000e+002  7.5300000e+002  7.3800000e+002  7.3800000e+002  7.4100000e+002  7.3200000e+002  7.3800000e+002  7.4100000e+002  7.4100000e+002  7.4700000e+002  7.3200000e+002  7.4700000e+002  7.5600000e+002  7.5900000e+002  7.5900000e+002  7.4100000e+002  7.5300000e+002  7.4100000e+002  7.5900000e+002  7.6800000e+002  7.6800000e+002  7.6800000e+002  7.5300000e+002  7.5600000e+002  7.6500000e+002  7.5600000e+002  7.2900000e+002  7.3800000e+002  7.4700000e+002  7.5000000e+002  7.5900000e+002  7.8300000e+002  7.6800000e+002  7.6200000e+002  7.6800000e+002  7.7700000e+002  7.7700000e+002  7.8000000e+002  8.0400000e+002  7.7700000e+002  7.8300000e+002  7.7700000e+002  7.6500000e+002  7.7700000e+002  7.5600000e+002  7.5600000e+002  7.5900000e+002  7.5600000e+002  7.6200000e+002  7.7700000e+002  7.8600000e+002  7.9500000e+002  7.9500000e+002  8.0400000e+002  8.1000000e+002  8.2500000e+002  8.1000000e+002  8.0100000e+002  7.9500000e+002  7.9200000e+002  7.7400000e+002  7.7400000e+002  7.7100000e+002  7.4700000e+002  7.6200000e+002  7.5900000e+002  7.4700000e+002  7.7700000e+002  7.5600000e+002  7.5300000e+002  7.3800000e+002  7.5000000e+002  7.5900000e+002  7.5300000e+002  7.5900000e+002  7.5600000e+002  7.4100000e+002  7.5300000e+002  7.5300000e+002  7.5300000e+002  7.4100000e+002  7.3800000e+002  7.2900000e+002  7.3200000e+002  7.3200000e+002  7.1400000e+002  7.1700000e+002  7.2000000e+002  7.0500000e+002  6.8700000e+002  7.1700000e+002  7.0800000e+002  7.2600000e+002  7.2000000e+002  7.3200000e+002  7.5000000e+002  7.6500000e+002  7.8900000e+002  7.8600000e+002  7.8900000e+002  7.8900000e+002  7.8900000e+002  7.9200000e+002  7.7100000e+002  7.7100000e+002  7.2600000e+002  6.8100000e+002  6.9000000e+002  6.9900000e+002  6.8100000e+002  7.0500000e+002  6.9300000e+002  6.8100000e+002  7.1400000e+002  7.1100000e+002  7.0800000e+002  7.2900000e+002  7.1700000e+002  7.1400000e+002  6.9000000e+002  7.5000000e+002  7.4700000e+002  7.3200000e+002  7.4400000e+002  7.2000000e+002  7.1400000e+002  7.2600000e+002  7.0500000e+002  7.0200000e+002  6.9300000e+002  6.8700000e+002  6.8700000e+002  6.7200000e+002  6.7500000e+002  6.7200000e+002  6.6600000e+002  6.5700000e+002  6.3300000e+002  6.4800000e+002  6.4200000e+002  6.3000000e+002  6.4800000e+002  6.4500000e+002  6.4800000e+002  6.4500000e+002  6.3900000e+002  6.6000000e+002  6.4500000e+002  6.4200000e+002  6.4800000e+002  6.2700000e+002  6.4800000e+002  6.5100000e+002  6.3600000e+002  6.3900000e+002  6.6300000e+002  6.3300000e+002  6.2700000e+002  6.2700000e+002  6.3600000e+002  6.3900000e+002  6.3600000e+002  6.3300000e+002  6.3600000e+002  6.2700000e+002  6.1200000e+002  6.2400000e+002  6.2400000e+002  6.1200000e+002  6.3000000e+002  6.2100000e+002  6.0600000e+002  6.1500000e+002  6.2700000e+002  6.2100000e+002  6.3000000e+002  6.2100000e+002  6.3300000e+002  6.3900000e+002  6.2100000e+002  6.0900000e+002  6.3000000e+002  6.2700000e+002  6.2400000e+002  6.3900000e+002  6.2700000e+002  6.0900000e+002  6.1500000e+002  6.1500000e+002  6.1800000e+002  6.2400000e+002  6.3600000e+002  6.2700000e+002  6.2100000e+002  6.2400000e+002  6.0600000e+002  6.3300000e+002  6.1200000e+002  6.1500000e+002  6.0900000e+002  6.0300000e+002  6.0900000e+002  6.0000000e+002  5.8500000e+002  6.2100000e+002  5.9100000e+002  5.9700000e+002  6.2700000e+002  6.1500000e+002  6.0300000e+002  5.9400000e+002  6.0900000e+002  6.3300000e+002  6.1500000e+002  6.2700000e+002  6.2100000e+002  6.1500000e+002  6.2100000e+002  6.0900000e+002  6.0600000e+002  6.1800000e+002  6.1200000e+002  6.0000000e+002  6.0600000e+002  5.9100000e+002  5.8800000e+002  5.9100000e+002  5.9400000e+002  5.8800000e+002  5.9100000e+002  5.8800000e+002  5.7600000e+002  5.7300000e+002  5.7900000e+002  5.7000000e+002  5.7000000e+002  5.7900000e+002  5.7300000e+002  5.6700000e+002  5.6400000e+002  5.6400000e+002  5.5200000e+002  5.6400000e+002  5.7000000e+002  5.6100000e+002  5.6400000e+002  5.7600000e+002  5.6100000e+002  5.5800000e+002  5.7300000e+002  5.7000000e+002  5.6700000e+002  5.7300000e+002  5.9100000e+002  5.8200000e+002  5.7600000e+002  5.8200000e+002  5.7000000e+002  5.7600000e+002  5.9100000e+002  5.8200000e+002  5.8200000e+002  5.9700000e+002  5.8800000e+002  5.8800000e+002  5.8500000e+002  5.8200000e+002  5.9100000e+002  5.8800000e+002  6.0000000e+002  5.8800000e+002  5.8800000e+002  6.0000000e+002  5.9700000e+002  6.0000000e+002  6.2100000e+002  6.1200000e+002  6.1200000e+002  6.1200000e+002  6.0300000e+002  6.0000000e+002  6.0900000e+002  5.9400000e+002  5.9700000e+002  6.1200000e+002  5.9400000e+002  5.9700000e+002  5.9700000e+002  5.9100000e+002  5.9100000e+002  6.0900000e+002  6.0300000e+002  6.0000000e+002  6.1500000e+002  6.1200000e+002  6.0000000e+002  6.1200000e+002  6.0900000e+002  6.1200000e+002  6.2400000e+002  6.2100000e+002  6.1800000e+002  6.2700000e+002  6.3300000e+002  6.3000000e+002  6.4500000e+002  6.3300000e+002  6.3000000e+002  6.3600000e+002  6.1800000e+002  6.1500000e+002  6.1800000e+002  6.3300000e+002  6.3000000e+002  6.4800000e+002  6.4800000e+002  6.3000000e+002  6.4800000e+002  6.5700000e+002  6.6300000e+002  6.6000000e+002  6.4800000e+002  6.5100000e+002  6.4800000e+002  6.3000000e+002  6.5700000e+002  6.5100000e+002  6.4500000e+002  6.4200000e+002  6.4800000e+002  6.5100000e+002  6.5400000e+002  6.5400000e+002  6.5100000e+002  6.8700000e+002  6.7800000e+002  6.7500000e+002  6.8100000e+002  6.5400000e+002  6.7200000e+002  6.6000000e+002  6.4200000e+002  6.8700000e+002  6.7500000e+002  6.5700000e+002  6.7800000e+002  6.5700000e+002  6.5100000e+002  6.7200000e+002  6.4800000e+002  6.3300000e+002  6.6000000e+002  6.3900000e+002  6.2100000e+002  6.5400000e+002  6.5400000e+002  6.3600000e+002  6.6300000e+002  6.5100000e+002  6.4500000e+002  6.5400000e+002  6.5700000e+002  6.5400000e+002  6.5700000e+002  6.6000000e+002  6.5100000e+002  6.3900000e+002  6.3900000e+002  6.5400000e+002  6.4500000e+002  6.5400000e+002  6.5400000e+002  6.3300000e+002  6.2100000e+002  6.4200000e+002  6.2700000e+002  6.2700000e+002  6.5700000e+002  6.5100000e+002  6.4500000e+002  6.6600000e+002  6.5700000e+002  6.6000000e+002  6.8400000e+002  6.6300000e+002  6.7800000e+002  6.7800000e+002  6.6900000e+002  6.9600000e+002  6.7800000e+002  6.8400000e+002  6.8700000e+002  6.8100000e+002  6.5100000e+002  6.5400000e+002  6.5100000e+002  6.4800000e+002  6.6300000e+002  6.5100000e+002  6.6000000e+002  6.4500000e+002  6.4500000e+002  6.6600000e+002  6.4500000e+002  6.5100000e+002  6.7200000e+002  6.5700000e+002  6.5700000e+002  6.6000000e+002  6.5400000e+002  6.6600000e+002  6.7200000e+002  6.7200000e+002  6.7200000e+002  6.6900000e+002  6.4500000e+002  6.5700000e+002  6.4800000e+002  6.5100000e+002  6.6000000e+002  6.3900000e+002  6.4200000e+002  6.3600000e+002  6.3600000e+002  6.3300000e+002  6.4800000e+002  6.3600000e+002  6.4800000e+002  6.6000000e+002  6.5100000e+002  6.6600000e+002  6.7800000e+002  6.7200000e+002  6.8100000e+002  6.8700000e+002  6.6900000e+002  6.9000000e+002  6.8400000e+002  6.8700000e+002  7.0500000e+002  6.8700000e+002  6.8700000e+002  6.8700000e+002  6.7800000e+002  6.8100000e+002  6.7800000e+002  6.8400000e+002  6.9000000e+002  6.7800000e+002  6.8400000e+002  6.9600000e+002  6.8700000e+002  7.1100000e+002  7.1100000e+002  7.0500000e+002  7.0500000e+002  6.9000000e+002  6.8700000e+002  7.0500000e+002  6.9600000e+002  7.0800000e+002  6.9900000e+002  6.9600000e+002  7.0500000e+002  6.9600000e+002  7.0500000e+002  7.0500000e+002  6.9000000e+002  6.8400000e+002  6.8100000e+002  6.3600000e+002  6.8700000e+002  6.7200000e+002  6.8400000e+002  6.9300000e+002  6.8700000e+002  6.8700000e+002  6.9000000e+002  6.8400000e+002  6.9900000e+002  6.9300000e+002  6.8400000e+002  6.9900000e+002  6.7500000e+002  6.8700000e+002  7.0200000e+002  6.9000000e+002  6.8100000e+002  6.8100000e+002  6.7500000e+002  6.8100000e+002  6.7200000e+002  6.8400000e+002  6.9600000e+002  6.8400000e+002  6.7200000e+002  6.8400000e+002  6.6900000e+002  6.6900000e+002  6.9000000e+002  6.8100000e+002  6.9300000e+002  6.8700000e+002  6.9600000e+002  6.9900000e+002  6.9600000e+002  7.1700000e+002  7.1100000e+002  7.0200000e+002  7.0800000e+002  6.7200000e+002  6.6900000e+002  6.9900000e+002  6.8700000e+002  6.9000000e+002  7.1100000e+002  6.9600000e+002  7.1700000e+002  7.2900000e+002  7.1400000e+002  7.3800000e+002  7.2900000e+002  7.3200000e+002  7.2300000e+002  7.2900000e+002  7.3500000e+002  7.3200000e+002  7.2600000e+002  7.0800000e+002  6.9300000e+002  6.7500000e+002  7.0200000e+002  7.0200000e+002  6.9900000e+002  6.8100000e+002  7.0800000e+002  7.2600000e+002  7.3800000e+002  7.5900000e+002  7.5300000e+002  7.4400000e+002  7.3500000e+002  7.3800000e+002  7.5000000e+002  7.4400000e+002  7.5600000e+002  7.5900000e+002  7.4400000e+002  7.5000000e+002  7.6500000e+002  7.6800000e+002  7.6500000e+002  7.8000000e+002  7.7100000e+002  7.6200000e+002  7.7400000e+002  7.5600000e+002  7.6200000e+002  7.5600000e+002  7.4700000e+002  7.5600000e+002  7.6200000e+002  7.6800000e+002  7.9800000e+002  7.7400000e+002  7.7700000e+002  7.7700000e+002  7.8000000e+002  7.8600000e+002  7.8600000e+002  8.0400000e+002  7.9500000e+002  8.0100000e+002  7.9200000e+002  7.8900000e+002  7.5000000e+002  7.4100000e+002  7.3500000e+002  7.1100000e+002  7.2900000e+002  7.2600000e+002  7.4700000e+002  7.4700000e+002  7.4100000e+002  7.4700000e+002  7.5600000e+002  7.5900000e+002  7.8000000e+002  7.6200000e+002  7.7400000e+002  7.4700000e+002  7.6200000e+002  7.8300000e+002  7.6200000e+002  7.8600000e+002  7.5600000e+002  7.6800000e+002  7.7400000e+002  7.7400000e+002  7.9800000e+002  7.9800000e+002  7.8300000e+002  7.9500000e+002  7.8600000e+002  7.8900000e+002  7.8300000e+002  7.7100000e+002  7.6500000e+002  7.5300000e+002  7.5000000e+002  7.5600000e+002  7.9200000e+002  7.7700000e+002  7.7400000e+002  7.7100000e+002  7.8600000e+002  7.8900000e+002  7.8300000e+002  7.6800000e+002  7.4700000e+002  7.6200000e+002  7.5600000e+002  7.7400000e+002  7.8000000e+002  7.8300000e+002  7.9200000e+002  7.9200000e+002  8.0700000e+002  8.0700000e+002  7.8600000e+002  7.9800000e+002  7.7100000e+002  7.6200000e+002  7.7700000e+002  7.6500000e+002  7.6500000e+002  7.3800000e+002  7.4100000e+002  7.4400000e+002  7.3800000e+002  7.6200000e+002  7.5300000e+002  7.5300000e+002  7.5900000e+002  7.5600000e+002  7.9200000e+002  7.8000000e+002  7.8900000e+002  7.7700000e+002  7.8000000e+002  7.8600000e+002  7.7100000e+002  7.8600000e+002  7.8900000e+002  7.7700000e+002  7.6200000e+002  7.6200000e+002  7.6200000e+002  7.6500000e+002  7.6500000e+002  7.4100000e+002  7.5000000e+002  7.5600000e+002  7.5600000e+002  7.8900000e+002  7.7700000e+002  7.8000000e+002  7.6800000e+002  7.7100000e+002  7.7400000e+002  7.7700000e+002  7.8000000e+002  7.5900000e+002  7.5000000e+002  7.6500000e+002  7.4700000e+002  7.7100000e+002  7.5900000e+002  7.7100000e+002  7.7100000e+002  7.7100000e+002  8.0100000e+002  7.9800000e+002  7.8000000e+002  7.9200000e+002  7.8300000e+002  7.8600000e+002  7.6800000e+002  7.7700000e+002  7.7700000e+002  7.6500000e+002  7.7400000e+002  7.7100000e+002  7.8300000e+002  7.7700000e+002  7.7400000e+002  7.6200000e+002  7.5000000e+002  7.6500000e+002  7.6800000e+002  7.7700000e+002  7.6500000e+002  7.5900000e+002  7.6500000e+002  7.6200000e+002  7.8300000e+002  7.7400000e+002  7.5900000e+002  7.6800000e+002  7.5600000e+002  7.7100000e+002  7.6500000e+002  7.6500000e+002  7.6500000e+002  7.5300000e+002  7.5300000e+002  7.5600000e+002  7.8600000e+002  7.7700000e+002  7.7700000e+002  7.7400000e+002  7.5600000e+002  7.7400000e+002  7.6200000e+002  7.5300000e+002  7.4100000e+002  7.2000000e+002  7.2300000e+002  7.1400000e+002  7.2300000e+002  7.3500000e+002  7.1700000e+002  7.3200000e+002  7.2900000e+002  7.4400000e+002  7.5000000e+002  7.6800000e+002  7.7700000e+002  7.8300000e+002  7.8300000e+002  7.7400000e+002  7.8000000e+002  7.9500000e+002  7.7700000e+002  7.6800000e+002  7.4100000e+002  7.3500000e+002  7.3500000e+002  7.2300000e+002  7.2900000e+002  7.2300000e+002  7.1400000e+002  7.2900000e+002  7.3500000e+002  7.4700000e+002  7.5900000e+002  7.3500000e+002  7.4700000e+002  7.3500000e+002  7.3800000e+002  7.5000000e+002  7.4400000e+002  7.4700000e+002  7.3200000e+002  7.3200000e+002  7.5300000e+002  7.4700000e+002  7.8300000e+002  7.8300000e+002  7.7400000e+002  7.9200000e+002  7.9200000e+002  8.2200000e+002  8.0400000e+002  8.0700000e+002  7.9800000e+002  7.9200000e+002  7.9800000e+002  8.0400000e+002  8.1000000e+002  7.9200000e+002  8.0100000e+002  7.8000000e+002  8.0100000e+002  7.9800000e+002  7.8900000e+002  7.8300000e+002  7.6800000e+002  7.7700000e+002  7.9200000e+002  7.8600000e+002  7.9500000e+002  7.8900000e+002  8.1600000e+002  8.0700000e+002  8.1600000e+002  8.2200000e+002  8.1600000e+002  8.4600000e+002  8.3400000e+002  8.6100000e+002  8.4600000e+002  8.5200000e+002  8.4000000e+002  8.5800000e+002  8.5200000e+002  8.7300000e+002  8.6400000e+002  8.4300000e+002  8.4000000e+002  8.2800000e+002  8.3400000e+002  8.3700000e+002  8.4000000e+002  7.9800000e+002  8.2800000e+002  8.2200000e+002  8.4000000e+002  8.3400000e+002  8.3700000e+002  8.2800000e+002  8.1900000e+002  8.3100000e+002  8.2200000e+002  8.3700000e+002  8.1600000e+002  8.1000000e+002  7.9800000e+002  8.1300000e+002  8.1900000e+002  8.1000000e+002  8.1900000e+002  7.8900000e+002  8.2200000e+002  8.0400000e+002  8.1000000e+002  8.0400000e+002  7.9200000e+002  8.0400000e+002  8.0700000e+002  8.2200000e+002  8.1600000e+002  8.0100000e+002  7.8600000e+002  7.8000000e+002  7.9800000e+002  7.9200000e+002  7.9500000e+002  7.8600000e+002  7.7700000e+002  7.7700000e+002  7.8600000e+002  7.9800000e+002  7.7700000e+002  7.5600000e+002  7.4400000e+002  7.4700000e+002  7.5900000e+002  7.6200000e+002  7.6500000e+002  7.5600000e+002  7.5900000e+002  7.7400000e+002  7.6800000e+002  7.7400000e+002  7.7100000e+002  7.6500000e+002  7.6800000e+002  7.4400000e+002  7.6200000e+002  7.4100000e+002  7.4100000e+002  7.2300000e+002  7.2000000e+002  7.3800000e+002  7.2300000e+002  7.5600000e+002  7.8000000e+002  7.6800000e+002  8.0400000e+002  8.0700000e+002  8.2500000e+002  8.1900000e+002  7.9800000e+002  7.9800000e+002  7.7400000e+002  7.8600000e+002  7.7400000e+002  7.6200000e+002  7.5000000e+002  7.4400000e+002  7.5900000e+002  7.4100000e+002  7.5900000e+002  7.6500000e+002  7.6200000e+002  7.6200000e+002  7.3800000e+002  7.3800000e+002  7.3200000e+002  7.2600000e+002  7.2900000e+002  7.2600000e+002  7.2300000e+002  7.3500000e+002  7.4100000e+002  7.6500000e+002  7.6500000e+002  7.8600000e+002  7.8300000e+002  7.7700000e+002  7.9800000e+002  7.9200000e+002  7.9800000e+002  7.6800000e+002  7.7700000e+002  7.8000000e+002  7.6500000e+002  7.7700000e+002  7.7100000e+002  7.7700000e+002  7.7400000e+002  7.7700000e+002  7.7400000e+002  7.6500000e+002  7.7100000e+002  7.6800000e+002  7.8000000e+002  7.8300000e+002  8.0700000e+002  8.2500000e+002  8.1000000e+002  8.0100000e+002  7.9800000e+002  7.9200000e+002  7.8600000e+002  7.8000000e+002  7.6500000e+002  7.3500000e+002  7.3800000e+002  7.4400000e+002  7.3800000e+002  7.4100000e+002  7.1700000e+002  7.1100000e+002  7.0800000e+002  7.0800000e+002  7.2600000e+002  7.2300000e+002  7.2900000e+002  7.3500000e+002  7.1400000e+002  7.3800000e+002  7.4100000e+002  7.4700000e+002  7.7100000e+002  7.7700000e+002  7.6800000e+002  7.7400000e+002  7.5600000e+002  7.1700000e+002  7.7100000e+002  7.7100000e+002  7.3200000e+002  7.4400000e+002  7.6500000e+002  7.6500000e+002  7.9500000e+002  7.9500000e+002  7.9500000e+002  7.9500000e+002  7.9200000e+002  8.0700000e+002  7.8600000e+002  7.8000000e+002  7.6200000e+002  7.6200000e+002  7.5000000e+002  7.5900000e+002  7.5600000e+002  7.3200000e+002  7.3500000e+002  7.2900000e+002  7.2300000e+002  7.2600000e+002  7.1100000e+002  7.1700000e+002  7.2000000e+002  7.1100000e+002  7.2600000e+002  7.3800000e+002  7.5000000e+002  7.6200000e+002  7.5000000e+002  7.6800000e+002  7.7400000e+002  7.9500000e+002  7.8900000e+002  7.8900000e+002  7.9200000e+002  7.7700000e+002  7.8300000e+002  7.6800000e+002  7.7400000e+002  7.5900000e+002  7.3200000e+002  7.3200000e+002  7.1400000e+002  7.1400000e+002  7.0800000e+002  6.8700000e+002  6.8700000e+002  6.7800000e+002  6.7500000e+002  6.9600000e+002  6.9000000e+002  7.0500000e+002  7.0800000e+002  7.0800000e+002  7.3200000e+002  7.4100000e+002  7.4100000e+002  7.6800000e+002  7.5000000e+002  7.6500000e+002  7.6500000e+002  7.6500000e+002  7.7400000e+002  7.7400000e+002  7.7400000e+002  7.6500000e+002  7.5600000e+002  7.7100000e+002  7.7100000e+002  7.7400000e+002  7.6500000e+002  7.5600000e+002  7.4700000e+002  7.4700000e+002  7.6200000e+002  7.4700000e+002  7.6200000e+002  7.6200000e+002  7.6200000e+002  7.8300000e+002  7.8600000e+002  7.9500000e+002  7.8900000e+002  7.8300000e+002  7.8600000e+002  7.7100000e+002  7.9200000e+002  7.8900000e+002  7.8300000e+002  7.7400000e+002  7.8000000e+002  7.9800000e+002  7.8600000e+002  7.8900000e+002  7.7400000e+002  7.7400000e+002  7.6800000e+002  7.6800000e+002  7.6200000e+002  7.3800000e+002  7.2900000e+002  7.2600000e+002  7.2000000e+002  7.3800000e+002  7.1700000e+002  7.3500000e+002  7.1700000e+002  7.2600000e+002  7.4100000e+002  7.4700000e+002  7.6500000e+002  7.7100000e+002  7.6200000e+002  7.6200000e+002  7.5000000e+002  7.5000000e+002  7.7100000e+002  7.6800000e+002  7.7400000e+002  7.5300000e+002  7.6800000e+002  7.7100000e+002  7.7100000e+002  7.6800000e+002  7.7400000e+002  7.7400000e+002  7.4700000e+002  7.6500000e+002  7.8300000e+002  7.8300000e+002  7.8900000e+002  7.8000000e+002  7.7100000e+002  7.8300000e+002  7.8300000e+002  7.8900000e+002  7.8900000e+002  7.7100000e+002  7.6200000e+002  7.6800000e+002  7.7700000e+002  7.7100000e+002  7.7100000e+002  7.6500000e+002  7.5900000e+002  7.6200000e+002  7.7400000e+002  7.7700000e+002  7.7700000e+002  7.7700000e+002  7.6200000e+002  7.7400000e+002  7.9200000e+002  7.9200000e+002  7.9800000e+002  7.7400000e+002  7.6800000e+002  7.7400000e+002  7.6200000e+002  7.6800000e+002  7.4700000e+002  7.5000000e+002  7.5600000e+002  7.5900000e+002  7.7100000e+002  7.5900000e+002  7.7700000e+002  7.5300000e+002  7.6200000e+002  7.5900000e+002  7.5000000e+002  7.5300000e+002  7.3800000e+002  7.2900000e+002  7.2600000e+002  7.2600000e+002  7.3500000e+002  7.2900000e+002  7.3800000e+002  7.4100000e+002  7.2900000e+002  7.4100000e+002  7.5300000e+002  7.5000000e+002  7.6800000e+002  7.5900000e+002  7.7100000e+002  7.6500000e+002  7.6200000e+002  7.8000000e+002  7.6200000e+002  7.6500000e+002  7.5300000e+002  7.6200000e+002  7.7400000e+002  7.6500000e+002  7.7100000e+002  7.6200000e+002  7.5900000e+002  7.5600000e+002  7.5600000e+002  7.6500000e+002  7.6200000e+002  7.6500000e+002  7.5600000e+002  7.5000000e+002  7.7400000e+002  7.5900000e+002  7.6800000e+002  7.5600000e+002  7.5300000e+002  7.6200000e+002  7.4100000e+002  7.5000000e+002  7.2900000e+002  7.3500000e+002  7.4700000e+002  7.2600000e+002  7.5000000e+002  7.5000000e+002  7.7100000e+002  7.6800000e+002  7.6200000e+002  7.7400000e+002  7.6800000e+002  7.9500000e+002  7.8300000e+002  7.8300000e+002  7.9200000e+002  7.8600000e+002  7.9500000e+002  7.7400000e+002  7.6800000e+002  7.6200000e+002  7.5000000e+002  7.6800000e+002  7.5300000e+002  7.7400000e+002  7.7400000e+002  7.7700000e+002  7.7400000e+002  7.7700000e+002  7.8900000e+002  7.9800000e+002  8.0100000e+002  7.9500000e+002  8.0100000e+002  8.1900000e+002  8.1600000e+002  8.1300000e+002  8.0400000e+002  8.0700000e+002  7.9800000e+002  7.8000000e+002  7.8600000e+002  7.5900000e+002  7.5300000e+002  7.5000000e+002  7.6200000e+002  7.8300000e+002  7.8300000e+002  8.0700000e+002  7.8600000e+002  7.9500000e+002  7.8900000e+002  7.8900000e+002  7.9800000e+002  7.7700000e+002  7.8300000e+002  7.7400000e+002  7.6800000e+002  7.8300000e+002  7.6800000e+002  7.7700000e+002  7.5600000e+002  7.3500000e+002  7.4700000e+002  7.5300000e+002  7.6800000e+002  7.9200000e+002  8.2200000e+002  8.1900000e+002  8.2500000e+002  8.2500000e+002  8.1600000e+002  8.2200000e+002  8.1300000e+002  8.3100000e+002  8.1000000e+002  8.3100000e+002  8.2500000e+002  8.1300000e+002  7.9200000e+002  7.9200000e+002  7.8600000e+002  7.9200000e+002  8.1300000e+002  7.9500000e+002  7.8900000e+002  7.8000000e+002  7.7700000e+002  7.8900000e+002  7.7100000e+002  7.7100000e+002  7.6200000e+002  7.5600000e+002  7.6800000e+002  7.7100000e+002  7.7700000e+002  7.6500000e+002  7.6500000e+002  7.5900000e+002  7.5300000e+002  7.7100000e+002  7.5900000e+002  7.6800000e+002  7.7100000e+002  7.6500000e+002  7.8300000e+002  7.7700000e+002  7.8600000e+002  7.7400000e+002  7.8000000e+002  7.8300000e+002  7.9500000e+002  8.1000000e+002  7.9800000e+002  7.9200000e+002  7.7700000e+002  7.7400000e+002  7.9200000e+002  7.7400000e+002  7.6200000e+002  7.3800000e+002  7.3200000e+002  7.3200000e+002  7.3500000e+002  7.5000000e+002  7.4400000e+002  7.3200000e+002  7.5600000e+002  7.5300000e+002  7.5000000e+002  7.8900000e+002  7.9200000e+002  8.0100000e+002  7.8000000e+002  7.9500000e+002  7.9800000e+002  8.0400000e+002  8.1000000e+002  8.1000000e+002  8.1300000e+002  8.1000000e+002  8.5500000e+002  8.7300000e+002  8.9700000e+002  8.8500000e+002  8.6400000e+002  8.8200000e+002  8.8200000e+002  8.6100000e+002  8.1900000e+002  8.4000000e+002  8.4300000e+002  8.4300000e+002  8.2500000e+002  8.2200000e+002  8.1300000e+002  8.2200000e+002  8.1600000e+002  8.1300000e+002  8.0400000e+002  7.9500000e+002  8.0400000e+002  8.2200000e+002  8.6100000e+002  8.5500000e+002  8.5800000e+002  8.3100000e+002  8.1900000e+002  8.5800000e+002  8.4600000e+002  8.4900000e+002  8.4000000e+002  8.4000000e+002  8.4900000e+002  8.6100000e+002  8.6100000e+002  8.4300000e+002  8.4900000e+002  8.5200000e+002  8.7300000e+002  8.7300000e+002  8.6700000e+002  8.5200000e+002  8.4300000e+002  8.1300000e+002  8.4300000e+002  8.1000000e+002  8.0700000e+002  7.9800000e+002  7.8600000e+002  8.1300000e+002  8.0100000e+002  8.1300000e+002  8.1000000e+002  8.1600000e+002  8.3700000e+002  8.4000000e+002  8.6100000e+002  8.5500000e+002  8.8500000e+002  8.9100000e+002  8.8500000e+002  8.9100000e+002  8.9700000e+002  8.6700000e+002  8.4600000e+002  8.4600000e+002  8.4600000e+002  8.1600000e+002  8.0400000e+002  8.0400000e+002  8.0100000e+002  8.2800000e+002  8.1900000e+002  8.5500000e+002  8.3700000e+002  8.5500000e+002  8.5800000e+002  8.7300000e+002  8.8200000e+002  8.7300000e+002  8.7600000e+002  8.7600000e+002  8.8500000e+002  8.6700000e+002  8.8200000e+002  8.5200000e+002  8.7300000e+002  8.6400000e+002  8.6100000e+002  8.4300000e+002  8.3700000e+002  8.2500000e+002  8.2500000e+002  8.2500000e+002  8.2500000e+002  8.1300000e+002  7.8900000e+002  8.1300000e+002  8.0100000e+002  8.1000000e+002  8.1000000e+002  8.0700000e+002  8.1900000e+002  8.3400000e+002  8.5200000e+002  8.5800000e+002  8.6700000e+002  8.5200000e+002  8.4300000e+002  8.6100000e+002  8.6700000e+002  8.4900000e+002  8.3700000e+002  8.3700000e+002  8.2800000e+002  8.3400000e+002  8.4000000e+002  8.4600000e+002  8.3700000e+002  8.4900000e+002  8.5800000e+002  8.5800000e+002  8.5800000e+002  8.6100000e+002  8.6400000e+002  8.7300000e+002  9.0000000e+002  8.8800000e+002  8.8800000e+002  8.8200000e+002  8.9400000e+002  8.9100000e+002  8.9400000e+002  8.6700000e+002  8.5800000e+002  8.5500000e+002  8.3700000e+002  8.1300000e+002  8.0100000e+002  8.0700000e+002  7.9200000e+002  8.1900000e+002  8.0400000e+002  8.3100000e+002  8.4000000e+002  8.5200000e+002  8.6400000e+002  8.7600000e+002  8.9100000e+002  8.6700000e+002  8.7600000e+002  8.6700000e+002  8.6100000e+002  8.6400000e+002  8.5500000e+002  8.4600000e+002  8.6400000e+002  8.6700000e+002  8.8800000e+002  8.9100000e+002  8.8200000e+002  8.6700000e+002  8.8800000e+002  8.9700000e+002  8.7300000e+002  8.9100000e+002  8.8500000e+002  8.7600000e+002  8.6100000e+002  8.8500000e+002  8.6100000e+002  8.6400000e+002  8.5800000e+002  8.6100000e+002  8.4300000e+002  8.5500000e+002  8.4000000e+002  8.5500000e+002  8.7900000e+002  8.6700000e+002  8.9100000e+002  8.9100000e+002  9.0300000e+002  8.8800000e+002  9.0600000e+002  8.8200000e+002  8.9400000e+002  8.6400000e+002  8.8500000e+002  8.8800000e+002  8.7600000e+002  8.7000000e+002  8.5200000e+002  8.6100000e+002  8.5200000e+002  8.7900000e+002  8.8500000e+002  8.9400000e+002  8.8800000e+002  9.0300000e+002  8.9100000e+002  9.0600000e+002  8.6400000e+002  8.9700000e+002  8.8500000e+002  9.1800000e+002  9.0300000e+002  9.0000000e+002  8.7600000e+002  8.7300000e+002  8.7300000e+002  8.6400000e+002  8.5500000e+002  8.4300000e+002  8.5500000e+002  8.7000000e+002  8.7000000e+002  8.5500000e+002  8.7000000e+002  8.7900000e+002  8.8200000e+002  8.7900000e+002  8.7900000e+002  8.6100000e+002  8.7600000e+002  8.7900000e+002  8.9700000e+002  8.8500000e+002  8.9400000e+002  8.8500000e+002  8.7600000e+002  9.0000000e+002  9.0000000e+002  8.9400000e+002  8.7000000e+002  8.7000000e+002  8.5500000e+002  8.5500000e+002  8.4600000e+002  8.4000000e+002  8.4300000e+002  8.6400000e+002  8.6100000e+002  8.5200000e+002  8.5200000e+002  8.4900000e+002  8.4600000e+002  8.4900000e+002  8.6100000e+002  8.3400000e+002  8.4000000e+002  8.2800000e+002  8.4600000e+002  8.3100000e+002  8.3700000e+002  8.3100000e+002  8.1900000e+002  8.2500000e+002  8.3700000e+002  8.4300000e+002  8.2200000e+002  8.3700000e+002  8.3400000e+002  8.6100000e+002  8.7900000e+002  8.7900000e+002  8.7900000e+002  8.7600000e+002  8.9100000e+002  8.8800000e+002  9.1200000e+002  8.9400000e+002  9.0000000e+002  8.8500000e+002  8.9700000e+002  8.7000000e+002  8.6400000e+002  8.6400000e+002  8.8500000e+002  8.7000000e+002  8.6700000e+002  8.3100000e+002  8.2500000e+002  8.2800000e+002  8.1600000e+002  8.2800000e+002  8.4000000e+002  8.6700000e+002  8.7600000e+002  8.6700000e+002  9.0300000e+002  9.0600000e+002  8.8800000e+002  8.9700000e+002  8.9100000e+002  8.8800000e+002  8.5800000e+002  8.4600000e+002  8.2800000e+002  8.3700000e+002  8.3700000e+002  8.3700000e+002  8.6100000e+002  8.5200000e+002  8.6700000e+002  8.5800000e+002  8.7600000e+002  8.4900000e+002  8.6700000e+002  8.7300000e+002  8.8200000e+002  8.9400000e+002  8.8200000e+002  8.8500000e+002  8.6100000e+002  8.8500000e+002  8.5800000e+002  8.7600000e+002  8.6400000e+002  8.6100000e+002  8.5200000e+002  8.6100000e+002  8.5800000e+002  8.5800000e+002  8.4600000e+002  8.4300000e+002  8.4600000e+002  8.4600000e+002  8.5500000e+002  8.4300000e+002  8.4600000e+002  8.3700000e+002  8.2800000e+002  8.2800000e+002  8.1000000e+002  8.1300000e+002  8.2500000e+002  8.3100000e+002  8.2200000e+002  8.5500000e+002  8.3100000e+002  8.4900000e+002  8.5800000e+002  8.7900000e+002  9.1800000e+002  9.0600000e+002  8.9400000e+002  9.0300000e+002  8.9400000e+002  9.0900000e+002  8.9400000e+002  8.7900000e+002  8.9700000e+002  8.7900000e+002  9.0300000e+002  8.6100000e+002  8.6400000e+002  8.3400000e+002  8.6100000e+002  8.4900000e+002  8.4600000e+002  8.2800000e+002  8.3100000e+002  8.4300000e+002  8.4600000e+002  8.5800000e+002  8.5800000e+002  8.6100000e+002  8.6400000e+002  8.7900000e+002  8.8200000e+002  8.8800000e+002  8.7000000e+002  8.7300000e+002  8.8800000e+002  9.0600000e+002  8.8500000e+002  8.7300000e+002  8.6700000e+002  8.5500000e+002  8.5500000e+002  8.4600000e+002  8.4900000e+002  8.4000000e+002  8.4600000e+002  8.5500000e+002  8.6700000e+002  8.5500000e+002  8.4000000e+002  8.5200000e+002  8.4900000e+002  8.4600000e+002  8.3700000e+002  8.4600000e+002  8.1300000e+002  8.3400000e+002  8.2500000e+002  8.6700000e+002  8.5200000e+002  8.6700000e+002  8.7000000e+002  8.8200000e+002  9.2100000e+002  9.0000000e+002  8.9400000e+002  8.9100000e+002  9.0900000e+002  9.0900000e+002  9.1800000e+002  8.8800000e+002  8.7900000e+002  8.8200000e+002  8.9100000e+002  8.6100000e+002  8.6400000e+002  8.3100000e+002  8.4000000e+002  8.2200000e+002  8.1900000e+002  8.3400000e+002  8.2200000e+002  8.5200000e+002  8.6400000e+002  8.8500000e+002  8.8500000e+002  8.9700000e+002  8.8200000e+002  8.8500000e+002  8.6700000e+002  8.7900000e+002  8.6100000e+002  8.6100000e+002  8.4000000e+002  8.4600000e+002  8.6400000e+002  8.8500000e+002  8.9400000e+002  8.7900000e+002  8.8800000e+002  8.9100000e+002  8.9400000e+002  8.9700000e+002  8.8800000e+002  8.9100000e+002  8.9400000e+002  8.7600000e+002  8.7000000e+002  8.5800000e+002  8.6400000e+002  8.5800000e+002  8.6100000e+002  8.7900000e+002  8.6700000e+002  8.7300000e+002  8.6400000e+002  8.7900000e+002  8.6400000e+002  8.7000000e+002  8.5500000e+002  8.8800000e+002  8.9700000e+002  8.9100000e+002  8.7000000e+002  8.5800000e+002  8.6100000e+002  8.6100000e+002  8.4300000e+002  8.3100000e+002  8.2500000e+002  8.2800000e+002  8.5800000e+002  8.5500000e+002  8.7000000e+002  8.5500000e+002  8.5800000e+002  8.5200000e+002  8.6100000e+002  8.5500000e+002  8.6400000e+002  8.7000000e+002  8.7900000e+002  8.7000000e+002  8.7600000e+002  8.7000000e+002  8.7300000e+002  8.8800000e+002  8.8500000e+002  8.8800000e+002  8.7000000e+002  8.5200000e+002  8.4600000e+002  8.6400000e+002  8.7000000e+002  8.7600000e+002  8.7300000e+002  8.8500000e+002  9.0600000e+002  9.0300000e+002  9.0600000e+002  9.0300000e+002  9.1500000e+002  9.0300000e+002  9.1200000e+002  9.0900000e+002  9.0900000e+002  9.0300000e+002  9.2100000e+002  9.1500000e+002  9.3300000e+002  9.0000000e+002  8.8500000e+002  8.6700000e+002  8.6700000e+002  8.4600000e+002  8.4300000e+002  8.3700000e+002  8.2800000e+002  8.4900000e+002  8.5500000e+002  8.6400000e+002  8.5800000e+002  8.7000000e+002  8.6700000e+002  8.7900000e+002  8.6700000e+002  8.5500000e+002  8.4300000e+002  8.4900000e+002  8.6700000e+002  8.6100000e+002  8.5500000e+002  8.4600000e+002  8.5500000e+002  8.5800000e+002  8.7900000e+002  8.6700000e+002  8.7000000e+002  8.7300000e+002  8.7000000e+002  8.6100000e+002  8.7900000e+002  8.6100000e+002  8.5800000e+002  8.6700000e+002  8.7300000e+002  8.8200000e+002  8.6700000e+002  8.7600000e+002  8.7900000e+002  8.8800000e+002  8.7600000e+002  8.7600000e+002  8.5800000e+002  8.6400000e+002  8.5500000e+002  8.7000000e+002  8.5500000e+002  8.6100000e+002  8.6700000e+002  8.7300000e+002  8.8500000e+002  8.9700000e+002  8.8200000e+002  8.7900000e+002  8.8200000e+002  8.7600000e+002  8.8500000e+002  8.6400000e+002  8.6400000e+002  8.3700000e+002  8.4900000e+002  8.3100000e+002  8.2500000e+002  8.1600000e+002  8.0700000e+002  8.3400000e+002  8.2500000e+002  8.2800000e+002  8.0700000e+002  8.1000000e+002  8.1000000e+002  8.1300000e+002  8.2500000e+002  8.0700000e+002  8.0100000e+002  7.8300000e+002  7.9800000e+002  7.9800000e+002  8.1300000e+002  8.1600000e+002  8.0100000e+002  8.1900000e+002  8.0400000e+002  8.2800000e+002  8.1600000e+002  8.1300000e+002  8.2800000e+002  8.1600000e+002  8.3400000e+002  8.4300000e+002  8.4900000e+002  8.3400000e+002  8.5200000e+002  8.4600000e+002  8.6400000e+002  8.5500000e+002  8.4600000e+002  8.5200000e+002  8.4300000e+002  8.6100000e+002  8.5200000e+002  8.6100000e+002  8.4000000e+002  8.5800000e+002  8.3700000e+002  8.5500000e+002  8.4900000e+002  8.4000000e+002  8.4600000e+002  8.4000000e+002  8.4600000e+002  8.1600000e+002  8.2500000e+002  8.1300000e+002  8.1000000e+002  8.1900000e+002  8.3700000e+002  8.3700000e+002  8.0700000e+002  8.1000000e+002  8.0100000e+002  8.2200000e+002  8.1000000e+002  8.2500000e+002  8.2500000e+002  8.2200000e+002  8.2800000e+002  8.4600000e+002  8.5500000e+002  8.3100000e+002  8.4600000e+002  8.4900000e+002  8.3700000e+002  8.6400000e+002  8.4600000e+002  8.4300000e+002  8.3100000e+002  8.3700000e+002  8.4300000e+002  8.5800000e+002  8.2800000e+002  8.4600000e+002  8.4000000e+002  8.4900000e+002  8.3400000e+002  8.3700000e+002  8.2500000e+002  8.1300000e+002  8.2200000e+002  8.4000000e+002  8.5800000e+002  8.4300000e+002  8.4600000e+002  8.5800000e+002  8.7000000e+002  8.8200000e+002  8.7600000e+002  8.7900000e+002  8.7900000e+002  8.8200000e+002  8.6700000e+002  8.6400000e+002  8.4000000e+002  8.4000000e+002  8.2200000e+002  8.3700000e+002  8.1900000e+002  8.0700000e+002  8.1300000e+002  7.9800000e+002  8.1300000e+002  8.0400000e+002  8.3100000e+002  8.2200000e+002  8.2500000e+002  8.3400000e+002  8.4900000e+002  8.5800000e+002  8.4000000e+002  8.4600000e+002  8.3700000e+002  8.5800000e+002  8.4300000e+002  8.4900000e+002  8.3700000e+002  8.5500000e+002  8.5500000e+002  8.6400000e+002  8.6700000e+002  8.4900000e+002  8.4900000e+002  8.4600000e+002  8.6700000e+002  8.7000000e+002  8.7600000e+002  8.5200000e+002  8.6100000e+002  8.5500000e+002  8.7600000e+002  8.4600000e+002  8.5500000e+002  8.4300000e+002  8.6400000e+002  8.7300000e+002  8.9400000e+002  8.9700000e+002  8.8500000e+002  9.0000000e+002  9.0000000e+002  9.1200000e+002  9.0000000e+002  9.0000000e+002  8.7900000e+002  9.0600000e+002  8.8500000e+002  8.9100000e+002  8.7600000e+002  8.7600000e+002  8.7600000e+002  8.9700000e+002  8.8500000e+002  8.7600000e+002  8.7900000e+002  8.8500000e+002  9.0600000e+002  8.9700000e+002  8.8800000e+002  8.9400000e+002  9.0300000e+002  8.9700000e+002  9.0300000e+002  8.7600000e+002  8.7900000e+002  8.7000000e+002  8.7600000e+002  8.6700000e+002  8.6400000e+002  8.4600000e+002  8.3100000e+002  8.1900000e+002  8.1000000e+002  8.0100000e+002  7.7400000e+002  7.7100000e+002  7.6500000e+002  7.6800000e+002  7.7400000e+002  7.6800000e+002  7.7100000e+002  7.6200000e+002  7.9200000e+002  7.9800000e+002  7.8300000e+002  7.9800000e+002  7.8600000e+002  7.9200000e+002  7.8900000e+002  8.1600000e+002  8.1300000e+002  8.1600000e+002  8.1000000e+002  8.0700000e+002  8.2200000e+002  8.1600000e+002  8.2800000e+002  8.0100000e+002  8.0400000e+002  8.1300000e+002  8.2800000e+002  8.4300000e+002  8.2800000e+002  8.5200000e+002  8.4000000e+002  8.5200000e+002  8.5500000e+002  8.6400000e+002  8.7900000e+002  8.7300000e+002  8.7900000e+002  8.8500000e+002  8.9400000e+002  8.8200000e+002  8.8500000e+002  8.7300000e+002  8.8800000e+002  8.7300000e+002  8.8500000e+002  8.6100000e+002  8.8200000e+002  8.7900000e+002  9.0600000e+002  8.7300000e+002  8.7000000e+002  8.6700000e+002  8.8500000e+002  8.8200000e+002  8.7000000e+002  8.7300000e+002  8.6100000e+002  8.8500000e+002  8.8500000e+002  8.9100000e+002  8.6100000e+002  8.5800000e+002  8.4000000e+002  8.5500000e+002  8.4600000e+002  8.3700000e+002  8.4900000e+002  8.5800000e+002  8.6700000e+002  8.6400000e+002  8.7000000e+002  8.4600000e+002  8.4300000e+002  8.3400000e+002  8.4600000e+002  8.3700000e+002  8.4000000e+002  8.4000000e+002  8.4900000e+002  8.5500000e+002  8.6700000e+002  8.6400000e+002  8.4900000e+002  8.5800000e+002  8.5500000e+002  8.7600000e+002  8.6100000e+002  8.6100000e+002  8.4600000e+002  8.6700000e+002  8.5200000e+002  8.6700000e+002  8.7300000e+002  8.5200000e+002  8.7000000e+002  8.5200000e+002  8.6700000e+002  8.5500000e+002  8.4900000e+002  8.3400000e+002  8.5200000e+002  8.4300000e+002  8.6700000e+002  8.5200000e+002  8.4900000e+002  8.6700000e+002  8.5800000e+002  8.7900000e+002  8.6400000e+002  8.5500000e+002  8.1900000e+002  8.4600000e+002  8.2200000e+002  8.3100000e+002  8.1600000e+002  8.1600000e+002  8.2800000e+002  8.4300000e+002  8.5500000e+002  8.4600000e+002  8.5800000e+002  8.5500000e+002  8.6700000e+002  8.7300000e+002  8.7600000e+002  8.4300000e+002  8.4300000e+002  8.1900000e+002  8.0700000e+002  8.1600000e+002  8.1000000e+002  8.2500000e+002  8.2500000e+002  8.5800000e+002  8.6100000e+002  8.6400000e+002  8.7000000e+002  8.7900000e+002  8.9700000e+002  8.8200000e+002  8.9100000e+002  8.7600000e+002  8.7600000e+002  8.5800000e+002  8.8500000e+002  8.7000000e+002  8.6400000e+002  8.5200000e+002  8.6100000e+002  8.6700000e+002  8.8200000e+002  8.7900000e+002  8.6400000e+002  8.7600000e+002  8.7900000e+002  8.9700000e+002  8.9400000e+002  8.8500000e+002  8.7000000e+002  8.8500000e+002  8.9100000e+002  9.0000000e+002  6.0300000e+002  8.8800000e+002  9.0000000e+002  8.9400000e+002  8.8200000e+002  8.7900000e+002  8.8200000e+002  8.9100000e+002  8.9400000e+002  8.7900000e+002  8.7300000e+002  8.7300000e+002  8.8200000e+002  8.8200000e+002  8.7300000e+002  8.7900000e+002  8.8500000e+002  8.9700000e+002  8.9400000e+002  9.0000000e+002  8.9100000e+002  9.0000000e+002  8.9100000e+002  9.0000000e+002  8.9100000e+002  8.8800000e+002  8.7900000e+002  8.7900000e+002  8.8500000e+002  8.7300000e+002  8.7900000e+002  8.6700000e+002  8.9400000e+002  8.9400000e+002  9.0300000e+002  8.9700000e+002  8.9100000e+002  8.7900000e+002  8.8200000e+002  8.9400000e+002  9.0300000e+002  8.8200000e+002  9.0300000e+002  9.1500000e+002  9.3900000e+002  9.1800000e+002  9.2400000e+002  9.2100000e+002  9.3900000e+002  9.2700000e+002  9.4200000e+002  9.1500000e+002  9.2700000e+002  9.1800000e+002  9.3300000e+002  9.1800000e+002  9.2100000e+002  9.0600000e+002  9.3300000e+002  9.1200000e+002  9.2100000e+002  9.0600000e+002  9.1800000e+002  9.1200000e+002  9.2400000e+002  9.2400000e+002  9.0600000e+002  9.0900000e+002  9.0300000e+002  9.2100000e+002  9.1800000e+002  9.1500000e+002  9.2400000e+002  9.2400000e+002  9.3000000e+002  9.2700000e+002  9.2700000e+002  9.2100000e+002  9.2100000e+002  9.3000000e+002  9.1500000e+002  9.1200000e+002  8.9700000e+002  9.0000000e+002  8.7300000e+002  8.7900000e+002  8.5500000e+002  8.4300000e+002  8.2500000e+002  8.4000000e+002  8.1900000e+002  8.2200000e+002  8.1900000e+002  8.3700000e+002  8.6700000e+002  8.4300000e+002  8.7000000e+002  8.4900000e+002  8.6400000e+002  8.4600000e+002  8.5800000e+002  8.4600000e+002  8.4900000e+002  8.2800000e+002  8.4600000e+002  8.4600000e+002  8.4300000e+002  8.4600000e+002  8.3400000e+002  8.5200000e+002  8.3700000e+002  8.6400000e+002  8.4600000e+002  8.5800000e+002  8.4600000e+002  8.5800000e+002  8.6400000e+002  8.6700000e+002  8.8500000e+002  8.7600000e+002  8.9400000e+002  8.9400000e+002  8.9700000e+002  8.7900000e+002  8.8200000e+002  8.5200000e+002  8.7000000e+002  8.6700000e+002  8.6700000e+002  8.6700000e+002  8.6400000e+002  8.6100000e+002  8.7300000e+002  8.7600000e+002  8.7000000e+002  8.7600000e+002  8.7900000e+002  8.9700000e+002  8.9400000e+002  9.0000000e+002  8.8200000e+002  8.7300000e+002  8.6100000e+002  8.8500000e+002  8.6400000e+002  8.5800000e+002  8.4900000e+002  8.6100000e+002  8.6700000e+002  8.6700000e+002  8.6100000e+002  8.6100000e+002  8.7900000e+002  8.7900000e+002  9.0000000e+002  8.9100000e+002  8.9100000e+002  8.8800000e+002  9.0600000e+002  8.8200000e+002  8.7300000e+002  8.5200000e+002  8.6400000e+002  8.7000000e+002  8.7900000e+002  8.8500000e+002  8.7600000e+002  8.8200000e+002  9.0000000e+002  9.0300000e+002  9.0300000e+002  9.0300000e+002  8.9400000e+002  9.0300000e+002  8.9100000e+002  8.8800000e+002  8.7300000e+002  8.6700000e+002  8.6700000e+002  8.7600000e+002  8.7300000e+002  8.7900000e+002  8.7000000e+002  8.8200000e+002  8.8200000e+002  9.0000000e+002  8.8500000e+002  8.9100000e+002  9.0600000e+002  9.1200000e+002  9.1800000e+002  9.0600000e+002  9.0000000e+002  8.9700000e+002  9.1500000e+002  9.0600000e+002  9.0300000e+002  8.8500000e+002  9.0300000e+002  9.1500000e+002  9.2700000e+002  9.1200000e+002  9.3000000e+002  9.1800000e+002  9.3300000e+002  9.2400000e+002  9.2700000e+002  9.0000000e+002  9.1200000e+002  9.1500000e+002  9.2400000e+002  9.1200000e+002  9.2700000e+002  9.1500000e+002  9.4800000e+002  9.2700000e+002  9.4200000e+002  9.2100000e+002  9.3600000e+002  9.2700000e+002  9.5100000e+002  9.3600000e+002  9.4800000e+002  9.2400000e+002  9.3300000e+002  9.1800000e+002  9.0900000e+002  8.7000000e+002  8.6400000e+002  8.5500000e+002  8.5200000e+002  8.0400000e+002  7.9800000e+002  7.8000000e+002  7.8900000e+002  7.7400000e+002  7.6800000e+002  7.5600000e+002  7.3800000e+002  7.3800000e+002  7.4100000e+002  7.2600000e+002  7.4400000e+002  7.3200000e+002  7.2300000e+002  7.4400000e+002  7.5000000e+002  7.6800000e+002  7.7100000e+002  7.8300000e+002  7.8000000e+002  7.5900000e+002  7.7400000e+002  7.7700000e+002  7.5300000e+002  7.7400000e+002  7.5300000e+002  7.6500000e+002  7.6200000e+002  7.5300000e+002  7.5300000e+002  7.4400000e+002  7.5000000e+002  7.4700000e+002  7.7700000e+002  7.6500000e+002  7.7100000e+002  7.2900000e+002  7.2300000e+002  7.3800000e+002  7.1400000e+002  7.2300000e+002  7.2000000e+002  7.1400000e+002  6.9900000e+002  7.0800000e+002  7.1700000e+002  7.0200000e+002  6.9000000e+002  7.0800000e+002  7.1700000e+002  7.1400000e+002  7.3800000e+002  7.4400000e+002  7.6500000e+002  7.4700000e+002  7.3500000e+002  7.4100000e+002  7.3200000e+002  7.5300000e+002  7.5300000e+002  7.5300000e+002  7.5000000e+002  7.3500000e+002  7.5300000e+002  7.4100000e+002  7.5000000e+002  7.5000000e+002  7.2900000e+002  7.3500000e+002  7.2600000e+002  7.2600000e+002  7.3800000e+002  7.2300000e+002  7.2300000e+002  7.2900000e+002  7.2000000e+002  7.2300000e+002  7.3800000e+002  7.2000000e+002  7.2300000e+002  7.3500000e+002  7.2000000e+002  7.4400000e+002  7.5600000e+002  7.4100000e+002  7.4700000e+002  7.4100000e+002  7.4100000e+002  7.3800000e+002  7.4700000e+002  7.4700000e+002  7.2000000e+002  7.2900000e+002  7.1700000e+002  7.1700000e+002  7.3500000e+002  7.2600000e+002  7.1100000e+002  7.2300000e+002  7.1400000e+002  7.1400000e+002  7.1400000e+002  7.2000000e+002  7.2300000e+002  7.0500000e+002  7.1100000e+002  7.2000000e+002  7.1700000e+002  7.3500000e+002  7.2900000e+002  7.2000000e+002  7.3200000e+002  7.2900000e+002  7.3800000e+002  7.4100000e+002  7.4700000e+002  7.5600000e+002  7.3500000e+002  7.4400000e+002  7.3800000e+002  7.3500000e+002  7.4400000e+002  7.3500000e+002  7.3500000e+002  7.3800000e+002  7.5000000e+002  7.6200000e+002  7.7100000e+002  7.8300000e+002  7.6800000e+002  7.8000000e+002  7.8300000e+002  7.8000000e+002  7.8000000e+002  7.5300000e+002  7.6200000e+002  7.5000000e+002  7.0800000e+002  7.4700000e+002  7.3500000e+002  7.3200000e+002  7.3500000e+002  7.3500000e+002  7.5000000e+002  7.6800000e+002  7.9200000e+002  8.1000000e+002  8.1000000e+002  8.5500000e+002  8.5800000e+002  8.6700000e+002  8.9700000e+002  9.0300000e+002  8.7300000e+002  8.6700000e+002  8.7300000e+002  8.6700000e+002  8.4000000e+002  8.4600000e+002  8.4000000e+002  8.3100000e+002  8.3700000e+002  8.3400000e+002  8.4900000e+002  8.2800000e+002  8.5500000e+002  8.4900000e+002  8.5800000e+002  8.6700000e+002  8.6400000e+002  8.8800000e+002  8.9400000e+002  8.7300000e+002  8.5500000e+002  8.4600000e+002  8.1000000e+002  8.1000000e+002  7.9800000e+002  8.2200000e+002  8.0100000e+002  8.1000000e+002  8.3700000e+002  8.7300000e+002  9.0600000e+002  9.3900000e+002  9.2400000e+002  9.5400000e+002  9.5400000e+002  9.6600000e+002  9.5400000e+002  9.3300000e+002  9.1500000e+002  9.3000000e+002  9.1800000e+002  9.3000000e+002  9.0300000e+002  9.0600000e+002  9.2100000e+002  9.1200000e+002  9.2100000e+002  8.7000000e+002  8.9100000e+002  8.7900000e+002  8.7300000e+002  8.7000000e+002  8.8500000e+002  8.7000000e+002  9.0900000e+002  8.8800000e+002  9.0900000e+002  8.7600000e+002  9.0300000e+002  8.8200000e+002  9.1200000e+002  8.9100000e+002  8.8800000e+002  8.8500000e+002  8.6100000e+002  8.7300000e+002  8.6700000e+002  8.7600000e+002  8.6700000e+002  8.6400000e+002  8.7000000e+002  8.9100000e+002  8.6400000e+002  8.7300000e+002  8.7000000e+002  8.7000000e+002  8.7600000e+002  8.7000000e+002  8.7900000e+002  8.7000000e+002  9.0300000e+002  9.0000000e+002  8.8800000e+002  8.8500000e+002  8.7600000e+002  8.5200000e+002  8.8500000e+002  8.5200000e+002  8.6700000e+002  8.4600000e+002  8.4600000e+002  8.4900000e+002  8.4900000e+002  8.6100000e+002  8.4600000e+002  8.5500000e+002  8.5800000e+002  8.6100000e+002  8.3400000e+002  8.5200000e+002  8.2500000e+002  8.4900000e+002  8.5500000e+002  8.5800000e+002  8.5800000e+002  8.5800000e+002  8.5200000e+002  8.6400000e+002  8.8200000e+002  8.5800000e+002  8.6700000e+002  8.5200000e+002  8.6100000e+002  8.6100000e+002  8.5800000e+002  8.4600000e+002  8.5200000e+002  8.4300000e+002  8.6100000e+002  8.6700000e+002  8.4300000e+002  8.5800000e+002  8.4900000e+002  8.6400000e+002  8.6400000e+002  8.6400000e+002  8.4300000e+002  8.5500000e+002  8.5500000e+002  8.5800000e+002  8.6100000e+002  8.4300000e+002  8.5500000e+002  8.4600000e+002  8.5800000e+002  8.4000000e+002  8.6700000e+002  8.4300000e+002  8.5500000e+002  8.6100000e+002  8.6700000e+002  8.5800000e+002  8.5200000e+002  8.4600000e+002  8.5200000e+002  8.7300000e+002  8.4000000e+002  8.5200000e+002  8.3400000e+002  8.4000000e+002  8.5200000e+002  8.6700000e+002  8.4900000e+002  8.5800000e+002  8.5200000e+002  8.6100000e+002  8.8500000e+002  8.7000000e+002  8.7600000e+002  8.6400000e+002  8.7900000e+002  8.7600000e+002  8.8500000e+002  8.6100000e+002  8.8200000e+002  8.6100000e+002  8.8800000e+002  8.8200000e+002  8.8200000e+002  8.8200000e+002  8.7000000e+002  8.7900000e+002  8.9100000e+002  8.7900000e+002  8.6700000e+002  8.7900000e+002  8.6100000e+002  8.6100000e+002  8.4300000e+002  8.6400000e+002  8.2800000e+002  8.5500000e+002  8.3400000e+002  8.3700000e+002  8.2800000e+002  8.1300000e+002  8.1300000e+002  8.2200000e+002  8.1900000e+002  8.1300000e+002  8.1900000e+002  8.2200000e+002  8.3700000e+002  8.4900000e+002  8.5500000e+002  8.4000000e+002  8.6700000e+002  8.5200000e+002  8.8200000e+002  8.8500000e+002  8.8200000e+002  8.7900000e+002  8.7000000e+002  8.8200000e+002  8.6700000e+002  8.7300000e+002  8.5800000e+002  8.5200000e+002  8.6400000e+002  8.5800000e+002  8.4900000e+002  8.4300000e+002  8.2500000e+002  8.4900000e+002  8.4900000e+002  8.5500000e+002  8.5500000e+002  8.4900000e+002  8.6700000e+002  8.6400000e+002  8.7600000e+002  8.4900000e+002  8.6700000e+002  8.6700000e+002  8.8500000e+002  8.7000000e+002  8.5800000e+002  8.4300000e+002  8.3100000e+002  8.3100000e+002  8.4000000e+002  8.3700000e+002  8.1300000e+002  8.2800000e+002  8.0400000e+002  8.0400000e+002  8.1000000e+002  7.9500000e+002  7.8300000e+002  7.8300000e+002  7.8900000e+002  7.9200000e+002  7.9200000e+002  7.8300000e+002  7.8900000e+002  7.8900000e+002  7.7700000e+002  8.0100000e+002  7.9200000e+002  7.9200000e+002  8.0100000e+002  7.9200000e+002  8.0400000e+002  8.0100000e+002  8.0700000e+002  7.8600000e+002  7.9500000e+002  7.9800000e+002  7.9200000e+002  8.1000000e+002  7.9500000e+002  8.0100000e+002  7.8300000e+002  7.9500000e+002  7.9200000e+002  7.8600000e+002  7.9800000e+002  7.7100000e+002  7.8000000e+002  7.8300000e+002  8.0400000e+002  8.1000000e+002  8.0700000e+002  8.2200000e+002  8.0400000e+002  8.3100000e+002  8.3700000e+002  8.4600000e+002  8.2200000e+002  8.2500000e+002  8.1000000e+002  8.0100000e+002  8.1300000e+002  7.9200000e+002  8.0100000e+002  7.7400000e+002  7.8300000e+002  7.8600000e+002  7.8000000e+002  7.8600000e+002  7.5900000e+002  7.8300000e+002  7.9200000e+002  7.9200000e+002  8.1600000e+002  7.9500000e+002  8.0700000e+002  7.9200000e+002  8.1300000e+002  8.0700000e+002  7.9500000e+002  7.8600000e+002  7.7700000e+002  7.8900000e+002  7.7400000e+002  7.8000000e+002  7.6500000e+002  7.5900000e+002  7.6800000e+002  7.5300000e+002  7.7400000e+002  7.8300000e+002  7.8300000e+002  7.9500000e+002  7.8300000e+002  8.1000000e+002  8.1300000e+002  8.2800000e+002  8.2500000e+002  8.1000000e+002  8.1300000e+002  8.0400000e+002  8.1300000e+002  7.9800000e+002  8.2800000e+002  8.0700000e+002  8.1000000e+002  8.1600000e+002  8.1900000e+002  8.2500000e+002  8.1300000e+002  8.0100000e+002  8.0700000e+002  8.1900000e+002  8.0700000e+002  8.0100000e+002  7.9200000e+002  7.8000000e+002  7.8000000e+002  7.8300000e+002  7.9200000e+002  7.7100000e+002  7.8000000e+002  7.6500000e+002  7.7400000e+002  7.7400000e+002  7.7700000e+002  7.6500000e+002  7.6800000e+002  7.5000000e+002  7.7400000e+002  7.7100000e+002  7.8000000e+002  7.8600000e+002  7.8300000e+002  7.8900000e+002  7.9500000e+002  8.1900000e+002  8.0400000e+002  8.0400000e+002  7.9200000e+002  7.9200000e+002  8.0700000e+002  8.0100000e+002  8.0100000e+002  7.8000000e+002  7.8300000e+002  7.7400000e+002  7.9500000e+002  8.0100000e+002  7.8000000e+002  7.9800000e+002  7.8000000e+002  7.8000000e+002  8.0700000e+002  8.1000000e+002  8.0700000e+002  8.0100000e+002  8.0400000e+002  7.9200000e+002  7.9800000e+002  8.1000000e+002  7.9800000e+002  7.9500000e+002  7.8900000e+002  8.0400000e+002  7.9200000e+002  8.0400000e+002  8.1600000e+002  7.9200000e+002  8.1900000e+002  8.1900000e+002  8.3100000e+002  8.2200000e+002  8.2800000e+002  8.0700000e+002  8.1000000e+002  8.2500000e+002  8.1300000e+002  8.0700000e+002  7.9500000e+002  8.0100000e+002  7.9200000e+002  8.0700000e+002  8.0700000e+002  7.8300000e+002  7.9800000e+002  7.9200000e+002  8.0100000e+002  8.0700000e+002  8.0400000e+002  7.9200000e+002  7.9200000e+002  7.9200000e+002  7.9200000e+002  8.1600000e+002  8.1000000e+002  7.9800000e+002  8.0400000e+002  8.0400000e+002  8.1000000e+002  8.0100000e+002  7.9200000e+002  7.7400000e+002  7.8600000e+002  7.8900000e+002  7.9500000e+002  8.0700000e+002  7.7700000e+002  7.8300000e+002  7.8600000e+002  7.9500000e+002  8.0400000e+002  7.7400000e+002  7.8600000e+002  7.6200000e+002  7.7400000e+002  7.8000000e+002  7.8000000e+002  7.9200000e+002  7.6800000e+002  7.7700000e+002  7.7100000e+002  7.6500000e+002  7.7400000e+002  7.7400000e+002  7.8000000e+002  7.8300000e+002  7.9800000e+002  8.1000000e+002  7.9500000e+002  8.0400000e+002  7.8300000e+002  7.8000000e+002  7.7100000e+002  7.7100000e+002  7.5600000e+002  7.4700000e+002  7.5300000e+002  7.3500000e+002  7.3200000e+002  7.5600000e+002  7.5000000e+002  7.5600000e+002  7.3200000e+002  7.2900000e+002  7.4100000e+002  7.3800000e+002  7.5000000e+002  7.4400000e+002  7.5300000e+002  7.4400000e+002  7.5000000e+002  7.7100000e+002  7.5600000e+002  7.6500000e+002  7.6200000e+002  7.4700000e+002  7.5000000e+002  7.4100000e+002  7.5000000e+002  7.4100000e+002  7.3200000e+002  7.2900000e+002  7.3500000e+002  7.4100000e+002  7.4400000e+002  7.4700000e+002  7.5600000e+002  7.3800000e+002  7.5000000e+002  7.0800000e+002  7.6200000e+002  7.5600000e+002  7.5000000e+002  7.5300000e+002  7.6500000e+002  7.6200000e+002  7.5000000e+002  7.6200000e+002  7.3800000e+002  7.2900000e+002  7.4100000e+002  7.2900000e+002  7.2300000e+002  7.3200000e+002  7.1700000e+002  7.3200000e+002  7.2600000e+002  7.2900000e+002  7.3800000e+002  7.4400000e+002  7.4400000e+002  7.2600000e+002  7.2000000e+002  7.2900000e+002  7.2000000e+002  7.2300000e+002  7.0200000e+002  6.8700000e+002  7.0800000e+002  6.8700000e+002  7.1100000e+002  7.2300000e+002  7.1700000e+002  7.1400000e+002  7.3500000e+002  7.3200000e+002  7.5000000e+002  7.5000000e+002  7.5900000e+002  7.6200000e+002  7.6800000e+002  7.7700000e+002  7.7100000e+002  7.8000000e+002  7.6800000e+002  7.6800000e+002  7.5300000e+002  7.5000000e+002  7.5300000e+002  7.5000000e+002  7.5300000e+002  7.4100000e+002  7.4400000e+002  7.4100000e+002  7.2900000e+002  7.4100000e+002  7.3800000e+002  7.4700000e+002  7.5900000e+002  7.5600000e+002  7.6200000e+002  7.7100000e+002  7.6500000e+002  7.8900000e+002  7.6800000e+002  7.8300000e+002  7.7700000e+002  7.7700000e+002  7.8600000e+002  7.6200000e+002  7.8600000e+002  7.6800000e+002  7.9500000e+002  7.8600000e+002  7.9800000e+002  7.8600000e+002  7.6800000e+002  7.6500000e+002  7.8000000e+002  8.0100000e+002  8.1300000e+002  7.9200000e+002  8.1600000e+002  7.9200000e+002  7.5000000e+002  7.9800000e+002  8.5200000e+002  8.7600000e+002  8.8200000e+002  8.8800000e+002  8.9700000e+002  8.8500000e+002  8.9100000e+002  8.8200000e+002  8.8200000e+002  8.9100000e+002  8.5500000e+002  8.6400000e+002  8.3100000e+002  8.2800000e+002  8.2800000e+002  8.3400000e+002  8.1300000e+002  8.2800000e+002  8.3400000e+002  8.2500000e+002  8.4900000e+002  8.3700000e+002  8.3700000e+002  8.3700000e+002  8.5500000e+002  8.5200000e+002  8.7000000e+002  8.4600000e+002  8.4000000e+002  8.4000000e+002  8.0700000e+002  8.2500000e+002  8.0400000e+002  8.0100000e+002  7.8600000e+002  7.9200000e+002  8.1000000e+002  8.1000000e+002  8.2200000e+002  8.1000000e+002  8.2500000e+002  8.1600000e+002  8.3100000e+002  8.1300000e+002  8.2500000e+002  8.0700000e+002  7.7700000e+002  7.9500000e+002  7.8900000e+002  7.9500000e+002  7.7700000e+002  7.6500000e+002  7.6800000e+002  7.6500000e+002  7.7400000e+002  7.6500000e+002  7.6800000e+002  7.5300000e+002  7.4100000e+002  7.5600000e+002  7.4100000e+002  7.6800000e+002  7.7100000e+002  7.8300000e+002  8.1600000e+002  8.2800000e+002  8.4300000e+002  8.2500000e+002  8.1000000e+002  8.1300000e+002  8.2500000e+002  8.5800000e+002  8.6100000e+002  8.9100000e+002  8.8200000e+002  8.9700000e+002  8.9700000e+002  9.0600000e+002  8.9700000e+002  8.9100000e+002  8.7600000e+002  8.9100000e+002  8.9400000e+002  8.9400000e+002  8.7600000e+002  8.7600000e+002  8.9400000e+002  8.9100000e+002  8.9700000e+002  8.8500000e+002  8.9100000e+002  9.0000000e+002  9.0300000e+002  8.9100000e+002  9.0000000e+002  8.8500000e+002  9.0300000e+002  9.0600000e+002  9.3000000e+002  9.0900000e+002  9.2700000e+002  9.1800000e+002  9.4200000e+002  9.3000000e+002  9.3300000e+002  9.1800000e+002  9.2100000e+002  9.3000000e+002  9.3300000e+002  9.0600000e+002  9.2700000e+002  9.1200000e+002  9.3900000e+002  9.1800000e+002  9.1200000e+002  8.9700000e+002  9.0900000e+002  9.2400000e+002  9.3000000e+002  9.0600000e+002  9.1200000e+002  9.0000000e+002  9.2100000e+002  9.0900000e+002  9.0300000e+002  8.8200000e+002  8.9700000e+002  8.9400000e+002  8.9400000e+002  8.6700000e+002  8.5800000e+002  8.7300000e+002  8.6700000e+002  8.8500000e+002  8.7000000e+002  8.7600000e+002  8.7300000e+002  8.9100000e+002  8.8200000e+002  9.0300000e+002  8.8800000e+002  8.8800000e+002  8.8200000e+002  8.9700000e+002  8.8800000e+002  8.8800000e+002  8.7300000e+002  8.8200000e+002  8.7300000e+002  8.6700000e+002  8.6100000e+002  8.5500000e+002  8.6700000e+002  8.8200000e+002  8.9400000e+002  8.8200000e+002  8.8800000e+002  8.7900000e+002  8.9700000e+002  8.9400000e+002  9.0000000e+002  8.8200000e+002  8.8800000e+002  9.0300000e+002  9.1500000e+002  9.1500000e+002  9.1800000e+002  9.1200000e+002  9.1500000e+002  9.0600000e+002  8.7600000e+002  8.7000000e+002  8.4900000e+002  8.5200000e+002  8.6100000e+002  8.5800000e+002  8.4600000e+002  8.4600000e+002  8.4300000e+002  8.6700000e+002  8.6400000e+002  8.6400000e+002  8.6100000e+002  8.6700000e+002  8.7300000e+002  8.8500000e+002  8.8500000e+002  8.7300000e+002  8.6400000e+002  8.6400000e+002  8.7300000e+002  8.4900000e+002  8.5500000e+002  8.4000000e+002  8.4600000e+002  8.4900000e+002  8.4900000e+002  8.4900000e+002  8.3700000e+002  8.4600000e+002  8.4600000e+002  8.5200000e+002  8.4300000e+002  8.3700000e+002  8.3100000e+002  8.4300000e+002  8.4000000e+002  8.4600000e+002  8.4600000e+002  8.4000000e+002  8.4900000e+002  8.4600000e+002  8.7000000e+002  8.5500000e+002  8.5800000e+002  8.4600000e+002  8.5800000e+002  8.5500000e+002  8.5500000e+002  8.4300000e+002  8.3400000e+002  8.4300000e+002  8.4600000e+002  8.6400000e+002  8.5500000e+002  8.5200000e+002  8.6400000e+002  8.6400000e+002  8.7000000e+002  8.7000000e+002  8.6100000e+002  8.7300000e+002  8.8200000e+002  8.9700000e+002  8.7300000e+002  8.7300000e+002  8.7600000e+002  8.8500000e+002  8.7000000e+002  8.8200000e+002  8.5800000e+002  8.7600000e+002  8.7600000e+002  8.8200000e+002  8.7600000e+002  8.6700000e+002  8.5800000e+002  8.6100000e+002  8.6100000e+002  8.4300000e+002  8.4600000e+002  8.3100000e+002  8.4900000e+002  8.3400000e+002  8.5200000e+002  8.4600000e+002  8.4000000e+002  8.3100000e+002  8.3400000e+002  8.2800000e+002  8.2200000e+002  8.2500000e+002  7.9800000e+002  7.9800000e+002  7.8900000e+002  8.0100000e+002  7.8600000e+002  7.7400000e+002  7.8600000e+002  7.8000000e+002  8.0100000e+002  7.9500000e+002  7.8300000e+002  7.8000000e+002  7.6200000e+002  7.7100000e+002  7.7700000e+002  7.8000000e+002  7.8300000e+002  7.9200000e+002  7.9500000e+002  8.1300000e+002  8.2800000e+002  8.4000000e+002  8.4000000e+002  8.4300000e+002  8.5500000e+002  8.7000000e+002  8.7300000e+002  8.6700000e+002  8.3700000e+002  8.5500000e+002  8.5200000e+002  8.4900000e+002  8.4000000e+002  8.4300000e+002  8.3100000e+002  8.4900000e+002  8.4600000e+002  8.4000000e+002  8.5500000e+002  8.3400000e+002  8.2500000e+002  8.1300000e+002  8.1900000e+002  7.8600000e+002  7.9200000e+002  7.7700000e+002  7.8000000e+002  8.1000000e+002  8.0700000e+002  8.2500000e+002  8.1000000e+002  8.2200000e+002  8.2500000e+002  8.2200000e+002  8.4300000e+002  8.2500000e+002  8.4900000e+002  8.2200000e+002  8.5500000e+002  8.4900000e+002  8.4900000e+002  8.3400000e+002  8.1300000e+002  8.0700000e+002  8.0700000e+002  8.1300000e+002  8.0400000e+002  7.9500000e+002  8.0400000e+002  8.2500000e+002  8.2200000e+002  8.3100000e+002  9.2100000e+002  9.0000000e+002  9.0000000e+002  8.9700000e+002  9.2700000e+002  9.0300000e+002  8.9100000e+002  8.9700000e+002  9.0000000e+002  8.7000000e+002  8.7900000e+002  8.3700000e+002  8.2200000e+002  8.1900000e+002  8.0400000e+002  8.0400000e+002  8.0100000e+002  7.9500000e+002  7.9200000e+002  8.0400000e+002  7.9800000e+002  8.0700000e+002  8.1300000e+002  7.8900000e+002  8.2200000e+002  8.1600000e+002  8.1300000e+002  8.1000000e+002  8.0700000e+002  8.1600000e+002  8.2500000e+002  8.3100000e+002  8.3700000e+002  8.1600000e+002  8.0400000e+002  8.2500000e+002  8.1600000e+002  8.1300000e+002  8.1300000e+002  7.9800000e+002  8.0700000e+002  8.0700000e+002  8.1900000e+002  8.1900000e+002  8.0700000e+002  8.0100000e+002  8.0100000e+002  8.0700000e+002  7.9500000e+002  8.1000000e+002  7.8900000e+002  7.8900000e+002  7.9200000e+002  8.0100000e+002  8.0100000e+002  7.8900000e+002  7.8900000e+002  7.7700000e+002  7.8900000e+002  7.8000000e+002  7.8300000e+002  7.8600000e+002  7.5900000e+002  7.6500000e+002  7.6500000e+002  7.6800000e+002  7.7100000e+002  7.6800000e+002  7.7100000e+002  7.7100000e+002  7.8000000e+002  8.0400000e+002  7.8900000e+002  8.0100000e+002  7.7400000e+002  7.9200000e+002  7.8600000e+002  7.7700000e+002  7.7100000e+002  7.6200000e+002  7.6200000e+002  7.5900000e+002  7.8000000e+002  8.0100000e+002  7.9800000e+002  8.0100000e+002  7.8300000e+002  7.8900000e+002  7.7100000e+002  7.7700000e+002  7.8000000e+002  7.5900000e+002  7.7400000e+002  7.6500000e+002  7.9200000e+002  8.0100000e+002  8.0400000e+002  8.1000000e+002  7.9800000e+002  8.2500000e+002  8.2200000e+002  8.3100000e+002  8.3100000e+002  8.2500000e+002  8.3700000e+002  8.4000000e+002  8.6100000e+002  8.4300000e+002  8.3400000e+002  8.2500000e+002  8.3400000e+002  8.2800000e+002  8.4600000e+002  8.3400000e+002  8.3100000e+002  8.3700000e+002  8.5200000e+002  8.6400000e+002  8.6400000e+002  8.6400000e+002  8.6700000e+002  8.7900000e+002  8.7000000e+002  8.9400000e+002  8.6700000e+002  8.5800000e+002  8.7000000e+002  8.6100000e+002  8.7900000e+002  8.5800000e+002  8.7000000e+002  8.7300000e+002  8.7600000e+002  8.7000000e+002  8.7600000e+002  8.5500000e+002  8.6100000e+002  8.5200000e+002  8.5200000e+002  8.4900000e+002  8.3700000e+002  8.2800000e+002  8.1600000e+002  8.4300000e+002  8.2500000e+002  8.4000000e+002  8.2200000e+002  8.2800000e+002  8.3400000e+002  8.4000000e+002  8.4900000e+002  8.5200000e+002  8.4300000e+002  8.4300000e+002  8.5200000e+002  8.2800000e+002  8.4300000e+002  8.2500000e+002  8.2500000e+002  8.1000000e+002  8.1000000e+002  8.0700000e+002  8.0700000e+002  8.0100000e+002  7.8300000e+002  8.0100000e+002  8.0100000e+002  7.8600000e+002  7.8900000e+002  7.7700000e+002  7.8600000e+002  7.9200000e+002  8.1000000e+002  8.2500000e+002  8.2500000e+002  8.3100000e+002  8.2500000e+002  8.5500000e+002  8.2200000e+002  8.3100000e+002  8.3100000e+002  8.1900000e+002  8.2800000e+002  8.4300000e+002  8.3100000e+002  8.0400000e+002  8.0700000e+002  7.8900000e+002  8.1600000e+002  8.0100000e+002  7.9200000e+002  8.0700000e+002  7.9500000e+002  8.1600000e+002  8.2200000e+002  8.2800000e+002  8.1900000e+002  8.1900000e+002  8.1900000e+002  8.3700000e+002  8.3100000e+002  8.4600000e+002  8.4900000e+002  8.1900000e+002  8.3100000e+002  8.1600000e+002  8.3700000e+002  8.1900000e+002  8.0100000e+002  8.1000000e+002  8.1600000e+002  8.1300000e+002  8.0400000e+002  8.1900000e+002  7.9800000e+002  8.0400000e+002  8.2500000e+002  8.2500000e+002  8.1000000e+002  7.9500000e+002  7.7700000e+002  7.7400000e+002  7.8900000e+002  7.8600000e+002  7.9200000e+002  8.1000000e+002  8.0700000e+002  8.2200000e+002  8.2200000e+002  8.3400000e+002  8.3400000e+002  8.3700000e+002  8.5500000e+002  8.6700000e+002  8.7000000e+002  8.7000000e+002  8.7900000e+002  8.5200000e+002  8.7900000e+002  8.7300000e+002  8.7300000e+002  8.4300000e+002  8.4300000e+002  8.4600000e+002  8.3700000e+002  8.6700000e+002  8.3400000e+002  8.4300000e+002  8.4000000e+002  8.5500000e+002  8.4600000e+002  8.4300000e+002  8.3700000e+002  8.4600000e+002  8.3700000e+002  8.5200000e+002  8.5500000e+002  8.5200000e+002  8.6100000e+002  8.4600000e+002  8.7300000e+002  8.5800000e+002  8.4300000e+002  8.4000000e+002  8.5200000e+002  8.4000000e+002  8.2800000e+002  8.3100000e+002  8.1300000e+002  8.1000000e+002  8.1600000e+002  8.3400000e+002  8.1000000e+002  8.0700000e+002  8.1000000e+002  8.0100000e+002  8.1000000e+002  8.0400000e+002  8.2800000e+002  8.0100000e+002  8.1900000e+002  8.2500000e+002  8.2800000e+002  8.3400000e+002  8.3100000e+002  8.3400000e+002  8.2800000e+002  8.4900000e+002  8.4600000e+002  8.4300000e+002  8.3100000e+002  8.2500000e+002  8.4600000e+002  8.4000000e+002  8.5500000e+002  8.3700000e+002  8.5200000e+002  8.4300000e+002  8.5200000e+002  8.4900000e+002  8.5200000e+002  8.6400000e+002  8.6100000e+002  8.4900000e+002  8.5200000e+002  8.5800000e+002  8.3700000e+002  8.5200000e+002  8.3400000e+002  8.6100000e+002  8.4600000e+002  8.5800000e+002  8.3400000e+002  8.5200000e+002  8.4900000e+002  8.5500000e+002  8.5500000e+002  8.6100000e+002  8.7000000e+002  8.7000000e+002  8.6700000e+002  8.7000000e+002  8.6400000e+002  8.4600000e+002  8.5200000e+002  8.3700000e+002  8.5500000e+002  8.4900000e+002  8.3100000e+002  8.4600000e+002  8.4300000e+002  8.6100000e+002  8.7300000e+002  8.6100000e+002  8.6100000e+002  8.6700000e+002  8.6400000e+002  8.8500000e+002  8.6400000e+002  8.6400000e+002  8.5200000e+002  8.4300000e+002  8.5200000e+002  8.3700000e+002  8.3400000e+002  8.3100000e+002  8.5500000e+002  8.3700000e+002  8.6100000e+002  8.3700000e+002  8.4000000e+002  8.4000000e+002  8.3400000e+002  8.5500000e+002  8.2800000e+002  8.3700000e+002  8.2800000e+002  8.4300000e+002  8.4900000e+002  8.6700000e+002  8.4600000e+002  8.4600000e+002  8.4000000e+002  8.4600000e+002  8.6100000e+002  8.4000000e+002  8.4600000e+002  8.3100000e+002  8.4900000e+002  8.4000000e+002  8.6400000e+002  8.5500000e+002  8.6100000e+002  8.5500000e+002  8.5200000e+002  8.5800000e+002  8.3400000e+002  8.2200000e+002  8.1000000e+002  8.3400000e+002  8.1900000e+002  8.2800000e+002  8.3400000e+002  8.3100000e+002  8.3700000e+002  8.5200000e+002  8.5500000e+002  8.4600000e+002  8.6400000e+002  8.4300000e+002  8.7000000e+002  8.7300000e+002  8.8500000e+002  8.8200000e+002  8.7300000e+002  8.8800000e+002  8.7900000e+002  8.9400000e+002  8.8500000e+002  8.7300000e+002  8.6400000e+002  8.9100000e+002  8.6100000e+002  8.7000000e+002  8.5500000e+002  8.5800000e+002  8.5800000e+002  8.7000000e+002  8.5800000e+002  8.6100000e+002  8.5500000e+002  8.5500000e+002  8.6400000e+002  8.7000000e+002  8.4900000e+002  8.4900000e+002  8.6100000e+002  8.4300000e+002  8.4900000e+002  8.4900000e+002  8.3400000e+002  8.3400000e+002  8.4600000e+002  8.5800000e+002  8.5500000e+002  8.4600000e+002  8.4900000e+002  8.9700000e+002  8.4900000e+002  8.6400000e+002  8.4600000e+002  8.5500000e+002  8.3100000e+002  8.7000000e+002  8.9400000e+002  8.6700000e+002  8.7300000e+002  8.4300000e+002  8.6700000e+002  8.5800000e+002  8.5500000e+002  8.2200000e+002  8.2800000e+002  8.0400000e+002  8.1600000e+002  7.9500000e+002  7.9500000e+002  7.9800000e+002  7.9800000e+002  8.1000000e+002  8.2500000e+002  8.5200000e+002  8.4000000e+002  8.5200000e+002  8.4900000e+002  8.5200000e+002  8.7600000e+002  8.5200000e+002  8.4000000e+002  8.2800000e+002  8.4000000e+002  8.4300000e+002  8.1900000e+002  8.0700000e+002  8.1300000e+002  8.1900000e+002  7.8600000e+002  8.1900000e+002  7.9200000e+002  8.0100000e+002  7.8000000e+002  7.7700000e+002  7.6200000e+002  7.6200000e+002  7.6800000e+002  7.6500000e+002  7.6200000e+002  7.7700000e+002  7.6200000e+002  7.7400000e+002  7.5900000e+002  7.5000000e+002  7.2900000e+002  7.3200000e+002  7.5000000e+002  7.5300000e+002  7.6500000e+002  7.6200000e+002  7.5300000e+002  7.6800000e+002  7.6500000e+002  7.7700000e+002  7.5600000e+002  7.5300000e+002  7.4700000e+002  7.5600000e+002  7.4700000e+002  7.5000000e+002  7.4400000e+002  7.2300000e+002  7.5900000e+002  7.6200000e+002  7.6200000e+002  7.6500000e+002  7.7400000e+002  7.5000000e+002  7.5600000e+002  7.4100000e+002  7.5600000e+002  7.5600000e+002  7.4100000e+002  7.6200000e+002  7.5900000e+002  7.6800000e+002  7.8300000e+002  7.8000000e+002  8.0100000e+002  7.8000000e+002  7.8300000e+002  7.7100000e+002  7.7100000e+002  7.8000000e+002  7.6800000e+002  7.6500000e+002  7.5600000e+002  7.5000000e+002  7.5000000e+002  7.3800000e+002  7.5900000e+002  7.3800000e+002  7.5600000e+002  7.5600000e+002  7.5600000e+002  7.8600000e+002  7.8000000e+002  7.8300000e+002  7.7400000e+002  7.8600000e+002  7.8600000e+002  7.8000000e+002  7.9200000e+002  7.8000000e+002  7.7100000e+002  7.8600000e+002  7.8600000e+002  7.9200000e+002  7.8600000e+002  7.9800000e+002  7.8000000e+002  8.0100000e+002  8.2200000e+002  8.1000000e+002  8.3400000e+002  7.9800000e+002  8.1600000e+002  8.1600000e+002  8.1900000e+002  7.9800000e+002  7.8000000e+002  7.5600000e+002  7.5000000e+002  7.4400000e+002  7.5900000e+002  7.5300000e+002  7.5300000e+002  7.2900000e+002  7.4100000e+002  7.4400000e+002  7.4700000e+002  7.6500000e+002  7.5000000e+002  7.4700000e+002  7.4100000e+002  7.4100000e+002  7.6800000e+002  7.4700000e+002  7.6200000e+002  7.5600000e+002  7.5900000e+002  7.8300000e+002  7.8900000e+002  7.9800000e+002  8.0400000e+002  8.0400000e+002  8.0400000e+002  7.9200000e+002  8.1000000e+002  7.9800000e+002  7.9500000e+002  7.7100000e+002  7.8000000e+002  7.8900000e+002  8.0100000e+002  8.2800000e+002  8.1000000e+002  8.2500000e+002  8.1300000e+002  8.4300000e+002  8.2200000e+002  8.1300000e+002  8.1000000e+002  7.9800000e+002  8.1300000e+002  8.0700000e+002  8.1600000e+002  8.0100000e+002  7.9500000e+002  7.8600000e+002  7.8900000e+002  8.0100000e+002  7.9200000e+002  7.9500000e+002  7.8000000e+002  7.8000000e+002  7.7700000e+002  7.7400000e+002  7.6800000e+002  7.5300000e+002  7.5300000e+002  7.4700000e+002  7.5300000e+002  7.6200000e+002  7.3500000e+002  7.3800000e+002  7.3500000e+002  7.2000000e+002  7.3500000e+002  7.3800000e+002  7.2900000e+002  7.2600000e+002  7.2600000e+002  7.4400000e+002  7.2600000e+002  7.5000000e+002  7.5300000e+002  7.2900000e+002  7.2600000e+002  7.3500000e+002  7.3200000e+002  7.4100000e+002  7.5000000e+002  7.5300000e+002  7.3500000e+002  7.4400000e+002  7.3800000e+002  7.3200000e+002  7.4700000e+002  7.2900000e+002  7.2900000e+002  7.3200000e+002  7.2900000e+002  7.5600000e+002  7.5300000e+002  7.6500000e+002  7.7100000e+002  7.4700000e+002  7.7700000e+002  7.6800000e+002  7.7100000e+002  7.8000000e+002  7.6800000e+002  7.6200000e+002  7.5300000e+002  7.5900000e+002  7.4100000e+002  7.2600000e+002  7.2000000e+002  6.8700000e+002  7.1100000e+002  7.2900000e+002  6.9900000e+002  7.5000000e+002  7.2600000e+002  7.3500000e+002  7.4700000e+002  7.4100000e+002  7.6500000e+002  7.6200000e+002  7.5600000e+002  7.5300000e+002  7.3200000e+002  7.3500000e+002  7.2300000e+002  7.3200000e+002  7.2300000e+002  7.0200000e+002  7.0800000e+002  6.9900000e+002  7.0200000e+002  7.1400000e+002  6.9600000e+002  7.0200000e+002  7.0200000e+002  6.9900000e+002  7.1100000e+002  7.2000000e+002  7.1400000e+002  7.1400000e+002  7.1400000e+002  7.0800000e+002  7.0500000e+002  7.0500000e+002  7.4100000e+002  7.2300000e+002  7.2900000e+002  7.3500000e+002  7.2900000e+002  7.5300000e+002  7.4700000e+002  7.4100000e+002  7.4100000e+002  7.2900000e+002  7.2600000e+002  7.1700000e+002  7.2600000e+002  7.2900000e+002  7.2000000e+002  7.1100000e+002  6.9300000e+002  6.9600000e+002  6.9900000e+002  6.8700000e+002  6.9300000e+002  6.9600000e+002  6.7500000e+002  6.8700000e+002  6.9000000e+002  6.8700000e+002  6.9900000e+002  7.0200000e+002  7.0500000e+002  6.9300000e+002  6.8700000e+002  7.0200000e+002  6.9600000e+002  6.9900000e+002  7.1400000e+002  6.9900000e+002  7.0200000e+002  7.1400000e+002  7.0200000e+002  7.1400000e+002  7.2000000e+002  7.1100000e+002  7.0500000e+002  7.0800000e+002  7.1700000e+002  7.1700000e+002  7.0500000e+002  7.1100000e+002  6.9300000e+002  6.8700000e+002  6.8700000e+002  6.9600000e+002  7.1400000e+002  7.1100000e+002  7.1400000e+002  7.3500000e+002  7.2300000e+002  7.3800000e+002  7.5300000e+002  7.5300000e+002  7.8300000e+002  7.6200000e+002  7.5000000e+002  7.7400000e+002  7.7400000e+002  7.7400000e+002  7.7700000e+002  7.8000000e+002  7.5900000e+002  7.6500000e+002  7.8600000e+002  7.7400000e+002  7.7700000e+002  7.7100000e+002  7.7400000e+002  7.8300000e+002  7.8600000e+002  7.9800000e+002  7.8000000e+002  7.9200000e+002  7.7700000e+002  7.9200000e+002  8.0100000e+002  7.8000000e+002  7.9800000e+002  7.9200000e+002  7.8900000e+002  8.0700000e+002  8.2200000e+002  8.1600000e+002  7.8900000e+002  8.1000000e+002  7.9800000e+002  7.9800000e+002  8.0100000e+002  7.8000000e+002  7.6500000e+002  7.7100000e+002  7.8900000e+002  7.7700000e+002  7.9800000e+002  8.0400000e+002  8.0100000e+002  7.9500000e+002  8.1000000e+002  8.3700000e+002  8.1900000e+002  8.4000000e+002  8.3100000e+002  8.1600000e+002  8.4300000e+002  8.4000000e+002  8.2800000e+002  8.2200000e+002  8.2500000e+002  8.1000000e+002  8.3700000e+002  8.2800000e+002  8.2200000e+002  8.3700000e+002  8.3100000e+002  8.4900000e+002  8.5500000e+002  8.6400000e+002  8.4000000e+002  8.5500000e+002  8.4900000e+002  8.3700000e+002  8.3700000e+002  7.8000000e+002  7.9800000e+002  7.7400000e+002  8.0100000e+002  7.8300000e+002  8.1300000e+002  8.1000000e+002  8.0100000e+002  7.9800000e+002  7.9200000e+002  8.1300000e+002  7.8600000e+002  7.9800000e+002  7.9500000e+002  7.8300000e+002  8.1600000e+002  8.1000000e+002  8.3100000e+002  8.0400000e+002  8.3100000e+002  8.2200000e+002  8.3400000e+002  8.1600000e+002  8.2800000e+002  8.1600000e+002  8.2800000e+002  8.3700000e+002  8.4300000e+002  8.4000000e+002  8.1000000e+002  8.1600000e+002  8.1300000e+002  8.1300000e+002  8.1900000e+002  7.9500000e+002  8.0400000e+002  7.8000000e+002  7.8600000e+002  7.7700000e+002  7.9200000e+002  7.8600000e+002  7.7100000e+002  8.0100000e+002  8.0400000e+002  8.0700000e+002  7.8900000e+002  7.8900000e+002  7.9800000e+002  7.8900000e+002  8.0400000e+002  7.7700000e+002  7.8600000e+002  7.8000000e+002  7.8000000e+002  8.0100000e+002  8.0100000e+002  8.3400000e+002  8.1600000e+002  7.9500000e+002  7.8900000e+002  7.8300000e+002  7.8600000e+002  7.7100000e+002  7.7400000e+002  7.6200000e+002  7.4700000e+002  7.8600000e+002  7.7100000e+002  7.7700000e+002  7.8600000e+002  7.8000000e+002  7.8300000e+002  8.0100000e+002  8.1600000e+002  7.9800000e+002  7.9200000e+002  7.6800000e+002  7.6200000e+002  7.8600000e+002  7.9500000e+002  7.9200000e+002  7.6500000e+002  7.5900000e+002  7.6800000e+002  7.8600000e+002  7.9800000e+002  7.8600000e+002  7.9500000e+002  7.8600000e+002  7.9200000e+002  7.8000000e+002  7.7400000e+002  7.9200000e+002  7.7100000e+002  7.8000000e+002  7.6500000e+002  7.7400000e+002  7.7400000e+002  7.6200000e+002  7.5900000e+002  7.4100000e+002  7.2900000e+002  7.4700000e+002  7.2600000e+002  7.4100000e+002  7.2300000e+002  7.1700000e+002  7.3800000e+002  7.4700000e+002  7.4400000e+002  7.4100000e+002  7.4100000e+002  7.7100000e+002  7.4400000e+002  7.6800000e+002  7.4700000e+002  7.3500000e+002  7.4400000e+002  7.1400000e+002  7.3200000e+002  7.4100000e+002  7.3500000e+002  7.5900000e+002  7.4700000e+002  7.5600000e+002  7.5900000e+002  7.6500000e+002  7.8600000e+002  7.7400000e+002  7.7700000e+002  7.7100000e+002  7.5600000e+002  7.8300000e+002  7.7100000e+002  7.8300000e+002  7.6200000e+002  7.5000000e+002  7.5600000e+002  7.3800000e+002  7.5300000e+002  7.2600000e+002  7.3800000e+002  7.3500000e+002  7.1400000e+002  7.4100000e+002  7.5300000e+002  7.6500000e+002  7.6200000e+002  7.3800000e+002  7.6800000e+002  7.5000000e+002  7.6800000e+002  7.8000000e+002  7.5900000e+002  7.6800000e+002  7.5600000e+002  7.7700000e+002  7.8000000e+002  7.7700000e+002  7.8300000e+002  7.7700000e+002  7.7100000e+002  7.6500000e+002  7.6800000e+002  7.4400000e+002  7.2300000e+002  7.3200000e+002  7.0200000e+002  7.0200000e+002  7.2000000e+002  7.0200000e+002  7.1700000e+002  7.1100000e+002  7.0200000e+002  7.1400000e+002  7.2000000e+002  7.2600000e+002  7.3200000e+002  7.2000000e+002  7.2600000e+002  7.1100000e+002  7.2300000e+002  7.2300000e+002  7.2000000e+002  7.1700000e+002  6.9600000e+002  6.8700000e+002  6.9600000e+002  6.8400000e+002  6.9000000e+002  6.9300000e+002  6.7500000e+002  6.7500000e+002  6.7500000e+002  6.6600000e+002  6.7800000e+002  6.7200000e+002  6.6600000e+002  6.6300000e+002  6.4800000e+002  6.5400000e+002  6.6000000e+002  6.4800000e+002  6.3900000e+002  6.7800000e+002  6.4800000e+002  6.4800000e+002  6.6600000e+002  6.6900000e+002  6.9000000e+002  7.0500000e+002  7.2000000e+002  7.1100000e+002  7.0800000e+002  7.2300000e+002  7.1400000e+002  7.2900000e+002  7.3800000e+002  7.1700000e+002  7.2300000e+002  7.2900000e+002  7.1400000e+002  7.3200000e+002  7.4400000e+002  7.3500000e+002  7.2600000e+002  7.1700000e+002  7.3500000e+002  7.3800000e+002  7.4100000e+002  7.3800000e+002  7.2600000e+002  7.2600000e+002  7.2000000e+002  7.2900000e+002  7.2000000e+002  7.2600000e+002  7.3200000e+002  7.2000000e+002  7.0200000e+002  7.3200000e+002  7.2300000e+002  7.2300000e+002  7.3200000e+002  7.2600000e+002  7.2600000e+002  7.3200000e+002  7.4100000e+002  7.4700000e+002  7.4400000e+002  7.4400000e+002  7.2600000e+002  7.3200000e+002  7.4700000e+002  7.5900000e+002  7.8300000e+002  7.6800000e+002  7.6200000e+002  7.5600000e+002  7.5600000e+002  7.7100000e+002  7.5000000e+002  7.3500000e+002  7.2900000e+002  7.1700000e+002  7.3500000e+002  7.3500000e+002  7.3500000e+002  7.3500000e+002  7.2300000e+002  7.2300000e+002  7.2300000e+002  7.3800000e+002  7.5000000e+002  7.2300000e+002  7.2000000e+002  7.2300000e+002  7.0200000e+002  7.2600000e+002  7.0800000e+002  7.0800000e+002  7.1100000e+002  6.9000000e+002  7.1700000e+002  7.0800000e+002  7.1100000e+002  7.1700000e+002  7.0500000e+002  7.0200000e+002  7.0500000e+002  6.9600000e+002  7.2600000e+002  7.2600000e+002  7.1700000e+002  7.1400000e+002  7.0800000e+002  7.1100000e+002  7.0800000e+002  7.0500000e+002  7.1100000e+002  6.9600000e+002  6.9600000e+002  7.1100000e+002  7.0800000e+002  7.2600000e+002  7.3800000e+002  7.5000000e+002  7.5900000e+002  7.2900000e+002  7.4700000e+002  7.4100000e+002  7.4400000e+002  7.5300000e+002  7.2600000e+002  7.3800000e+002  7.2900000e+002  7.2600000e+002  7.5300000e+002  7.3500000e+002  7.3200000e+002  7.3500000e+002  7.2000000e+002  7.3800000e+002  7.4100000e+002  7.4100000e+002  7.2600000e+002  7.2600000e+002  7.2600000e+002  7.0800000e+002  7.3200000e+002  7.3800000e+002  7.3200000e+002  7.3800000e+002  7.2600000e+002  7.3800000e+002  7.4100000e+002  7.2900000e+002  7.5000000e+002  7.3200000e+002  7.2300000e+002  7.3500000e+002  7.2600000e+002  7.3500000e+002  7.3500000e+002  7.3200000e+002  7.2600000e+002  7.2900000e+002  7.3800000e+002  7.3200000e+002  7.4400000e+002  7.4100000e+002  7.2300000e+002  7.2300000e+002  7.2300000e+002  7.2300000e+002  7.3800000e+002  7.3500000e+002  7.2900000e+002  7.3200000e+002  7.3500000e+002  7.4100000e+002  7.4100000e+002  7.3800000e+002  7.3200000e+002  7.1400000e+002  7.2000000e+002  7.0800000e+002  7.1100000e+002  7.1100000e+002  6.9600000e+002  6.9300000e+002  7.0200000e+002  6.9300000e+002  7.3500000e+002  7.3500000e+002  7.4100000e+002  7.3200000e+002  7.2600000e+002  7.3200000e+002  7.3200000e+002  7.3800000e+002  7.3800000e+002  7.2300000e+002  7.2000000e+002  7.0800000e+002  7.1700000e+002  7.2300000e+002  7.1400000e+002  7.2600000e+002  7.2600000e+002  7.1400000e+002  7.3200000e+002  7.2600000e+002  7.2600000e+002  7.4400000e+002  7.2300000e+002  7.2000000e+002  7.2000000e+002  7.2600000e+002  7.2900000e+002  7.2600000e+002  7.2900000e+002  7.0200000e+002  7.1400000e+002  7.2000000e+002  7.0800000e+002  7.1100000e+002  7.1400000e+002  6.9600000e+002  7.1100000e+002  7.1400000e+002  7.2000000e+002  7.2300000e+002  7.2000000e+002  7.2300000e+002  6.9600000e+002  7.0500000e+002  7.0500000e+002  6.9300000e+002  7.1100000e+002  7.0500000e+002  6.8700000e+002  7.0500000e+002  6.9000000e+002  6.9900000e+002  7.2600000e+002  7.1400000e+002  7.3200000e+002  7.2900000e+002  7.1400000e+002  7.2300000e+002  7.3500000e+002  7.2900000e+002  7.4100000e+002  7.3500000e+002  7.2300000e+002  7.2000000e+002  7.3200000e+002  7.4400000e+002  7.2300000e+002  7.2300000e+002  7.1400000e+002  7.0800000e+002  7.2300000e+002  7.2600000e+002  7.2900000e+002  7.2300000e+002  7.2000000e+002  7.3500000e+002  7.2600000e+002  7.4100000e+002  7.4700000e+002  7.2600000e+002  7.0800000e+002  7.0200000e+002  7.0200000e+002  7.1400000e+002  7.0200000e+002  7.0200000e+002  7.1100000e+002  7.0500000e+002  7.3200000e+002  7.1700000e+002  7.2300000e+002  7.2600000e+002  7.1400000e+002  7.1700000e+002  7.1100000e+002  7.0800000e+002  7.2000000e+002  7.1400000e+002  7.0800000e+002  7.0200000e+002  6.9600000e+002  7.0200000e+002  7.0500000e+002  6.9600000e+002  7.0200000e+002  7.0200000e+002  6.9900000e+002  6.9600000e+002  7.1400000e+002  7.2900000e+002  7.2600000e+002  7.2900000e+002  7.2900000e+002  7.0500000e+002  7.1400000e+002  7.0500000e+002  6.9900000e+002  7.1400000e+002  7.0500000e+002  6.9600000e+002  7.0500000e+002  7.0500000e+002  7.1100000e+002  7.0200000e+002  7.1100000e+002  7.0200000e+002  6.9000000e+002  7.0200000e+002  6.9900000e+002  6.9000000e+002  7.0800000e+002  6.9900000e+002  6.9300000e+002  7.0200000e+002  6.9300000e+002  7.0500000e+002  6.9900000e+002  7.0800000e+002  7.1100000e+002  6.9000000e+002  7.1100000e+002  7.1400000e+002  7.1100000e+002  7.3200000e+002  7.2600000e+002  7.1400000e+002  7.3500000e+002  7.2600000e+002  7.3800000e+002  7.4700000e+002  7.3500000e+002  7.2900000e+002  7.2900000e+002  7.2000000e+002  7.2900000e+002  7.2600000e+002  7.2900000e+002  7.1700000e+002  7.1700000e+002  7.2000000e+002  7.2900000e+002  7.5900000e+002  7.5300000e+002  7.5900000e+002  7.5000000e+002  7.3200000e+002  7.5600000e+002  7.3500000e+002  7.5000000e+002  7.4400000e+002  7.2900000e+002  7.3800000e+002  7.3200000e+002  7.2900000e+002  7.4700000e+002  7.2300000e+002  7.3500000e+002  7.2900000e+002  7.3500000e+002  7.4100000e+002  7.3500000e+002  7.3800000e+002  7.2900000e+002  7.2900000e+002  7.3200000e+002  7.3800000e+002  7.5300000e+002  7.4700000e+002  7.3200000e+002  7.4100000e+002  7.2300000e+002  7.2600000e+002  7.2300000e+002  7.2900000e+002  7.3800000e+002  7.2300000e+002  7.2300000e+002  7.3800000e+002  7.2900000e+002  7.2600000e+002  7.2600000e+002  7.2000000e+002  7.2300000e+002  7.0500000e+002  7.1700000e+002  7.0800000e+002  7.0500000e+002  7.1100000e+002  6.9900000e+002  7.1100000e+002  7.2300000e+002  7.0800000e+002  7.1700000e+002  7.1700000e+002  7.0800000e+002  7.2600000e+002  7.0500000e+002  7.4400000e+002  7.4400000e+002  7.4100000e+002  7.5900000e+002  7.3800000e+002  7.6500000e+002  7.6200000e+002  7.5600000e+002  7.8300000e+002  7.5300000e+002  7.4100000e+002  7.2300000e+002  7.1700000e+002  7.4100000e+002  7.2900000e+002  7.4100000e+002  7.1700000e+002  7.1400000e+002  7.2000000e+002  7.0800000e+002  7.1400000e+002  7.2300000e+002  7.1700000e+002  7.4100000e+002  7.0500000e+002  7.4700000e+002  7.5300000e+002  7.2900000e+002  7.5600000e+002  7.3800000e+002  7.3200000e+002  7.4400000e+002  7.3800000e+002  7.5000000e+002  7.2600000e+002  7.1700000e+002  7.1400000e+002  6.9900000e+002  7.2600000e+002  7.2900000e+002  7.1700000e+002  7.3500000e+002  7.2600000e+002  7.0200000e+002  7.5600000e+002  7.7100000e+002  7.5300000e+002  7.5900000e+002  7.7100000e+002  7.7700000e+002  7.7100000e+002  7.6800000e+002  7.4700000e+002  7.5000000e+002  7.4100000e+002  7.3500000e+002  7.4100000e+002  7.1700000e+002  7.2300000e+002  7.1100000e+002  6.9600000e+002  6.9900000e+002  6.9600000e+002  6.9900000e+002  7.0500000e+002  6.9600000e+002  6.9000000e+002  6.9300000e+002  6.9000000e+002  6.9600000e+002  6.9900000e+002  7.0500000e+002  7.0500000e+002  6.9000000e+002  6.7800000e+002  6.8100000e+002  6.8100000e+002  6.9900000e+002  6.8700000e+002  6.8100000e+002  6.8700000e+002  6.8700000e+002  6.8400000e+002  6.9000000e+002  6.8400000e+002  6.8700000e+002  6.7200000e+002  6.5700000e+002  6.7500000e+002  6.6900000e+002  6.6000000e+002  6.6600000e+002  6.4800000e+002  6.4200000e+002  6.4800000e+002  6.4200000e+002  6.5700000e+002  6.6000000e+002  6.6000000e+002  6.6900000e+002  6.5400000e+002  6.4800000e+002  6.6300000e+002  6.6300000e+002  6.5400000e+002  6.7800000e+002  6.6600000e+002  6.5400000e+002  6.6900000e+002  6.6600000e+002  6.7800000e+002  6.9000000e+002  6.7500000e+002  6.9300000e+002  6.8700000e+002  6.7800000e+002  6.9600000e+002  6.9000000e+002  7.1400000e+002  7.1700000e+002  7.0200000e+002  7.1100000e+002  7.0200000e+002  6.9900000e+002  7.2600000e+002  7.0500000e+002  6.9000000e+002  6.9300000e+002  6.6600000e+002  6.8100000e+002  6.7500000e+002  6.6900000e+002  6.6000000e+002  6.5400000e+002  6.3300000e+002  6.7800000e+002  6.7500000e+002  6.9300000e+002  6.9600000e+002  7.1100000e+002  7.1700000e+002  7.1100000e+002  7.2600000e+002  7.3500000e+002  7.4100000e+002  7.4100000e+002  7.4100000e+002  7.2300000e+002  7.2900000e+002  7.2900000e+002  7.2900000e+002  7.2900000e+002  7.2300000e+002  7.1700000e+002  7.0200000e+002  7.0500000e+002  7.1100000e+002  6.9900000e+002  7.0800000e+002  6.9900000e+002  6.8400000e+002  7.0500000e+002  6.9300000e+002  6.9600000e+002  7.0200000e+002  6.8100000e+002  6.8100000e+002  6.7500000e+002  6.4200000e+002  6.7200000e+002  6.8100000e+002  6.6900000e+002  7.0800000e+002  6.7500000e+002  7.2300000e+002  7.2000000e+002  7.3500000e+002  7.6800000e+002  7.5900000e+002  7.4400000e+002  7.5300000e+002  7.4100000e+002  7.7400000e+002  7.6500000e+002  7.6800000e+002  7.3500000e+002  7.4100000e+002  7.5900000e+002  7.3500000e+002  7.3500000e+002  7.4100000e+002  7.1700000e+002  7.1400000e+002  7.1400000e+002  7.0500000e+002  7.0800000e+002  6.8700000e+002  6.9600000e+002  6.9600000e+002  6.7500000e+002  6.8100000e+002  6.8400000e+002  6.8100000e+002  6.8400000e+002  6.6600000e+002  6.6600000e+002  6.6900000e+002  6.5100000e+002  6.6300000e+002  6.8100000e+002  6.5400000e+002  6.5700000e+002  6.4800000e+002  6.4500000e+002  6.6300000e+002  6.5400000e+002  6.6000000e+002  6.9600000e+002  6.8400000e+002  7.0800000e+002  7.2300000e+002  7.4100000e+002  7.6200000e+002  7.5600000e+002  7.6500000e+002  7.8300000e+002  7.7100000e+002  7.7400000e+002  7.8000000e+002  7.7700000e+002  7.7100000e+002  7.2600000e+002  7.2900000e+002  7.3800000e+002  7.4400000e+002  7.4400000e+002  7.4100000e+002  7.2000000e+002  7.0800000e+002  7.1700000e+002  7.2000000e+002  7.2000000e+002  7.2900000e+002  7.2000000e+002  7.1400000e+002  7.1700000e+002  7.1400000e+002  7.5000000e+002  7.5300000e+002  7.5900000e+002  7.6200000e+002  7.4100000e+002  7.5000000e+002  7.4100000e+002  7.4700000e+002  7.3200000e+002  7.1100000e+002  7.1700000e+002  7.1400000e+002  7.0800000e+002  7.1100000e+002  7.0800000e+002  6.9300000e+002  7.0200000e+002  6.9900000e+002  7.1700000e+002  7.2900000e+002  7.5300000e+002  7.6500000e+002  7.5300000e+002  7.7100000e+002  7.7100000e+002  7.5600000e+002  7.6200000e+002  7.5300000e+002  7.4100000e+002  7.3800000e+002  7.2300000e+002  7.3200000e+002  7.2300000e+002  7.2000000e+002  7.1700000e+002  7.0200000e+002  7.1700000e+002  7.1100000e+002  7.2900000e+002  7.2000000e+002  7.1100000e+002  6.9300000e+002  6.9900000e+002  6.9900000e+002  7.2600000e+002  6.9900000e+002  6.9300000e+002  7.0800000e+002  7.0200000e+002  7.0500000e+002  6.9300000e+002  6.9000000e+002  6.9600000e+002  6.7800000e+002  6.8400000e+002  6.8100000e+002  6.7800000e+002  6.9900000e+002  6.9000000e+002  7.0200000e+002  7.0200000e+002  6.8700000e+002  6.9600000e+002  6.9000000e+002  6.7200000e+002  6.8700000e+002  6.7500000e+002  6.6300000e+002  6.7500000e+002  6.7500000e+002  6.9000000e+002  7.1100000e+002  7.0500000e+002  7.2000000e+002  7.2900000e+002  7.1700000e+002  7.3200000e+002  7.3200000e+002  7.3200000e+002  7.2600000e+002  7.1100000e+002  7.1400000e+002  6.9300000e+002  6.9600000e+002  7.0500000e+002  6.8400000e+002  6.8400000e+002  6.5700000e+002  6.6300000e+002  6.6900000e+002  6.6600000e+002  6.7200000e+002  6.7200000e+002  6.5400000e+002  6.6000000e+002  6.5400000e+002  6.5700000e+002  6.6900000e+002  6.7200000e+002  6.6600000e+002  6.6900000e+002  6.6900000e+002  6.6600000e+002  6.7800000e+002  6.7500000e+002  6.7800000e+002  6.8400000e+002  6.7500000e+002  6.7800000e+002  6.9300000e+002  6.8700000e+002  7.0200000e+002  6.9300000e+002  6.8100000e+002  6.9300000e+002  6.8100000e+002  6.8700000e+002  7.0200000e+002  6.8700000e+002  7.0500000e+002  6.9900000e+002  6.8100000e+002  6.9600000e+002  7.0200000e+002  7.0200000e+002  7.1400000e+002  7.1100000e+002  7.1400000e+002  7.0200000e+002  7.0500000e+002  7.2600000e+002  6.9600000e+002  6.9900000e+002  7.0500000e+002  6.8700000e+002  6.9000000e+002  6.9900000e+002  7.0200000e+002  7.2000000e+002  7.0800000e+002  7.0800000e+002  7.2600000e+002  7.2300000e+002  7.4700000e+002  7.3500000e+002  7.1700000e+002  7.2600000e+002  6.9600000e+002  7.1100000e+002  7.1100000e+002  7.0800000e+002  7.4400000e+002  7.2900000e+002  7.2600000e+002  7.5000000e+002  7.4100000e+002  7.6200000e+002  7.5600000e+002  7.7100000e+002  7.6800000e+002  7.5000000e+002  7.8600000e+002  7.6800000e+002  7.8300000e+002  7.6800000e+002  7.6200000e+002  7.5300000e+002  7.5300000e+002  7.5600000e+002  7.5900000e+002  7.2600000e+002  7.2000000e+002  7.2600000e+002  7.1700000e+002  7.2600000e+002  7.2300000e+002  7.2600000e+002  7.2300000e+002  7.1100000e+002  7.3500000e+002  7.2600000e+002  7.4400000e+002  7.2600000e+002  7.2900000e+002  7.3500000e+002  7.2300000e+002  7.4400000e+002  7.2300000e+002  7.4400000e+002  7.5300000e+002  7.3800000e+002  7.4100000e+002  7.2000000e+002  7.3800000e+002  7.5600000e+002  7.4100000e+002  7.3200000e+002  7.3200000e+002  7.1400000e+002  7.3500000e+002  7.1700000e+002  7.2900000e+002  7.0800000e+002  6.9000000e+002  7.0500000e+002  6.9300000e+002  6.9900000e+002  6.9600000e+002  6.8100000e+002  6.8100000e+002  6.7500000e+002  6.7200000e+002  7.0800000e+002  6.9900000e+002  7.1100000e+002  7.1700000e+002  7.2000000e+002  7.4700000e+002  7.4700000e+002  7.5900000e+002  7.6500000e+002  7.5900000e+002  7.8300000e+002  7.6200000e+002  7.5300000e+002  7.6800000e+002  7.4100000e+002  7.2600000e+002  7.2300000e+002  7.1400000e+002  7.1100000e+002  7.2000000e+002  7.2000000e+002  6.9600000e+002  6.8700000e+002  6.9900000e+002  6.8400000e+002  6.8700000e+002  6.9900000e+002  6.9600000e+002  7.0200000e+002  6.9600000e+002  6.8700000e+002  7.1100000e+002  7.0800000e+002  7.1100000e+002  7.0800000e+002  6.9600000e+002  6.9300000e+002  6.9300000e+002  6.9300000e+002  6.9000000e+002  6.8700000e+002  6.8100000e+002  6.8400000e+002  6.6900000e+002  6.7800000e+002  7.0200000e+002  6.9600000e+002  7.1700000e+002  7.1400000e+002  6.9600000e+002  7.0200000e+002  6.9300000e+002  7.0200000e+002  7.0500000e+002  6.9300000e+002  7.0500000e+002  6.9300000e+002  6.9300000e+002  7.1100000e+002  7.0200000e+002  7.1100000e+002  7.1100000e+002  6.8400000e+002  7.0200000e+002  6.9600000e+002  6.9900000e+002  6.9000000e+002  7.0200000e+002  6.9000000e+002  6.9000000e+002  6.8700000e+002  7.1100000e+002  7.0200000e+002  7.0800000e+002  7.2000000e+002  6.9300000e+002  6.9900000e+002  6.9300000e+002  6.9000000e+002  6.9900000e+002  6.9000000e+002  7.0200000e+002  6.9900000e+002  6.8400000e+002  7.0200000e+002  7.0200000e+002  6.8700000e+002  7.0200000e+002  6.8100000e+002  6.8400000e+002  7.0200000e+002  6.9900000e+002  7.2000000e+002  7.2000000e+002  7.1100000e+002  7.4100000e+002  7.2900000e+002  7.3800000e+002  7.4700000e+002  7.2900000e+002  7.4400000e+002  7.1700000e+002  7.3500000e+002  7.3200000e+002  7.1400000e+002  7.3500000e+002  7.0800000e+002  7.1400000e+002  7.2300000e+002  7.1700000e+002  7.4100000e+002  7.5000000e+002  7.3800000e+002  7.6500000e+002  7.4400000e+002  7.5300000e+002  7.7100000e+002  7.6500000e+002  7.7400000e+002  7.5300000e+002  7.5300000e+002  7.5600000e+002  7.4700000e+002  7.7100000e+002  7.8000000e+002  7.9200000e+002  7.8900000e+002  7.9500000e+002  8.0100000e+002  8.1300000e+002  8.0400000e+002  7.7700000e+002  7.6500000e+002  7.3800000e+002  7.4700000e+002  7.3200000e+002  7.1400000e+002  7.1700000e+002  6.9300000e+002  6.9000000e+002  6.9900000e+002  6.8100000e+002  6.8700000e+002  6.8400000e+002  6.5700000e+002  6.7200000e+002  6.7200000e+002  6.6600000e+002  6.8100000e+002  6.9000000e+002  6.7800000e+002  6.8700000e+002  6.9000000e+002  6.9300000e+002  6.9900000e+002  6.9000000e+002  7.0200000e+002  6.8100000e+002  6.8100000e+002  6.8100000e+002  6.7500000e+002  6.5700000e+002  6.6900000e+002  6.6000000e+002  6.4800000e+002  6.6300000e+002  6.4500000e+002  6.4800000e+002  6.6000000e+002  6.4500000e+002  6.5400000e+002  6.5100000e+002  6.3600000e+002  6.4500000e+002  6.3600000e+002  6.3000000e+002  6.5400000e+002  6.3600000e+002  6.4200000e+002  6.5400000e+002  6.4800000e+002  6.5400000e+002  6.8100000e+002  6.7500000e+002  6.9000000e+002  7.0200000e+002  6.9900000e+002  7.1100000e+002  7.1400000e+002  7.1700000e+002  7.3800000e+002  7.2300000e+002  7.2600000e+002  7.2600000e+002  7.2000000e+002  7.3200000e+002  7.1700000e+002  7.0800000e+002  7.0500000e+002  6.9300000e+002  6.9000000e+002  6.8100000e+002  6.9000000e+002  6.9300000e+002  6.7500000e+002  6.8400000e+002  6.8400000e+002  6.6600000e+002  6.8400000e+002  6.9300000e+002  6.7800000e+002  6.7800000e+002  6.7500000e+002  6.6900000e+002  6.7800000e+002  6.8400000e+002  6.9900000e+002  7.0800000e+002  7.1400000e+002  7.3800000e+002  7.3200000e+002  7.5600000e+002  7.6800000e+002  7.5300000e+002  7.5600000e+002  7.4100000e+002  7.5000000e+002  7.5300000e+002  7.3200000e+002  7.3500000e+002  7.2900000e+002  7.1700000e+002  7.1700000e+002  6.9600000e+002  6.9600000e+002  7.0200000e+002  6.9600000e+002  6.9600000e+002  6.8400000e+002  6.9900000e+002  7.1400000e+002  7.0500000e+002  7.2600000e+002  7.2900000e+002  7.1400000e+002  7.2900000e+002  7.2600000e+002  7.3200000e+002  7.3800000e+002  7.1700000e+002  7.0800000e+002  7.0500000e+002  6.9600000e+002  7.0800000e+002  7.0500000e+002  7.2000000e+002  7.2300000e+002  7.2300000e+002  7.5600000e+002  7.5000000e+002  7.8600000e+002  7.7700000e+002  7.6200000e+002  7.7100000e+002  7.4400000e+002  7.5600000e+002  7.5600000e+002  7.5000000e+002  7.4400000e+002  7.2600000e+002  7.4400000e+002  7.3200000e+002  7.2900000e+002  7.2900000e+002  7.1100000e+002  7.1400000e+002  7.1400000e+002  7.0200000e+002  7.0200000e+002  6.9900000e+002  6.9900000e+002  7.0800000e+002  7.0800000e+002  7.2300000e+002  7.1700000e+002  7.4700000e+002  7.5000000e+002  7.2900000e+002  7.6200000e+002  7.6200000e+002  7.5900000e+002  8.0700000e+002  8.1000000e+002  8.2500000e+002  8.1300000e+002  8.2800000e+002  8.1600000e+002  8.3100000e+002  8.2800000e+002  8.0400000e+002  8.0100000e+002  7.9500000e+002  8.0400000e+002  7.9500000e+002  7.8300000e+002  7.6800000e+002  7.6800000e+002  7.7100000e+002  7.5900000e+002  7.6200000e+002  7.5300000e+002  7.5000000e+002  7.5000000e+002  5.2800000e+002  7.8600000e+002  7.8000000e+002  7.8000000e+002  7.5300000e+002  7.7100000e+002  7.7100000e+002  7.6500000e+002  7.5900000e+002  7.4100000e+002  7.3500000e+002  7.2600000e+002  7.2300000e+002  7.1700000e+002  7.1700000e+002  7.2900000e+002  7.2300000e+002  7.3200000e+002  7.5000000e+002  7.5000000e+002  7.5900000e+002  7.5900000e+002  7.5000000e+002  7.4700000e+002  7.4400000e+002  7.5900000e+002  7.5900000e+002  7.6500000e+002  7.6500000e+002  7.5300000e+002  7.5000000e+002  7.4100000e+002  7.5000000e+002  7.5900000e+002  7.4100000e+002  7.4100000e+002  7.2600000e+002  7.4100000e+002  7.4400000e+002  7.3800000e+002  7.4400000e+002  7.2300000e+002  6.9000000e+002  7.2600000e+002  7.2900000e+002  7.1700000e+002  7.0500000e+002  7.1100000e+002  7.2000000e+002  7.1700000e+002  7.2600000e+002  7.4100000e+002  7.2600000e+002  7.2900000e+002  7.2300000e+002  7.2900000e+002  7.4400000e+002  7.5900000e+002  7.7700000e+002  7.5600000e+002  7.6800000e+002  7.8600000e+002  7.7400000e+002  7.6800000e+002  7.6200000e+002  7.6200000e+002  7.4100000e+002  7.3200000e+002  7.4700000e+002  7.2900000e+002  7.2600000e+002  7.3200000e+002  7.1400000e+002  7.2600000e+002  7.1400000e+002  7.3500000e+002  7.4400000e+002  7.3800000e+002  7.5300000e+002  7.4100000e+002  7.5000000e+002  7.7700000e+002  7.6200000e+002  7.6800000e+002  7.5300000e+002  7.3800000e+002  7.5000000e+002  7.5000000e+002  7.5000000e+002  7.5000000e+002  7.4700000e+002  7.2000000e+002  7.2600000e+002  7.4400000e+002  7.3800000e+002  7.3200000e+002  7.2300000e+002  7.2300000e+002  7.3800000e+002  7.2600000e+002  7.3500000e+002  7.2600000e+002  6.9600000e+002  7.0800000e+002  6.8700000e+002  6.8700000e+002  7.1100000e+002  7.0200000e+002  7.2000000e+002  7.3800000e+002  7.1100000e+002  7.4100000e+002  7.2900000e+002  7.5300000e+002  7.6800000e+002  7.4100000e+002  7.3500000e+002  7.3800000e+002  7.5000000e+002  7.5600000e+002  7.4100000e+002  7.6200000e+002  7.5000000e+002  7.4700000e+002  7.5600000e+002  7.4700000e+002  7.5600000e+002  7.4100000e+002  7.3200000e+002  7.2600000e+002  7.2000000e+002  7.4400000e+002  7.3800000e+002  7.5000000e+002  7.4400000e+002  7.3200000e+002  7.6200000e+002  7.5600000e+002  7.3200000e+002  7.4100000e+002  7.2600000e+002  7.3500000e+002  7.2300000e+002  7.2300000e+002  7.0800000e+002  6.9900000e+002  6.9000000e+002  6.8400000e+002  6.6900000e+002  6.8700000e+002  7.0200000e+002  7.1700000e+002  7.4400000e+002  7.4400000e+002  7.7100000e+002  7.7400000e+002  7.8000000e+002  7.8000000e+002  7.5000000e+002  7.6500000e+002  7.5600000e+002  7.4100000e+002  7.5900000e+002  7.4100000e+002  7.2900000e+002  7.0800000e+002  7.0500000e+002  7.0500000e+002  6.9000000e+002  6.9600000e+002  6.9900000e+002  6.8700000e+002  6.9900000e+002  6.9600000e+002  7.0500000e+002  7.1700000e+002  7.1400000e+002  7.2300000e+002  7.1100000e+002  7.0500000e+002  7.1700000e+002  7.0500000e+002  7.0500000e+002  7.0800000e+002  6.8700000e+002  6.9300000e+002  6.9600000e+002  7.1100000e+002  7.2300000e+002  7.1100000e+002  7.0800000e+002  7.1100000e+002  6.9900000e+002  7.0500000e+002  7.0500000e+002  7.0200000e+002  6.9900000e+002  6.8400000e+002  6.8400000e+002  6.8400000e+002  6.7200000e+002  6.9000000e+002  6.8400000e+002  6.8100000e+002  6.8100000e+002  6.6900000e+002  6.6900000e+002  6.8700000e+002  6.8100000e+002  6.9300000e+002  6.9300000e+002  6.7200000e+002  6.9600000e+002  6.9300000e+002  6.8700000e+002  7.1100000e+002  7.0500000e+002  7.0500000e+002  7.0200000e+002  6.9000000e+002  7.1700000e+002  7.0800000e+002  7.2000000e+002  7.2900000e+002  7.1400000e+002  7.2000000e+002  7.1100000e+002  7.0800000e+002  7.1700000e+002  6.9900000e+002  6.9300000e+002  6.9600000e+002  6.8700000e+002  6.9600000e+002  6.9900000e+002  6.9900000e+002  7.0800000e+002  6.9600000e+002  7.0200000e+002  7.2600000e+002  7.2300000e+002  7.4700000e+002  7.6200000e+002  7.7100000e+002  7.6500000e+002  7.4400000e+002  7.5300000e+002  7.4700000e+002  7.4400000e+002  7.5600000e+002  7.4400000e+002  7.5000000e+002  7.4100000e+002  7.5300000e+002  7.5900000e+002  7.4400000e+002  7.6500000e+002  7.6500000e+002  7.6800000e+002  7.7700000e+002  7.8000000e+002  7.9200000e+002  7.6800000e+002  7.6500000e+002  7.5300000e+002  7.5000000e+002  7.4700000e+002  7.1700000e+002  7.2900000e+002  7.1400000e+002  7.0800000e+002  7.1400000e+002  7.1100000e+002  7.1100000e+002  7.1100000e+002  7.0500000e+002  7.3800000e+002  7.3200000e+002  7.5300000e+002  7.7700000e+002  7.6200000e+002  7.7400000e+002  7.4700000e+002  7.5900000e+002  7.5300000e+002  7.5000000e+002  7.4400000e+002  7.2300000e+002  7.2300000e+002  7.3800000e+002  7.4100000e+002  7.5900000e+002  7.4100000e+002  7.3200000e+002  7.4100000e+002  7.4100000e+002  7.6500000e+002  7.5900000e+002  7.5300000e+002  7.4700000e+002  7.6200000e+002  7.7400000e+002  7.6500000e+002  7.6500000e+002  7.6500000e+002  7.6200000e+002  7.6200000e+002  7.7100000e+002  7.8000000e+002  7.9200000e+002  7.9800000e+002  7.8000000e+002  7.8600000e+002  7.7700000e+002  7.9200000e+002  7.7700000e+002  7.5900000e+002  7.5900000e+002  7.6200000e+002  7.5900000e+002  7.1100000e+002  7.3800000e+002  7.2600000e+002  7.1700000e+002  7.2300000e+002  7.3500000e+002  7.2900000e+002  7.5000000e+002  7.3200000e+002  7.4100000e+002  7.3200000e+002  7.3800000e+002  7.5000000e+002  7.3200000e+002  7.2000000e+002  7.2600000e+002  7.2000000e+002  7.2600000e+002  7.2000000e+002  7.2300000e+002  7.1400000e+002  6.9900000e+002  6.9900000e+002  6.8400000e+002  6.8400000e+002  6.9600000e+002  6.7500000e+002  6.8700000e+002  7.0200000e+002  7.0200000e+002  7.1400000e+002  7.2300000e+002  7.3500000e+002  7.3500000e+002  7.2900000e+002  7.3800000e+002  7.2900000e+002  7.2600000e+002  7.4700000e+002  7.2600000e+002  7.1400000e+002  7.2000000e+002  7.2300000e+002  7.1700000e+002  7.2000000e+002  7.2600000e+002  7.2300000e+002  7.0500000e+002  7.2900000e+002  7.2000000e+002  7.3500000e+002  7.5000000e+002  7.6500000e+002  7.7400000e+002  7.8000000e+002  7.8900000e+002  7.9800000e+002  7.9800000e+002  8.1600000e+002  7.8600000e+002  7.8600000e+002  7.9500000e+002  7.9200000e+002  7.8600000e+002  7.5600000e+002  7.6500000e+002  7.4400000e+002  7.5600000e+002  7.5600000e+002  7.3500000e+002  7.5000000e+002  7.5000000e+002  7.4400000e+002  7.5900000e+002  7.5900000e+002  7.5900000e+002  7.3800000e+002  7.3200000e+002  7.5300000e+002  7.5300000e+002  7.6500000e+002  7.8300000e+002  7.8600000e+002  7.6800000e+002  7.8300000e+002  7.8600000e+002  7.8000000e+002  7.9200000e+002  7.8900000e+002  7.7400000e+002  7.7700000e+002  7.8000000e+002  7.8300000e+002  7.8000000e+002  7.7700000e+002  7.6800000e+002  7.6200000e+002  7.7700000e+002  7.6500000e+002  7.7100000e+002  7.5300000e+002  7.3500000e+002  7.5600000e+002  7.5600000e+002  7.5900000e+002  7.6800000e+002  7.6200000e+002  7.6500000e+002  7.5600000e+002  7.8300000e+002  7.7100000e+002  7.7700000e+002  7.7400000e+002  7.6200000e+002  7.5900000e+002  7.5900000e+002  7.6800000e+002  7.4400000e+002  7.3500000e+002  7.3800000e+002  7.0800000e+002  7.0800000e+002  7.0800000e+002  6.9300000e+002  6.9900000e+002  6.9000000e+002  6.8700000e+002  7.0800000e+002  7.0800000e+002  7.2000000e+002  7.1700000e+002  7.1700000e+002  7.2000000e+002  7.2600000e+002  7.3200000e+002  7.5000000e+002  7.6800000e+002  7.7100000e+002  7.5600000e+002  7.8900000e+002  7.9200000e+002  7.8600000e+002  7.9800000e+002  7.7100000e+002  7.7100000e+002  7.5900000e+002  7.6800000e+002  7.8600000e+002  7.8000000e+002  7.9800000e+002  7.8300000e+002  8.0400000e+002  8.0700000e+002  8.0100000e+002  8.1300000e+002  7.9200000e+002  7.8900000e+002  7.8600000e+002  7.9800000e+002  7.9500000e+002  7.8000000e+002  7.6800000e+002  7.5900000e+002  7.6200000e+002  7.5900000e+002  7.6800000e+002  7.5900000e+002  7.4100000e+002  7.3800000e+002  7.3800000e+002  7.4100000e+002  7.4400000e+002  7.3500000e+002  7.3500000e+002  7.3800000e+002  7.5000000e+002  7.8000000e+002  7.8600000e+002  8.0100000e+002  7.9200000e+002  8.0100000e+002  8.1300000e+002  8.2800000e+002  8.1600000e+002  7.9200000e+002  8.0400000e+002  7.8900000e+002  7.9800000e+002  7.8000000e+002  7.7100000e+002  7.6200000e+002  7.5300000e+002  7.5900000e+002  7.4400000e+002  7.2900000e+002  7.3800000e+002  7.2000000e+002  7.3800000e+002  7.2600000e+002  7.4100000e+002  7.6200000e+002  7.6500000e+002  7.7700000e+002  7.7700000e+002  7.7700000e+002  7.8900000e+002  7.8600000e+002  7.9500000e+002  7.7400000e+002  7.5600000e+002  7.4400000e+002  7.5000000e+002  7.5600000e+002  7.4100000e+002  7.4100000e+002  7.2300000e+002  7.2900000e+002  7.3800000e+002  7.4400000e+002  7.5900000e+002  7.5000000e+002  7.4400000e+002  7.4700000e+002  7.2900000e+002  7.4400000e+002  7.3500000e+002  7.2300000e+002  7.2000000e+002  6.9000000e+002  6.9600000e+002  6.9900000e+002  7.0200000e+002  7.0800000e+002  7.1400000e+002  7.1100000e+002  7.1700000e+002  7.2300000e+002  7.4400000e+002  7.3800000e+002  7.5600000e+002  7.5600000e+002  7.3800000e+002  7.5900000e+002  7.4700000e+002  7.3800000e+002  7.4400000e+002  7.0800000e+002  7.0500000e+002  6.9600000e+002  6.8700000e+002  7.0500000e+002  6.9600000e+002  6.9600000e+002  6.9900000e+002  6.9600000e+002  7.1400000e+002  7.2000000e+002  7.2600000e+002  7.5000000e+002  7.3800000e+002  7.2600000e+002  7.3800000e+002  7.4100000e+002  7.5300000e+002  7.3200000e+002  7.4100000e+002  7.4100000e+002  7.1400000e+002  7.3500000e+002  7.3500000e+002  7.4100000e+002  7.4100000e+002  7.1400000e+002  7.2600000e+002  7.3500000e+002  7.4700000e+002  7.5300000e+002  7.3800000e+002  7.5000000e+002  7.5000000e+002  7.5900000e+002  7.6500000e+002  7.5900000e+002  7.6500000e+002  7.4100000e+002  7.5300000e+002  7.5900000e+002  7.5300000e+002  7.6800000e+002  7.5300000e+002  7.3500000e+002  7.2900000e+002  7.1700000e+002  7.2300000e+002  7.2300000e+002  7.2600000e+002  7.3200000e+002  7.2000000e+002  7.2900000e+002  7.2900000e+002  7.5300000e+002  7.5600000e+002  7.4700000e+002  7.5000000e+002  7.2900000e+002  7.3500000e+002  7.5300000e+002  7.2600000e+002  7.3500000e+002  7.2600000e+002  7.1400000e+002  7.2300000e+002  7.2300000e+002  7.2600000e+002  7.2600000e+002  7.2600000e+002  7.2900000e+002  7.2300000e+002  7.3800000e+002  7.4400000e+002  7.2600000e+002  7.4400000e+002  7.1400000e+002  7.0500000e+002  7.2000000e+002  7.0500000e+002  7.1400000e+002  7.0500000e+002  6.9900000e+002  6.9900000e+002  6.8700000e+002  6.9600000e+002  6.9900000e+002  6.7500000e+002  6.8400000e+002  6.6600000e+002  6.6000000e+002  6.8100000e+002  6.6900000e+002  6.7200000e+002  6.8400000e+002  6.7200000e+002  6.7800000e+002  6.7500000e+002  6.7200000e+002  6.9300000e+002  7.0500000e+002  7.0800000e+002  7.1400000e+002  6.9900000e+002  7.1700000e+002  7.2600000e+002  7.1100000e+002  7.2900000e+002  7.1400000e+002  7.0200000e+002  7.1700000e+002  7.0200000e+002  7.1400000e+002  7.2300000e+002  7.0500000e+002  7.1400000e+002  6.9600000e+002  6.9900000e+002  7.0800000e+002  6.9900000e+002  7.1400000e+002  6.9900000e+002  6.8100000e+002  7.0800000e+002  7.0200000e+002  7.2000000e+002  7.2900000e+002  7.3200000e+002  7.3200000e+002  7.2300000e+002  7.2000000e+002  7.3800000e+002  7.2000000e+002  7.3200000e+002  7.1700000e+002  6.9600000e+002  7.0500000e+002  6.9900000e+002  7.1100000e+002  7.1400000e+002  7.0800000e+002  7.1400000e+002  7.0800000e+002  7.0200000e+002  7.1400000e+002  7.1400000e+002  7.2300000e+002  7.1700000e+002  7.0200000e+002  7.1100000e+002  7.1400000e+002  7.1100000e+002  7.1700000e+002  7.1400000e+002  7.2000000e+002  7.1700000e+002  7.1700000e+002  7.2000000e+002  7.2300000e+002  7.2000000e+002  7.0500000e+002  7.1400000e+002  7.2600000e+002  7.2900000e+002  7.3800000e+002  7.6200000e+002  7.5600000e+002  7.6800000e+002  7.5900000e+002  7.6800000e+002  7.6800000e+002  7.5300000e+002  7.5900000e+002  7.3200000e+002  7.2600000e+002  7.3200000e+002  7.2000000e+002  7.4700000e+002  7.3800000e+002  7.4100000e+002  7.3800000e+002  7.2600000e+002  7.4700000e+002  7.3800000e+002  7.2600000e+002  7.2600000e+002  7.0200000e+002  7.2000000e+002  7.1400000e+002  7.2600000e+002  7.2900000e+002  7.1400000e+002  7.2600000e+002  7.2000000e+002  7.2300000e+002  7.3200000e+002  7.2000000e+002  7.1700000e+002  7.1700000e+002  7.1400000e+002  7.2300000e+002  7.1700000e+002  7.3200000e+002  7.2900000e+002  7.0800000e+002  7.2000000e+002  7.2000000e+002  7.2000000e+002  7.2000000e+002  7.2300000e+002  7.2000000e+002  7.1100000e+002  7.1100000e+002  7.2900000e+002  7.2000000e+002  6.8400000e+002  7.1400000e+002  6.7800000e+002  6.8100000e+002  6.7800000e+002  6.9300000e+002  6.9600000e+002  7.0800000e+002  7.1700000e+002  7.0800000e+002  6.9000000e+002  7.1700000e+002  7.0500000e+002  6.9900000e+002  7.0500000e+002  7.0500000e+002  6.9300000e+002  7.2600000e+002  7.1700000e+002  7.3800000e+002  7.4400000e+002  7.3500000e+002  7.3200000e+002  7.1400000e+002  7.2000000e+002  7.2000000e+002  7.1400000e+002  7.0800000e+002  7.0200000e+002  7.0200000e+002  7.0500000e+002  6.9600000e+002  7.1100000e+002  6.9900000e+002  6.9900000e+002  7.1700000e+002  7.1700000e+002  7.3200000e+002  7.3500000e+002  7.2900000e+002  7.6200000e+002  7.5300000e+002  7.5000000e+002  7.7400000e+002  7.8300000e+002  7.7700000e+002  7.7700000e+002  7.9200000e+002  7.5600000e+002  7.6800000e+002  7.7700000e+002  7.5600000e+002  7.6200000e+002  7.5000000e+002  7.3500000e+002  7.3500000e+002  7.3500000e+002  7.3500000e+002  7.2300000e+002  7.2600000e+002  7.2300000e+002  7.2000000e+002  7.3800000e+002  7.1400000e+002  7.1100000e+002  7.2600000e+002  7.0800000e+002  7.2600000e+002  7.4400000e+002  7.4100000e+002  7.6200000e+002  7.5000000e+002  7.4700000e+002  7.4700000e+002  7.4400000e+002  7.4400000e+002  7.3500000e+002  7.2600000e+002  7.1100000e+002  7.1100000e+002  7.2300000e+002  7.1700000e+002  7.2000000e+002  7.3200000e+002  7.2600000e+002  7.4100000e+002  7.2600000e+002  7.4700000e+002  7.6200000e+002  7.3500000e+002  7.3500000e+002  7.2900000e+002  7.2600000e+002  7.3500000e+002  7.2900000e+002  7.2300000e+002  6.9900000e+002  7.0500000e+002  7.0800000e+002  7.0800000e+002  7.0800000e+002  7.1400000e+002  7.1100000e+002  7.2000000e+002  7.0500000e+002  7.0800000e+002  7.1700000e+002  7.0800000e+002  7.2600000e+002  7.2000000e+002  7.4700000e+002  7.7400000e+002  7.7100000e+002  7.8600000e+002  7.7400000e+002  7.7400000e+002  7.6500000e+002  7.4400000e+002  7.5300000e+002  7.3500000e+002  7.3200000e+002  7.2000000e+002  7.1700000e+002  7.3500000e+002  7.3200000e+002  7.5600000e+002  7.8000000e+002  7.7700000e+002  8.0400000e+002  7.9800000e+002  8.1000000e+002  8.1600000e+002  7.9500000e+002  8.1300000e+002  7.9800000e+002  7.9500000e+002  8.0400000e+002  8.1300000e+002  8.1000000e+002  8.1000000e+002  8.1300000e+002  8.1300000e+002  8.1900000e+002  8.0700000e+002  7.8600000e+002  7.8600000e+002  7.8900000e+002  7.9200000e+002  7.8900000e+002  7.9200000e+002  7.8900000e+002  7.8900000e+002  7.8600000e+002  7.9800000e+002  8.1600000e+002  8.0400000e+002  7.9800000e+002  7.8300000e+002  7.8900000e+002  8.0700000e+002  7.9800000e+002  8.0100000e+002  7.6800000e+002  7.6200000e+002  7.6500000e+002  7.7400000e+002  7.8300000e+002  7.7100000e+002  7.8000000e+002  7.5600000e+002  7.5300000e+002  7.5000000e+002  7.4400000e+002  7.6200000e+002  7.4700000e+002  7.3500000e+002  7.5900000e+002  7.6500000e+002  7.7100000e+002  7.5300000e+002  7.5600000e+002  7.5000000e+002  7.6200000e+002  7.7400000e+002  7.7100000e+002  7.8600000e+002  7.8300000e+002  7.7400000e+002  7.9200000e+002  7.8600000e+002  7.8300000e+002  7.8300000e+002  7.8000000e+002  7.7400000e+002  7.5600000e+002  7.8000000e+002  7.5900000e+002  7.6500000e+002  7.4400000e+002  7.4700000e+002  7.6500000e+002  7.8600000e+002  8.1600000e+002  8.4300000e+002  8.4300000e+002  8.2800000e+002  8.5200000e+002  8.4900000e+002  8.3400000e+002  8.3100000e+002  8.0100000e+002  7.9200000e+002  7.8600000e+002  7.8900000e+002  7.7400000e+002  7.4700000e+002  7.5300000e+002  7.3800000e+002  7.3500000e+002  7.4100000e+002  7.3800000e+002  7.3500000e+002  7.2600000e+002  7.3500000e+002  7.4100000e+002  7.3800000e+002  7.6200000e+002  7.5000000e+002  7.4700000e+002  7.5000000e+002  7.5600000e+002  7.6800000e+002  7.4700000e+002  7.6200000e+002  7.4400000e+002  7.2600000e+002  7.5300000e+002  7.5300000e+002  7.5000000e+002  7.5300000e+002  7.6200000e+002  7.5300000e+002  7.5000000e+002  7.7700000e+002  7.6200000e+002  7.6200000e+002  7.5900000e+002  7.3500000e+002  7.4100000e+002  7.3500000e+002  7.4100000e+002  7.5000000e+002  7.2900000e+002  7.3800000e+002  7.3800000e+002  7.3800000e+002  7.5000000e+002  7.4400000e+002  7.5900000e+002  7.4700000e+002  7.4100000e+002  7.6800000e+002  7.6200000e+002  7.6200000e+002  7.6500000e+002  7.6200000e+002  7.5300000e+002  7.4700000e+002  7.6800000e+002  7.7400000e+002  7.7100000e+002  7.6200000e+002  7.6200000e+002  7.8000000e+002  7.6800000e+002  7.8000000e+002  7.8300000e+002  7.6500000e+002  7.6200000e+002  7.4700000e+002  7.7400000e+002  7.6200000e+002  7.5900000e+002  7.4700000e+002  7.4100000e+002  7.5000000e+002  7.3500000e+002  7.5000000e+002  7.4100000e+002  7.2300000e+002  7.2300000e+002  7.1700000e+002  7.2300000e+002  7.2300000e+002  7.0200000e+002  6.9900000e+002  6.9000000e+002  6.8400000e+002  7.0800000e+002  7.0200000e+002  7.0200000e+002  7.0800000e+002  6.9600000e+002  7.1400000e+002  7.1400000e+002  7.1400000e+002  7.2300000e+002  7.0800000e+002  6.9900000e+002  7.0800000e+002  6.9600000e+002  7.0500000e+002  7.0500000e+002  7.1100000e+002  7.2300000e+002  7.0200000e+002  7.1400000e+002  7.3800000e+002  7.5600000e+002  7.7700000e+002  7.7700000e+002  7.7400000e+002  7.6800000e+002  7.6800000e+002  7.7100000e+002  7.5600000e+002  7.5300000e+002  7.4400000e+002  7.2300000e+002  7.4100000e+002  7.4100000e+002  7.5900000e+002  7.5300000e+002  7.3500000e+002  7.3500000e+002  7.3200000e+002  7.4400000e+002  7.3200000e+002  7.1700000e+002  7.1100000e+002  7.0200000e+002  7.0500000e+002  7.1400000e+002  7.0800000e+002  7.1100000e+002  7.0200000e+002  6.9900000e+002  6.9600000e+002  6.8400000e+002  6.9300000e+002  7.1100000e+002  6.9900000e+002  7.1400000e+002  7.0800000e+002  7.1400000e+002  7.1400000e+002  7.1400000e+002  7.2600000e+002  7.1100000e+002  6.8700000e+002  7.0500000e+002  6.8700000e+002  6.8100000e+002  6.9000000e+002  6.8100000e+002  6.8100000e+002  6.7200000e+002  6.6300000e+002  6.7500000e+002  6.6000000e+002  6.6300000e+002  6.6600000e+002  6.5100000e+002  6.4800000e+002  6.6000000e+002  6.5400000e+002  6.6000000e+002  6.6600000e+002  6.6300000e+002  6.6300000e+002  6.6900000e+002  6.6300000e+002  6.7500000e+002  6.7500000e+002  6.8700000e+002  7.0200000e+002  6.8100000e+002  6.9000000e+002  7.1100000e+002  7.0800000e+002  7.1700000e+002  7.0200000e+002  7.1100000e+002  7.1100000e+002  6.9900000e+002  7.2000000e+002  7.4100000e+002  7.4100000e+002  7.5300000e+002  7.1700000e+002  7.2300000e+002  7.2300000e+002  7.1100000e+002  7.2300000e+002  7.1700000e+002  7.0500000e+002  7.2900000e+002  7.2900000e+002  7.4700000e+002  7.5300000e+002  7.4700000e+002  7.5900000e+002  7.3200000e+002  7.5000000e+002  7.5300000e+002  7.4700000e+002  7.4400000e+002  7.2900000e+002  7.1700000e+002  7.1700000e+002  7.0500000e+002  7.2000000e+002  7.1400000e+002  7.1100000e+002  7.0800000e+002  6.8100000e+002  6.8700000e+002  6.9300000e+002  6.9300000e+002  6.9600000e+002  6.9000000e+002  6.9600000e+002  7.0800000e+002  7.2000000e+002  7.3200000e+002  7.5900000e+002  7.5900000e+002  7.5600000e+002  7.3800000e+002  7.5000000e+002  7.3500000e+002  7.2900000e+002  7.3800000e+002  7.0500000e+002  7.1700000e+002  7.0500000e+002  6.9900000e+002  7.0800000e+002  7.0800000e+002  7.0800000e+002  7.0500000e+002  6.9600000e+002  7.1400000e+002  7.2000000e+002  7.2300000e+002  7.5000000e+002  7.3500000e+002  7.5600000e+002  7.6800000e+002  7.6200000e+002  7.8300000e+002  7.8000000e+002  7.7400000e+002  7.5300000e+002  7.4400000e+002  7.6200000e+002  7.4100000e+002  7.5000000e+002  7.3500000e+002  7.2300000e+002  7.1700000e+002  7.1100000e+002  7.2300000e+002  7.2600000e+002  7.2300000e+002  7.1100000e+002  7.0500000e+002  7.2000000e+002  7.2600000e+002  7.2900000e+002  7.2600000e+002  7.2300000e+002  7.1700000e+002  7.2300000e+002  7.0200000e+002  7.4400000e+002  7.5300000e+002  7.5900000e+002  7.7400000e+002  7.5000000e+002  7.7400000e+002  7.5900000e+002  7.4100000e+002  7.5000000e+002  7.2900000e+002  7.3800000e+002  7.2900000e+002  7.2600000e+002  7.4100000e+002  7.2000000e+002  7.2900000e+002  7.3800000e+002  7.3800000e+002  7.6200000e+002  7.5600000e+002  7.5900000e+002  7.5300000e+002  7.4400000e+002  7.4400000e+002  7.2300000e+002  7.4100000e+002  7.3500000e+002  7.2000000e+002  7.3200000e+002  7.1700000e+002  7.2900000e+002  7.1700000e+002  7.2600000e+002  7.2600000e+002  7.0800000e+002  7.0200000e+002  6.9900000e+002  6.9900000e+002  7.0200000e+002  6.9000000e+002  6.9000000e+002  6.9600000e+002  6.8100000e+002  6.9900000e+002  7.2000000e+002  7.1700000e+002  7.3200000e+002  7.2900000e+002  7.4100000e+002  7.4100000e+002  7.6200000e+002  7.8000000e+002  7.6800000e+002  7.8000000e+002  7.8600000e+002  7.6800000e+002  7.6800000e+002  7.5000000e+002  7.5600000e+002  7.4400000e+002  7.1100000e+002  7.3800000e+002  7.1700000e+002  7.1400000e+002  7.1400000e+002  7.0500000e+002  7.0800000e+002  7.0800000e+002  6.9600000e+002  7.1700000e+002  7.0800000e+002  6.9900000e+002  7.0800000e+002  7.0500000e+002  7.1400000e+002  7.1100000e+002  7.0800000e+002  7.2000000e+002  6.9600000e+002  7.1700000e+002  7.0200000e+002  7.0200000e+002  7.2000000e+002  7.0800000e+002  6.9900000e+002  7.0800000e+002  6.9600000e+002  6.9900000e+002  6.9300000e+002  6.9600000e+002  6.9300000e+002  6.9600000e+002  6.9000000e+002  6.9900000e+002  7.0500000e+002  7.2000000e+002  7.1700000e+002  7.1400000e+002  7.1700000e+002  6.9000000e+002  6.9000000e+002  7.0200000e+002  6.8100000e+002  6.9000000e+002  6.7800000e+002  6.5400000e+002  6.6300000e+002  6.5700000e+002  6.5400000e+002  6.6600000e+002  6.5700000e+002  6.5400000e+002  6.5700000e+002  6.5400000e+002  6.7800000e+002  6.8100000e+002  6.7200000e+002  6.7500000e+002  6.6000000e+002  6.5400000e+002  6.7800000e+002  6.7200000e+002  6.8400000e+002  7.0500000e+002  6.9000000e+002  6.9900000e+002  7.2000000e+002  7.2300000e+002  7.1400000e+002  7.2000000e+002  7.1700000e+002  7.0200000e+002  6.8700000e+002  6.8400000e+002  6.7500000e+002  6.6300000e+002  6.7200000e+002  6.7800000e+002  6.8100000e+002  6.9000000e+002  6.7800000e+002  6.9300000e+002  7.0500000e+002  6.9900000e+002  6.9300000e+002  6.9900000e+002  6.9000000e+002  6.9900000e+002  6.9900000e+002  7.0200000e+002  7.0500000e+002  6.9600000e+002  7.0800000e+002  7.2300000e+002  7.3800000e+002  7.5600000e+002  7.6500000e+002  7.7700000e+002  7.5000000e+002  7.5600000e+002  7.7700000e+002  7.4700000e+002  7.6200000e+002  7.5000000e+002  7.2300000e+002  7.2900000e+002  7.4400000e+002  7.7100000e+002  7.6500000e+002  7.9200000e+002  7.9800000e+002  7.9800000e+002  8.2500000e+002  8.2200000e+002  8.2200000e+002  8.0700000e+002  7.9800000e+002  7.8600000e+002  7.8600000e+002  7.9200000e+002  7.6800000e+002  7.5900000e+002  7.5600000e+002  7.5300000e+002  7.6200000e+002  7.5300000e+002  7.6800000e+002  7.4700000e+002  7.3500000e+002  7.4700000e+002  7.3500000e+002  8.3400000e+002  7.5300000e+002  7.4700000e+002  7.3500000e+002  7.5000000e+002  7.6800000e+002  7.6200000e+002  7.7100000e+002  7.6500000e+002  7.6500000e+002  7.6500000e+002  7.7100000e+002  7.7700000e+002  7.5900000e+002  7.6800000e+002  7.6500000e+002  7.6200000e+002  7.7400000e+002  7.7400000e+002  7.7700000e+002  7.6500000e+002  7.8300000e+002  7.8300000e+002  7.8000000e+002  7.9200000e+002  7.8300000e+002  7.8300000e+002  7.8000000e+002  7.8000000e+002  7.8000000e+002  7.6500000e+002  7.7100000e+002  7.5600000e+002  7.5900000e+002  7.3500000e+002  7.3800000e+002  7.5300000e+002  7.5000000e+002  7.5600000e+002  7.6800000e+002  7.5600000e+002  7.7700000e+002  7.6200000e+002  7.8300000e+002  7.6800000e+002  7.4400000e+002  7.4100000e+002  7.6500000e+002  7.6800000e+002  7.5900000e+002  7.5000000e+002  7.5300000e+002  7.5000000e+002  7.5000000e+002  7.4400000e+002  7.5300000e+002  7.5600000e+002  7.4700000e+002  7.6800000e+002  7.6500000e+002  7.7100000e+002  7.6500000e+002  7.6500000e+002  7.5900000e+002  7.4400000e+002  7.6200000e+002  7.5600000e+002  7.5600000e+002  7.5600000e+002  7.3200000e+002  7.5600000e+002  7.6500000e+002  7.7100000e+002  7.8900000e+002  7.7400000e+002  7.8600000e+002  7.8300000e+002  8.0400000e+002  8.1000000e+002  8.0700000e+002  8.1600000e+002  7.8300000e+002  7.9800000e+002  7.9800000e+002  7.9200000e+002  7.7700000e+002  7.6500000e+002  7.6200000e+002  7.4700000e+002  7.4700000e+002  7.4100000e+002  7.3500000e+002  7.3500000e+002  7.1400000e+002  7.3800000e+002  7.4100000e+002  7.3800000e+002  7.4700000e+002  7.4100000e+002  7.5300000e+002  7.5600000e+002  7.5000000e+002  7.5300000e+002  7.3800000e+002  7.3500000e+002  7.3200000e+002  7.2600000e+002  7.2600000e+002  7.2300000e+002  7.2300000e+002  7.3500000e+002  7.1700000e+002  7.2000000e+002  7.1100000e+002  7.1100000e+002  7.2300000e+002  7.0500000e+002  7.0500000e+002  7.0200000e+002  6.9000000e+002  6.9600000e+002  6.7800000e+002  6.8400000e+002  6.8700000e+002  6.6900000e+002  6.7800000e+002  6.9000000e+002  6.9300000e+002  7.1100000e+002  6.9600000e+002  6.9300000e+002  7.0200000e+002  6.9300000e+002  7.0800000e+002  7.1700000e+002  7.0500000e+002  7.1100000e+002  6.9300000e+002  7.0200000e+002  7.0200000e+002  6.8700000e+002  7.0200000e+002  6.9300000e+002  6.8100000e+002  6.9000000e+002  6.6600000e+002  6.7500000e+002  6.8700000e+002  6.6600000e+002  6.6300000e+002  6.7500000e+002  6.7200000e+002  6.6900000e+002  6.7800000e+002  6.7800000e+002  6.9300000e+002  6.9600000e+002  7.0500000e+002  7.1400000e+002  7.2300000e+002  7.4100000e+002  7.5000000e+002  7.4100000e+002  7.4700000e+002  7.4400000e+002  7.4100000e+002  7.3800000e+002  7.5000000e+002  7.4700000e+002  7.2300000e+002  7.2300000e+002  7.3500000e+002  7.2600000e+002  7.3800000e+002  7.4100000e+002  7.2000000e+002  7.3200000e+002  7.1700000e+002  7.2300000e+002  7.2900000e+002  7.3500000e+002  7.2300000e+002  7.1400000e+002  7.2600000e+002  7.2000000e+002  7.2900000e+002  7.2900000e+002  7.2900000e+002  7.3500000e+002  7.2900000e+002  7.4700000e+002  7.5000000e+002  7.5000000e+002  7.5900000e+002  7.5900000e+002  7.5000000e+002  7.3200000e+002  7.3500000e+002  7.2600000e+002  7.4100000e+002  7.2900000e+002  7.3800000e+002  7.2000000e+002  7.3200000e+002  7.3200000e+002  7.4100000e+002  7.3500000e+002  7.1100000e+002  7.1100000e+002  7.2900000e+002  7.2600000e+002  7.4100000e+002  7.3500000e+002  7.3200000e+002  7.5000000e+002  7.4100000e+002  7.7400000e+002  7.8600000e+002  7.9800000e+002  8.0100000e+002  7.7700000e+002  7.7100000e+002  7.7100000e+002  7.6500000e+002  7.5300000e+002  7.5900000e+002  7.5300000e+002  7.4400000e+002  7.7400000e+002  7.6800000e+002  7.6500000e+002  7.7700000e+002  7.3500000e+002  7.5000000e+002  7.5900000e+002  7.4100000e+002  7.5900000e+002  7.4700000e+002  7.4100000e+002  7.5000000e+002  7.5600000e+002  7.4700000e+002  7.4700000e+002  7.3500000e+002  7.0800000e+002  7.0800000e+002  7.0200000e+002  6.9900000e+002  7.2600000e+002  7.1700000e+002  7.0500000e+002  7.1700000e+002  7.0500000e+002  7.1100000e+002  7.2300000e+002  7.2000000e+002  7.3500000e+002  7.2000000e+002  7.1700000e+002  7.3500000e+002  7.2600000e+002  7.3200000e+002  7.2000000e+002  7.0800000e+002  7.1400000e+002  7.1100000e+002  7.0500000e+002  7.1100000e+002  7.0800000e+002  6.9900000e+002  7.0500000e+002  7.2300000e+002  7.5300000e+002  7.5300000e+002  7.5900000e+002  7.6800000e+002  7.6800000e+002  7.8300000e+002  7.8900000e+002  7.9500000e+002  7.7400000e+002  7.5600000e+002  7.5600000e+002  7.4700000e+002  7.5900000e+002  7.4700000e+002  7.4700000e+002  7.3500000e+002  7.1700000e+002  7.2000000e+002  7.0800000e+002  7.0200000e+002  7.1700000e+002  7.0200000e+002  7.2900000e+002  7.3800000e+002  7.4700000e+002  7.5900000e+002  7.6200000e+002  7.8000000e+002  7.5300000e+002  7.6500000e+002  7.8000000e+002  7.5900000e+002  7.9200000e+002  7.7700000e+002  7.6500000e+002  7.6500000e+002  7.8000000e+002  7.8300000e+002  7.7700000e+002  7.9800000e+002  7.7400000e+002  7.7100000e+002  7.6500000e+002  7.8000000e+002  7.6800000e+002  7.5600000e+002  7.5000000e+002  7.5600000e+002  7.7700000e+002  7.5900000e+002  7.7700000e+002  7.7400000e+002  7.5600000e+002  7.8000000e+002  7.8300000e+002  7.7400000e+002  7.8300000e+002  7.7700000e+002  7.7100000e+002  7.7700000e+002  7.9500000e+002  7.6800000e+002  7.8600000e+002  7.6200000e+002  7.5900000e+002  7.7100000e+002  7.6200000e+002  7.4400000e+002  7.5300000e+002  7.2900000e+002  7.2600000e+002  7.2600000e+002  7.4100000e+002  7.3200000e+002  7.4700000e+002  7.7400000e+002  7.6200000e+002  7.9200000e+002  8.0100000e+002  7.9800000e+002  8.1900000e+002  7.8600000e+002  7.8000000e+002  7.8000000e+002  7.8900000e+002  7.6800000e+002  7.7100000e+002  7.8000000e+002  7.5900000e+002  7.5600000e+002  7.6500000e+002  7.5600000e+002  7.4700000e+002  7.3500000e+002  7.5000000e+002  7.4100000e+002  7.6200000e+002  7.7700000e+002  7.6200000e+002  7.8600000e+002  7.7400000e+002  7.9500000e+002  8.1600000e+002  8.0400000e+002  8.0100000e+002  8.1000000e+002  8.0700000e+002  8.0700000e+002  8.2200000e+002  7.8600000e+002  7.8000000e+002  7.6200000e+002  7.3500000e+002  7.5000000e+002  7.4700000e+002  7.5300000e+002  7.4700000e+002  7.5600000e+002  7.7700000e+002  7.7700000e+002  8.1300000e+002  8.2200000e+002  8.0400000e+002  8.4300000e+002  8.1300000e+002  8.4300000e+002  8.3400000e+002  8.2800000e+002  8.1600000e+002  8.1600000e+002  8.1600000e+002  8.2500000e+002  8.3700000e+002  8.0700000e+002  8.0100000e+002  7.8300000e+002  7.9200000e+002  7.9800000e+002  7.9200000e+002  7.9200000e+002  7.9200000e+002  8.1300000e+002  8.1000000e+002  8.4900000e+002  8.3400000e+002  8.1000000e+002  8.2800000e+002  8.1300000e+002  8.1300000e+002  8.0700000e+002  8.0700000e+002  7.7700000e+002  7.9500000e+002  8.0100000e+002  7.8000000e+002  7.8900000e+002  7.7700000e+002  7.7400000e+002  7.4100000e+002  7.5000000e+002  7.3500000e+002  7.2300000e+002  7.3200000e+002  7.1100000e+002  7.2900000e+002  7.5000000e+002  7.4700000e+002  7.5900000e+002  7.5900000e+002  7.7700000e+002  7.9800000e+002  7.8900000e+002  8.0400000e+002  8.1000000e+002  8.0400000e+002  7.9200000e+002  7.8600000e+002  8.0100000e+002  7.9500000e+002  8.0100000e+002  7.6800000e+002  7.5900000e+002  7.5300000e+002  7.5900000e+002  7.5900000e+002  7.4100000e+002  7.4700000e+002  7.5000000e+002  7.4400000e+002  7.5900000e+002  7.5600000e+002  7.6500000e+002  7.7700000e+002  7.6800000e+002  7.7700000e+002  7.4100000e+002  7.7100000e+002  7.7700000e+002  7.5600000e+002  6.8400000e+002  8.0700000e+002  8.1000000e+002  8.1000000e+002  7.8300000e+002  7.7400000e+002  7.7100000e+002  8.0700000e+002  7.8600000e+002  7.8000000e+002  7.9800000e+002  7.9200000e+002  8.2200000e+002  8.3400000e+002  8.3700000e+002  8.4000000e+002  8.3400000e+002  8.3400000e+002  8.4900000e+002  8.4000000e+002  8.1300000e+002  8.0100000e+002  7.8000000e+002  7.8600000e+002  7.7700000e+002  7.6500000e+002  7.9200000e+002  7.5900000e+002  7.7700000e+002  7.8300000e+002  8.1000000e+002  8.0700000e+002  7.9500000e+002  7.8300000e+002  7.6500000e+002  7.6800000e+002  7.6800000e+002  7.4700000e+002  7.3500000e+002  7.2300000e+002  7.0800000e+002  7.1700000e+002  6.9600000e+002  7.2000000e+002  6.9900000e+002  6.9600000e+002  7.2900000e+002  7.1100000e+002  7.3500000e+002  7.3200000e+002  7.2600000e+002  7.3800000e+002  7.1400000e+002  7.2600000e+002  7.2000000e+002  7.2900000e+002  7.3800000e+002  7.0800000e+002  7.0800000e+002  6.9900000e+002  6.9300000e+002  7.0500000e+002  6.9000000e+002  6.8100000e+002  6.8100000e+002  6.6900000e+002  6.5700000e+002  6.6900000e+002  6.6300000e+002  6.7500000e+002  6.7200000e+002  6.6600000e+002  6.8400000e+002  6.9000000e+002  7.0200000e+002  7.2000000e+002  7.2600000e+002  7.2900000e+002  7.2600000e+002  7.2900000e+002  7.3800000e+002  7.3500000e+002  7.2600000e+002  7.3200000e+002  7.0800000e+002  7.0800000e+002  7.1400000e+002  6.7800000e+002  7.3200000e+002  6.9000000e+002  7.4700000e+002  7.3800000e+002  7.4700000e+002  7.8600000e+002  7.6500000e+002  7.9500000e+002  7.8300000e+002  7.8000000e+002  7.9200000e+002  7.7400000e+002  7.6200000e+002  7.4100000e+002  7.3800000e+002  7.2600000e+002  6.9900000e+002  7.1100000e+002  7.0500000e+002  7.1700000e+002  7.1100000e+002  7.1400000e+002  7.4700000e+002  7.6500000e+002  7.7700000e+002  7.8000000e+002  7.5900000e+002  7.7400000e+002  7.6500000e+002  7.6800000e+002  7.6800000e+002  7.4100000e+002  7.4100000e+002  7.1400000e+002  6.9900000e+002  6.9300000e+002  6.8400000e+002  6.7500000e+002  6.9000000e+002  6.5700000e+002  6.8400000e+002  6.8700000e+002  7.0200000e+002  7.2000000e+002  7.2600000e+002  7.0500000e+002  7.2300000e+002  7.0800000e+002  7.1100000e+002  7.0800000e+002  7.1400000e+002  7.2300000e+002  7.0200000e+002  7.2000000e+002  7.2000000e+002  7.2300000e+002  7.5000000e+002  7.3200000e+002  7.3200000e+002  7.2300000e+002  7.2300000e+002  7.3200000e+002  7.1400000e+002  7.2000000e+002  7.1700000e+002  6.9300000e+002  7.0500000e+002  6.9600000e+002  6.9300000e+002  7.1700000e+002  7.1700000e+002  7.1700000e+002  7.1700000e+002  7.1400000e+002  7.3200000e+002  7.3200000e+002  7.5000000e+002  7.5900000e+002  7.2900000e+002  7.5000000e+002  7.5000000e+002  7.5300000e+002  7.6200000e+002  7.4700000e+002  7.5900000e+002  7.5300000e+002  7.7700000e+002  7.8900000e+002  7.8900000e+002  7.6800000e+002  7.5600000e+002  7.5600000e+002  7.5600000e+002  7.6500000e+002  7.8000000e+002  7.5300000e+002  7.2300000e+002  7.2900000e+002  7.2000000e+002  7.4100000e+002  7.2300000e+002  7.2600000e+002  7.1700000e+002  7.1100000e+002  7.1400000e+002  7.2300000e+002  7.3200000e+002  7.4700000e+002  7.2600000e+002  7.4400000e+002  7.4100000e+002  7.4700000e+002  7.8600000e+002  7.5600000e+002  7.6800000e+002  7.5900000e+002  7.5600000e+002  7.4400000e+002  7.3200000e+002  7.1400000e+002  6.8700000e+002  6.9000000e+002  6.7200000e+002  6.4200000e+002  6.9600000e+002  7.0800000e+002  7.4700000e+002  7.9200000e+002  7.6200000e+002  8.0700000e+002  8.3700000e+002  8.3700000e+002  7.9200000e+002  8.1000000e+002  7.8900000e+002  8.0400000e+002  7.8600000e+002  7.7400000e+002  7.6800000e+002  7.5000000e+002  7.4700000e+002  7.6500000e+002  7.7100000e+002  7.7100000e+002  7.4100000e+002  7.6500000e+002  7.4100000e+002  7.4700000e+002  7.5900000e+002  7.3800000e+002  7.4700000e+002  7.2900000e+002  7.3800000e+002  7.4700000e+002  7.3200000e+002  7.5000000e+002  7.2600000e+002  7.2600000e+002  7.3200000e+002  7.2300000e+002  7.6500000e+002  7.5900000e+002  7.7700000e+002  7.8600000e+002  7.7400000e+002  7.7700000e+002  7.7400000e+002  7.8900000e+002  7.7700000e+002  7.5600000e+002  7.4700000e+002  7.4400000e+002  7.5000000e+002  7.4700000e+002  7.3500000e+002  7.2000000e+002  6.9900000e+002  7.0500000e+002  6.9600000e+002  6.7800000e+002  6.8400000e+002  6.7200000e+002  6.6900000e+002  6.8100000e+002  6.7200000e+002  6.9300000e+002  7.0200000e+002  7.1100000e+002  7.2600000e+002  7.2600000e+002  7.4700000e+002  7.5600000e+002  7.5900000e+002  7.5900000e+002  7.4700000e+002  7.4700000e+002  7.3500000e+002  7.4100000e+002  7.4700000e+002  7.4400000e+002  7.3200000e+002  7.4700000e+002  7.3200000e+002  7.5300000e+002  7.5600000e+002  7.5000000e+002  7.4100000e+002  7.3200000e+002  7.5000000e+002  7.3200000e+002  7.4100000e+002  7.5300000e+002  7.2600000e+002  7.4400000e+002  7.2300000e+002  7.2000000e+002  7.2300000e+002  7.1700000e+002  7.0200000e+002  7.0500000e+002  6.8700000e+002  7.2600000e+002  7.3500000e+002  7.5600000e+002  7.7100000e+002  7.5600000e+002  7.6800000e+002  7.5600000e+002  7.6500000e+002  7.7400000e+002  7.5300000e+002  7.7100000e+002  7.6500000e+002  7.6200000e+002  7.7400000e+002  7.8600000e+002  7.9200000e+002  7.6500000e+002  7.6800000e+002  7.4700000e+002  7.5300000e+002  7.5900000e+002  7.4400000e+002  7.3200000e+002  7.2900000e+002  7.2000000e+002  7.0500000e+002  7.1700000e+002  7.1100000e+002  7.3200000e+002  7.0800000e+002  7.2300000e+002  7.4400000e+002  7.7400000e+002  7.8000000e+002  8.0400000e+002  7.8600000e+002  7.7400000e+002  8.0100000e+002  7.8300000e+002  7.9500000e+002  7.9800000e+002  7.7400000e+002  7.8600000e+002  7.6500000e+002  7.9500000e+002  7.8300000e+002  7.6500000e+002  7.5600000e+002  7.3800000e+002  7.5600000e+002  7.7400000e+002  7.6200000e+002  7.8000000e+002  7.6800000e+002  7.7100000e+002  7.4400000e+002  7.6500000e+002  7.5300000e+002  7.5000000e+002  7.4400000e+002  7.3200000e+002  7.4100000e+002  7.5000000e+002  7.6200000e+002  7.5300000e+002  7.2600000e+002  7.2600000e+002  7.4400000e+002  7.2300000e+002  7.4700000e+002  7.2300000e+002  7.1100000e+002  7.1700000e+002  6.9000000e+002  7.1400000e+002  6.9600000e+002  6.9900000e+002  6.9300000e+002  6.7500000e+002  6.8700000e+002  6.9600000e+002  6.8400000e+002  6.9300000e+002  6.9000000e+002  6.7200000e+002  6.8100000e+002  6.6600000e+002  6.6900000e+002  6.7500000e+002  6.6600000e+002  6.6000000e+002  6.6300000e+002  6.4200000e+002  6.6900000e+002  6.6600000e+002  6.7500000e+002  6.8100000e+002  6.7800000e+002  6.5700000e+002  6.6000000e+002  6.5400000e+002  6.6000000e+002  6.7200000e+002  6.7200000e+002  6.8400000e+002  6.9000000e+002  6.7800000e+002  6.9600000e+002  6.9000000e+002  6.7500000e+002  6.8400000e+002  6.6900000e+002  6.6300000e+002  6.5700000e+002  6.5100000e+002  6.6000000e+002  6.6600000e+002  6.6000000e+002  6.5400000e+002  6.5400000e+002  6.6000000e+002  6.7800000e+002  6.7800000e+002  6.9000000e+002  7.1100000e+002  7.0500000e+002  7.0800000e+002  7.0200000e+002  6.9900000e+002  7.2000000e+002  7.1400000e+002  7.0800000e+002  7.0200000e+002  6.9000000e+002  6.7500000e+002  6.9000000e+002  6.7500000e+002  6.9600000e+002  6.9000000e+002  6.8700000e+002  7.0200000e+002  7.0200000e+002  7.0500000e+002  7.0500000e+002  7.0500000e+002  6.9900000e+002  7.0500000e+002  6.9000000e+002  7.0500000e+002  7.1400000e+002  7.1700000e+002  7.1700000e+002  6.9000000e+002  6.9900000e+002  6.9000000e+002  6.8700000e+002  6.7500000e+002  6.8400000e+002  6.9000000e+002  6.9300000e+002  6.8400000e+002  7.2000000e+002  7.4400000e+002  7.5300000e+002  7.3200000e+002  7.3200000e+002  7.2600000e+002  7.3200000e+002  7.2600000e+002  7.2900000e+002  7.1400000e+002  6.9600000e+002  7.0800000e+002  6.8400000e+002  7.2300000e+002  7.2300000e+002  7.2600000e+002  7.4400000e+002  7.3200000e+002  7.5000000e+002  7.4100000e+002  7.2600000e+002  7.3500000e+002  7.1700000e+002  7.2000000e+002  7.2000000e+002  7.2600000e+002  7.3800000e+002  7.2600000e+002  7.3800000e+002  7.5300000e+002  7.6200000e+002  7.6500000e+002  7.5900000e+002  7.8600000e+002  7.9200000e+002  7.6800000e+002  7.7100000e+002  7.3800000e+002  7.6200000e+002  7.5600000e+002  7.4400000e+002  7.5000000e+002  7.1100000e+002  7.4100000e+002  7.3500000e+002  7.4700000e+002  7.6800000e+002  7.5300000e+002  7.3200000e+002  7.4100000e+002  7.5300000e+002  7.5000000e+002  7.5000000e+002  7.6800000e+002  7.7400000e+002  7.8900000e+002  7.8000000e+002  7.9200000e+002  8.0700000e+002  7.9800000e+002  7.7700000e+002  8.1300000e+002  8.1600000e+002  7.9200000e+002  7.8000000e+002  7.4100000e+002  7.5900000e+002  7.3500000e+002  6.7200000e+002  7.2000000e+002  7.1400000e+002  7.1400000e+002  7.2000000e+002  7.4400000e+002  7.7400000e+002  7.8600000e+002  7.7700000e+002  7.7400000e+002  7.5600000e+002  7.9500000e+002  7.8900000e+002  7.8600000e+002  7.6200000e+002  7.5000000e+002  7.6500000e+002  7.5600000e+002  7.4100000e+002  7.3200000e+002  7.2600000e+002  7.3200000e+002  7.2300000e+002  7.3500000e+002  7.2600000e+002  7.2900000e+002  7.4700000e+002  7.4700000e+002  7.3200000e+002  7.5900000e+002  7.7400000e+002  7.8000000e+002  7.6500000e+002  7.8300000e+002  7.6200000e+002  7.9500000e+002  8.1000000e+002  7.8000000e+002  7.8600000e+002  7.8000000e+002  7.7700000e+002  7.2300000e+002  7.6800000e+002  7.5300000e+002  7.6200000e+002  7.8000000e+002  7.5300000e+002  7.6500000e+002  7.6800000e+002  7.4700000e+002  7.7100000e+002  7.5300000e+002  7.6500000e+002  7.8900000e+002  7.8900000e+002  8.3100000e+002  8.2800000e+002  8.3100000e+002  8.1000000e+002  8.0700000e+002  7.8600000e+002  7.8600000e+002  7.7700000e+002  7.4400000e+002  6.7200000e+002  7.5900000e+002  7.6200000e+002  7.5600000e+002  7.8000000e+002  7.8000000e+002  7.7700000e+002  7.8300000e+002  7.7700000e+002  7.7400000e+002  7.6800000e+002  7.6800000e+002  7.7400000e+002  7.9200000e+002  7.8000000e+002  7.6800000e+002  7.7700000e+002  7.5600000e+002  7.7100000e+002  7.7400000e+002  7.6200000e+002  7.7100000e+002  7.5000000e+002  7.5000000e+002  7.6200000e+002  7.5300000e+002  7.5600000e+002  7.2900000e+002  7.0500000e+002  7.1100000e+002  6.8700000e+002  6.9300000e+002  6.8700000e+002  6.7500000e+002  6.8100000e+002  6.7500000e+002  6.7800000e+002  6.8400000e+002  6.8700000e+002  6.8700000e+002  7.0200000e+002  6.9300000e+002  6.9000000e+002  6.9300000e+002  7.1400000e+002  7.1400000e+002  6.8700000e+002  6.9900000e+002  7.2300000e+002  7.2300000e+002  7.4700000e+002  7.2600000e+002  7.2300000e+002  7.3800000e+002  7.3200000e+002  7.3800000e+002  7.2300000e+002  7.3500000e+002  7.3200000e+002  7.1400000e+002  7.2000000e+002  7.1700000e+002  7.0800000e+002  7.3200000e+002  7.1700000e+002  7.1400000e+002  7.2600000e+002  7.2000000e+002  7.3500000e+002  7.4700000e+002  7.5600000e+002  7.3500000e+002  7.2300000e+002  7.1700000e+002  6.9300000e+002  6.9600000e+002  6.9900000e+002  6.8700000e+002  7.0200000e+002  6.9600000e+002  6.6300000e+002  6.8400000e+002  7.3200000e+002  7.3800000e+002  7.6200000e+002  7.3800000e+002  7.5900000e+002  7.7400000e+002  7.7400000e+002  7.7100000e+002  7.4700000e+002  7.5300000e+002  7.4400000e+002  7.5000000e+002  7.5900000e+002  7.4700000e+002  7.5600000e+002  7.3200000e+002  7.1700000e+002  7.2600000e+002  6.9600000e+002  7.2000000e+002  7.2300000e+002  6.8400000e+002  6.9300000e+002  6.9600000e+002  7.1400000e+002  7.4700000e+002  7.4100000e+002  7.6200000e+002  7.4100000e+002  7.3200000e+002  7.2600000e+002  7.2600000e+002  7.2600000e+002  7.1100000e+002  7.1400000e+002  7.0500000e+002  7.0200000e+002  7.2000000e+002  7.3800000e+002  7.5000000e+002  7.5900000e+002  7.5000000e+002  7.7100000e+002  7.6500000e+002  7.8600000e+002  7.9500000e+002  7.8900000e+002  7.5600000e+002  7.7700000e+002  7.7400000e+002  7.7400000e+002  7.6500000e+002  7.5900000e+002  7.3500000e+002  6.9900000e+002  7.2600000e+002  7.5600000e+002  7.8900000e+002  7.7400000e+002  7.8900000e+002  8.1900000e+002  8.1300000e+002  8.3700000e+002  8.4900000e+002  8.3400000e+002  8.0100000e+002  8.1300000e+002  8.1000000e+002  8.0700000e+002  7.9500000e+002  7.5600000e+002  7.5900000e+002  7.4400000e+002  7.5900000e+002  7.5900000e+002  7.5000000e+002  7.5900000e+002  7.3500000e+002  7.6800000e+002  7.8900000e+002  8.1300000e+002  8.2800000e+002  8.2500000e+002  7.9200000e+002  8.0100000e+002  8.2800000e+002  8.3700000e+002  8.2500000e+002  7.9500000e+002  8.0400000e+002  8.2200000e+002  8.2200000e+002  8.4600000e+002  8.4000000e+002  8.2200000e+002  8.0700000e+002  7.9800000e+002  8.0700000e+002  7.7400000e+002  7.6500000e+002  7.6500000e+002  7.6800000e+002  7.7100000e+002  7.6500000e+002  8.0100000e+002  8.0100000e+002  8.2800000e+002  8.3400000e+002  8.4300000e+002  8.4600000e+002  8.2500000e+002  8.1600000e+002  7.8600000e+002  8.0700000e+002  8.1600000e+002  8.2200000e+002  8.2500000e+002  8.2200000e+002  8.1600000e+002  8.4300000e+002  8.3700000e+002  8.4300000e+002  8.4300000e+002  8.2500000e+002  8.1600000e+002  8.0100000e+002  7.9800000e+002  7.9500000e+002  7.8600000e+002  8.0400000e+002  7.9500000e+002  8.1000000e+002  8.1600000e+002  8.1900000e+002  8.0400000e+002  8.1600000e+002  8.1900000e+002  8.1900000e+002  8.1900000e+002  8.1000000e+002  8.0700000e+002  8.1300000e+002  8.3400000e+002  8.4300000e+002  8.3400000e+002  8.3100000e+002  8.1900000e+002  8.3400000e+002  8.0400000e+002  7.9500000e+002  7.8600000e+002  7.7700000e+002  7.6800000e+002  7.6500000e+002  7.8000000e+002  7.5900000e+002  7.4100000e+002  7.3500000e+002  7.4100000e+002  7.6200000e+002  7.5900000e+002  7.5900000e+002  7.6800000e+002  7.5900000e+002  7.7100000e+002  7.7100000e+002  7.8900000e+002  7.6800000e+002  7.5900000e+002  7.5000000e+002  7.5900000e+002  7.6200000e+002  7.5000000e+002  7.5000000e+002  7.2300000e+002  7.2000000e+002  7.2600000e+002  7.1700000e+002  7.2900000e+002  7.4700000e+002  7.2900000e+002  7.3800000e+002  7.4100000e+002  7.4700000e+002  7.7100000e+002  7.6800000e+002  7.5600000e+002  7.4100000e+002  7.4400000e+002  7.5300000e+002  7.4100000e+002  7.4700000e+002  7.2300000e+002  7.1400000e+002  7.2600000e+002  7.1700000e+002  7.3500000e+002  7.2600000e+002  7.1100000e+002  7.2000000e+002  7.2000000e+002  7.4400000e+002  7.5900000e+002  7.5000000e+002  7.6200000e+002  7.5000000e+002  7.4100000e+002  7.2900000e+002  7.2000000e+002  7.3500000e+002  7.3800000e+002  7.2600000e+002  7.5300000e+002  7.4100000e+002  7.7400000e+002  7.5900000e+002  7.8600000e+002  7.9500000e+002  7.8000000e+002  7.8300000e+002  7.5600000e+002  7.6800000e+002  7.6500000e+002  7.5600000e+002  7.6200000e+002  7.5600000e+002  7.7700000e+002  7.7400000e+002  7.5900000e+002  7.7100000e+002  7.4400000e+002  7.3500000e+002  7.2600000e+002  7.4400000e+002  7.2900000e+002  7.1700000e+002  7.1700000e+002  7.3200000e+002  7.5300000e+002  7.8000000e+002  7.6200000e+002  7.6500000e+002  7.6500000e+002  7.5600000e+002  7.8000000e+002  7.6500000e+002  7.5600000e+002  7.6500000e+002  7.3200000e+002  7.4100000e+002  7.2600000e+002  7.3200000e+002  7.3500000e+002  7.2900000e+002  7.5300000e+002  7.5600000e+002  7.6500000e+002  7.8300000e+002  7.8900000e+002  7.8900000e+002  7.8600000e+002  8.1000000e+002  8.0400000e+002  7.9800000e+002  8.0400000e+002  7.7700000e+002  7.5600000e+002  7.4700000e+002  7.5300000e+002  7.5000000e+002  7.6200000e+002  7.4400000e+002  7.4100000e+002  7.6200000e+002  7.6800000e+002  7.7100000e+002  7.7400000e+002  7.5300000e+002  7.5000000e+002  7.3500000e+002  7.2300000e+002  7.3200000e+002  7.0200000e+002  6.9600000e+002  6.9300000e+002  6.8700000e+002  7.2300000e+002  7.2900000e+002  7.4100000e+002  7.4700000e+002  7.5900000e+002  7.8900000e+002  7.8900000e+002  8.1300000e+002  7.9500000e+002  7.9200000e+002  7.8300000e+002  7.8900000e+002  8.0400000e+002  8.2500000e+002  8.3400000e+002  8.3100000e+002  8.0700000e+002  7.8300000e+002  7.8900000e+002  7.9200000e+002  7.7100000e+002  7.7400000e+002  7.6200000e+002  7.5300000e+002  7.8000000e+002  7.6200000e+002  7.5900000e+002  7.7100000e+002  7.6500000e+002  7.6200000e+002  7.7100000e+002  7.8300000e+002  7.6500000e+002  7.8000000e+002  7.9500000e+002  7.9200000e+002  8.2200000e+002  8.1600000e+002  8.2800000e+002  8.0100000e+002  7.8600000e+002  8.1000000e+002  7.9800000e+002  8.2800000e+002  8.1000000e+002  7.9500000e+002  7.9800000e+002  8.1000000e+002  8.0100000e+002  8.2800000e+002  8.2800000e+002  8.1300000e+002  8.1600000e+002  7.8900000e+002  8.1900000e+002  7.9200000e+002  8.0100000e+002  7.9800000e+002  7.7400000e+002  8.0100000e+002  8.1900000e+002  8.3100000e+002  8.2200000e+002  8.2500000e+002  8.4000000e+002  8.5500000e+002  8.4900000e+002  8.2200000e+002  8.2800000e+002  8.0400000e+002  8.1300000e+002  8.0400000e+002  7.8900000e+002  7.8600000e+002  7.8000000e+002  8.2200000e+002  8.2200000e+002  8.4000000e+002  8.4600000e+002  8.3100000e+002  8.1300000e+002  8.3700000e+002  8.5500000e+002  8.4900000e+002  8.3700000e+002  8.2200000e+002  8.3400000e+002  8.2200000e+002  8.1000000e+002  7.9800000e+002  7.7100000e+002  7.8300000e+002  7.8000000e+002  8.2200000e+002  8.3400000e+002  8.4600000e+002  8.4600000e+002  8.7000000e+002  8.4300000e+002  8.5800000e+002  8.4900000e+002  8.1300000e+002  8.3100000e+002  8.3100000e+002  8.3100000e+002  8.1600000e+002  7.9800000e+002  8.1300000e+002  7.8600000e+002  8.1600000e+002  8.1300000e+002  8.1900000e+002  7.8600000e+002  7.9800000e+002  8.0100000e+002  7.9500000e+002  8.1000000e+002  7.8300000e+002  7.6200000e+002  7.6200000e+002  7.5300000e+002  7.5900000e+002  7.4400000e+002  7.7100000e+002  7.5900000e+002  7.5600000e+002  7.7700000e+002  7.8000000e+002  7.9500000e+002  7.9500000e+002  8.0700000e+002  7.8600000e+002  7.7400000e+002  7.9800000e+002  7.8300000e+002  7.7400000e+002  7.5600000e+002  7.6200000e+002  7.4400000e+002  7.4700000e+002  7.7100000e+002  7.7100000e+002  7.8300000e+002  7.8300000e+002  8.0700000e+002  8.2500000e+002  8.1900000e+002  8.3100000e+002  8.0400000e+002  7.8900000e+002  7.9800000e+002  7.9200000e+002  7.9500000e+002  7.7100000e+002  7.7100000e+002  7.7100000e+002  7.9200000e+002  7.8900000e+002  7.8600000e+002  7.9500000e+002  7.8600000e+002  8.0700000e+002  8.1000000e+002  8.2500000e+002  8.2500000e+002  8.2200000e+002  8.1600000e+002  8.0700000e+002  8.3100000e+002  8.1600000e+002  8.1600000e+002  8.1000000e+002  8.0400000e+002  8.2200000e+002  8.1600000e+002  8.1900000e+002  7.9200000e+002  7.9200000e+002  7.8600000e+002  7.9800000e+002  7.9500000e+002  8.0400000e+002  7.9200000e+002  7.8900000e+002  8.1600000e+002  8.1000000e+002  8.1900000e+002  8.1600000e+002  8.0700000e+002  8.0700000e+002  8.1000000e+002  8.2800000e+002  8.1000000e+002  8.1600000e+002  8.0400000e+002  8.0100000e+002  8.1600000e+002  7.9500000e+002  7.6500000e+002  7.6500000e+002  7.4100000e+002  7.6500000e+002  7.6500000e+002  7.7400000e+002  7.7400000e+002  7.8600000e+002  7.7100000e+002  7.6200000e+002  7.7700000e+002  7.7400000e+002  7.8000000e+002  7.5900000e+002  7.7400000e+002  7.7400000e+002  7.8900000e+002  7.9800000e+002  7.7100000e+002  7.6500000e+002  7.5300000e+002  7.5600000e+002  7.7100000e+002  7.6200000e+002  7.9500000e+002  7.9800000e+002  8.0700000e+002  8.0700000e+002  8.0700000e+002  8.0700000e+002  7.8900000e+002  7.9800000e+002  7.7700000e+002  7.8000000e+002  7.9200000e+002  7.8000000e+002  7.7400000e+002  7.6200000e+002  7.6200000e+002  7.6500000e+002  7.7100000e+002  7.6200000e+002  7.5900000e+002  7.5900000e+002  7.6800000e+002  7.5900000e+002  7.7700000e+002  7.8600000e+002  8.0700000e+002  8.0100000e+002  8.0400000e+002  8.1600000e+002  8.2800000e+002  8.1000000e+002  8.1000000e+002  8.0700000e+002  7.7100000e+002  7.9500000e+002  7.8000000e+002  7.6800000e+002  7.6200000e+002  7.3800000e+002  7.6200000e+002  7.5600000e+002  7.8300000e+002  7.8300000e+002  7.8000000e+002  8.0700000e+002  7.9200000e+002  8.1300000e+002  8.0700000e+002  7.9200000e+002  7.8300000e+002  7.6500000e+002  7.8000000e+002  7.6500000e+002  7.7700000e+002  7.6500000e+002  7.5600000e+002  7.8900000e+002  7.7700000e+002  7.9800000e+002  8.0100000e+002  8.1900000e+002  8.1000000e+002  8.1600000e+002  8.1000000e+002  8.1900000e+002  8.1600000e+002  8.1300000e+002  8.1300000e+002  8.0700000e+002  8.1300000e+002  7.9500000e+002  7.8300000e+002  7.7700000e+002  7.5900000e+002  7.6200000e+002  7.7700000e+002  7.6200000e+002  7.8900000e+002  7.8300000e+002  8.0100000e+002  7.9500000e+002  8.3400000e+002  8.4300000e+002  8.3700000e+002  8.5500000e+002  8.4000000e+002  8.4300000e+002  8.4600000e+002  8.4900000e+002  8.0100000e+002  8.0700000e+002  7.9200000e+002  8.1000000e+002  8.0400000e+002  7.8600000e+002  7.8300000e+002  7.6800000e+002  7.8000000e+002  7.8900000e+002  7.6800000e+002  7.9200000e+002  7.6800000e+002  7.8600000e+002  8.0400000e+002  8.1000000e+002  8.3100000e+002  8.1300000e+002  8.1000000e+002  8.3100000e+002  8.5200000e+002  8.4000000e+002  8.3400000e+002  8.1900000e+002  8.2200000e+002  8.5200000e+002  8.5200000e+002  8.4600000e+002  8.4000000e+002  8.3700000e+002  8.2200000e+002  8.0700000e+002  7.9800000e+002  7.9200000e+002  7.8600000e+002  7.8900000e+002  8.1900000e+002  8.0700000e+002  8.4300000e+002  8.4000000e+002  8.1600000e+002  8.4600000e+002  8.6100000e+002  8.6100000e+002  8.3400000e+002  8.4000000e+002  7.9800000e+002  8.3100000e+002  8.1000000e+002  8.3700000e+002  8.1600000e+002  8.3400000e+002  8.5800000e+002  8.5200000e+002  8.5500000e+002  8.4000000e+002  8.2800000e+002  7.9200000e+002  8.0100000e+002  8.0400000e+002  8.0400000e+002  8.0100000e+002  7.4100000e+002  7.5900000e+002  7.7100000e+002  7.7100000e+002  8.0400000e+002  8.0100000e+002  8.0700000e+002  8.0100000e+002  8.0100000e+002  8.0700000e+002  8.1300000e+002  8.2200000e+002  8.0100000e+002  7.9200000e+002  8.0400000e+002  8.2500000e+002  8.0400000e+002  7.9500000e+002  7.7400000e+002  7.7700000e+002  7.9200000e+002  7.7100000e+002  7.8600000e+002  7.8600000e+002  7.7700000e+002  8.0400000e+002  8.1900000e+002  8.2200000e+002  8.0700000e+002  8.1300000e+002  8.1000000e+002  8.1300000e+002  7.9500000e+002  8.1600000e+002  8.1900000e+002  8.0400000e+002  7.9500000e+002  7.9500000e+002  7.9800000e+002  7.8900000e+002  7.5000000e+002  7.4700000e+002  7.2900000e+002  7.5900000e+002  7.3200000e+002  7.5600000e+002  7.7400000e+002  7.7400000e+002  7.9200000e+002  7.8600000e+002  8.1900000e+002  8.1600000e+002  8.0700000e+002  8.0400000e+002  7.9500000e+002  8.1000000e+002  8.0100000e+002  7.9800000e+002  7.9200000e+002  7.9800000e+002  7.9500000e+002  7.8000000e+002  8.1000000e+002  7.8300000e+002  7.8600000e+002  7.7400000e+002  7.7100000e+002  8.0400000e+002  8.0100000e+002  8.1300000e+002  8.1600000e+002  8.1300000e+002  8.3700000e+002  8.2200000e+002  8.3400000e+002  8.1900000e+002  8.1300000e+002  8.1300000e+002  8.1600000e+002  8.1000000e+002  7.9800000e+002  7.7700000e+002  7.8000000e+002  8.0400000e+002  8.1600000e+002  8.0100000e+002  8.0400000e+002  8.0700000e+002  8.1600000e+002  8.0700000e+002  8.1600000e+002  8.1900000e+002  8.1900000e+002  7.9800000e+002  7.9500000e+002  8.1300000e+002  8.0400000e+002  8.1300000e+002  7.8900000e+002  7.8300000e+002  7.6800000e+002  7.7700000e+002  7.6800000e+002  7.7400000e+002  7.8000000e+002  7.7100000e+002  8.0100000e+002  8.1900000e+002  8.0700000e+002  8.1600000e+002  8.2500000e+002  8.4900000e+002  8.3700000e+002  8.2500000e+002  8.3100000e+002  8.0700000e+002  7.9500000e+002  7.9200000e+002  8.0700000e+002  7.9200000e+002  7.8000000e+002  7.6800000e+002  7.7400000e+002  7.8000000e+002  7.9500000e+002  8.0700000e+002  7.9800000e+002  8.1900000e+002  8.1900000e+002  8.1300000e+002  8.2200000e+002  8.1300000e+002  7.9800000e+002  7.8600000e+002  8.1000000e+002  8.0400000e+002  7.8600000e+002  8.0100000e+002  7.8300000e+002  7.8600000e+002  7.9200000e+002  8.1000000e+002  7.9800000e+002  8.0700000e+002  8.1000000e+002  8.1000000e+002  8.0700000e+002  7.9800000e+002  8.0100000e+002  7.8600000e+002  7.8000000e+002  7.8900000e+002  8.1300000e+002  8.4000000e+002  8.0100000e+002  8.3400000e+002  8.2500000e+002  8.1900000e+002  8.4300000e+002  8.4300000e+002  8.4000000e+002  7.9200000e+002  7.9800000e+002  7.8600000e+002  8.0100000e+002  7.8000000e+002  7.8000000e+002  7.7400000e+002  7.6200000e+002  7.6800000e+002  7.5900000e+002  7.7100000e+002  7.6500000e+002  7.6800000e+002  7.7100000e+002  7.6800000e+002  7.8900000e+002  7.8900000e+002  7.9200000e+002  7.1100000e+002  7.7100000e+002  7.6200000e+002  7.8300000e+002  7.7100000e+002  7.5600000e+002  7.8900000e+002  7.7700000e+002  7.8300000e+002  7.9800000e+002  7.8600000e+002  7.9800000e+002  7.8000000e+002  8.1300000e+002  8.0400000e+002  7.9800000e+002  7.9800000e+002  8.0100000e+002  8.0400000e+002  8.0400000e+002  8.0100000e+002  8.0700000e+002  7.8600000e+002  8.0400000e+002  8.2200000e+002  8.1900000e+002  8.0100000e+002  8.1900000e+002  7.9200000e+002  8.2200000e+002  8.2200000e+002  7.8900000e+002  8.1000000e+002  7.8300000e+002  7.7100000e+002  7.5900000e+002  7.9500000e+002  7.9800000e+002  8.1000000e+002  8.1000000e+002  7.9500000e+002  8.1000000e+002  7.9800000e+002  7.9200000e+002  7.7400000e+002  7.8000000e+002  7.8000000e+002  7.6800000e+002  7.7400000e+002  7.6200000e+002  7.5300000e+002  7.5600000e+002  7.4100000e+002  7.6200000e+002  7.7100000e+002  7.7100000e+002  7.9800000e+002  8.0700000e+002  8.1900000e+002  8.0700000e+002  8.3700000e+002  8.3100000e+002  8.1000000e+002  8.1000000e+002  8.1300000e+002  7.7700000e+002  7.9200000e+002  7.8900000e+002  7.8000000e+002  7.8900000e+002  7.7400000e+002  7.8000000e+002  7.9200000e+002  7.9200000e+002  7.8600000e+002  7.8300000e+002  8.1000000e+002  7.8900000e+002  7.8300000e+002  7.9800000e+002  7.7400000e+002  7.9200000e+002  7.7700000e+002  7.7400000e+002  7.7100000e+002  7.6800000e+002  7.6800000e+002  7.4700000e+002  7.7700000e+002  7.9500000e+002  8.2200000e+002  8.3700000e+002  8.4000000e+002  8.4000000e+002  8.4000000e+002  8.6700000e+002  8.4600000e+002  8.4300000e+002  8.3700000e+002  8.2500000e+002  8.4300000e+002  8.4600000e+002  8.4300000e+002  8.2200000e+002  8.2500000e+002  8.1600000e+002  8.0700000e+002  7.9500000e+002  7.6500000e+002  7.8900000e+002  8.0100000e+002  8.4000000e+002  8.2800000e+002  8.3100000e+002  8.2200000e+002  8.3100000e+002  8.4000000e+002  8.7300000e+002  8.7600000e+002  8.6700000e+002  8.5200000e+002  8.1600000e+002  8.3700000e+002  8.1000000e+002  8.1000000e+002  7.9200000e+002  7.8600000e+002  8.0400000e+002  8.1900000e+002  8.1900000e+002  8.0700000e+002  8.3700000e+002  8.2200000e+002  8.3700000e+002  8.6400000e+002  8.6700000e+002  8.5800000e+002  8.3400000e+002  8.6400000e+002  8.3700000e+002  8.5200000e+002  8.3100000e+002  8.2200000e+002  8.1300000e+002  7.9500000e+002  8.1900000e+002  8.1300000e+002  7.8600000e+002  7.8900000e+002  8.2800000e+002  8.2800000e+002  7.9800000e+002  8.1000000e+002  8.1300000e+002  8.1300000e+002  8.1000000e+002  8.2800000e+002  7.8000000e+002  7.9800000e+002  7.8300000e+002  7.6200000e+002  8.0700000e+002  8.0400000e+002  8.0700000e+002  7.9800000e+002  8.0700000e+002  7.9500000e+002  8.1000000e+002  8.1900000e+002  8.1000000e+002  8.1000000e+002  7.9500000e+002  7.8900000e+002  8.1600000e+002  8.1600000e+002  8.1000000e+002  8.0400000e+002  8.0100000e+002  8.3100000e+002  8.5800000e+002  8.5500000e+002  8.5800000e+002  8.5500000e+002  8.5200000e+002  8.4300000e+002  8.2200000e+002  8.3100000e+002  8.0700000e+002  8.1300000e+002  7.8900000e+002  7.8300000e+002  7.7700000e+002  7.8300000e+002  7.8900000e+002  7.9200000e+002  7.9500000e+002  8.1600000e+002  8.1900000e+002  8.1300000e+002  8.1300000e+002  8.1300000e+002  8.0100000e+002  8.0700000e+002  8.0100000e+002  8.1900000e+002  8.1900000e+002  8.3100000e+002  8.3100000e+002  8.3100000e+002  8.2800000e+002  8.1900000e+002  8.1000000e+002  8.1000000e+002  8.2200000e+002  7.8900000e+002  8.1000000e+002  8.4000000e+002  8.2500000e+002  8.4600000e+002  8.6400000e+002  8.6700000e+002  8.4000000e+002  8.4600000e+002  8.4000000e+002  8.1900000e+002  8.1300000e+002  7.7700000e+002  7.5600000e+002  7.6800000e+002  7.8300000e+002  7.9200000e+002  7.9500000e+002  7.6800000e+002  7.6500000e+002  7.9500000e+002  7.8600000e+002  7.9800000e+002  7.8900000e+002  7.8300000e+002  7.9500000e+002  7.8900000e+002  7.9500000e+002  7.8000000e+002  7.9200000e+002  7.9800000e+002  7.7400000e+002  7.7400000e+002  7.8900000e+002  7.8000000e+002  8.0400000e+002  8.0100000e+002  8.2200000e+002  8.3100000e+002  8.2200000e+002  8.0400000e+002  8.3700000e+002  8.1900000e+002  8.2500000e+002  8.0700000e+002  8.2200000e+002  8.1300000e+002  7.8000000e+002  8.1000000e+002  7.9500000e+002  7.8900000e+002  8.1000000e+002  8.1300000e+002  8.0400000e+002  7.8300000e+002  8.1900000e+002  8.1600000e+002  8.1300000e+002  8.1000000e+002  8.2200000e+002  8.2800000e+002  8.3100000e+002  8.3400000e+002  8.1000000e+002  8.1000000e+002  7.8300000e+002  8.0700000e+002  7.9800000e+002  7.9500000e+002  8.1900000e+002  8.1600000e+002  8.3700000e+002  8.3100000e+002  8.4300000e+002  8.1600000e+002  8.0700000e+002  8.1300000e+002  7.9500000e+002  8.0700000e+002  8.0100000e+002  8.1000000e+002  7.7700000e+002  7.6800000e+002  8.1300000e+002  8.2200000e+002  8.3700000e+002  8.1900000e+002  8.2200000e+002  8.1300000e+002  8.4300000e+002  8.4300000e+002  8.3700000e+002  8.0400000e+002  8.0700000e+002  8.2500000e+002  8.1600000e+002  8.1600000e+002  7.8900000e+002  7.6800000e+002  7.8000000e+002  8.0400000e+002  8.3400000e+002  8.3700000e+002  8.3700000e+002  8.2200000e+002  8.2200000e+002  8.2800000e+002  8.3700000e+002  8.1000000e+002  8.2500000e+002  8.0700000e+002  8.4300000e+002  8.6100000e+002  8.7300000e+002  8.6700000e+002  8.7600000e+002  8.7000000e+002  8.5800000e+002  8.4300000e+002  8.3700000e+002  8.5200000e+002  8.4000000e+002  8.5500000e+002  8.1600000e+002  8.1900000e+002  8.4000000e+002  8.4300000e+002  8.3400000e+002  8.6400000e+002  8.7000000e+002  8.3100000e+002  8.5800000e+002  8.6100000e+002  8.7300000e+002  8.4600000e+002  8.3100000e+002  8.3700000e+002  8.1900000e+002  8.6400000e+002  8.6700000e+002  8.7000000e+002  8.5200000e+002  8.4300000e+002  8.2500000e+002  8.7300000e+002  8.6100000e+002  8.9400000e+002  8.9700000e+002  9.1500000e+002  9.1200000e+002  9.1200000e+002  8.9400000e+002  8.9400000e+002  8.8500000e+002  8.7900000e+002  8.7600000e+002  8.1900000e+002  8.2500000e+002  8.4300000e+002  8.5800000e+002  8.4900000e+002  8.6400000e+002  8.5500000e+002  8.6400000e+002  8.5500000e+002  8.6700000e+002  8.4900000e+002  8.2500000e+002  8.3400000e+002  8.2500000e+002  8.1600000e+002  8.1900000e+002  8.1900000e+002  7.9800000e+002  7.9200000e+002  7.8600000e+002  8.1600000e+002  8.2500000e+002  8.0700000e+002  8.1900000e+002  8.1000000e+002  8.1600000e+002  8.0400000e+002  8.0700000e+002  8.1600000e+002  7.9800000e+002  8.0400000e+002  8.0700000e+002  8.1900000e+002  7.8000000e+002  7.8900000e+002  8.0100000e+002  8.0100000e+002  8.0100000e+002  8.3700000e+002  8.4900000e+002  8.4600000e+002  8.3700000e+002  8.5500000e+002  8.6700000e+002  8.7000000e+002  8.2800000e+002  8.1900000e+002  8.5200000e+002  8.6700000e+002  8.2500000e+002  8.4300000e+002  8.3700000e+002  8.4600000e+002  8.4000000e+002  8.4300000e+002  8.4300000e+002  8.4000000e+002  8.3700000e+002  8.2500000e+002  8.7300000e+002  8.5500000e+002  8.7000000e+002  8.7900000e+002  8.5200000e+002  8.7600000e+002  8.8500000e+002  8.6400000e+002  8.6100000e+002  8.2800000e+002  8.3700000e+002  8.3700000e+002  8.2200000e+002  8.0700000e+002  8.1000000e+002  8.3400000e+002  8.4900000e+002  8.2800000e+002  8.5200000e+002  8.4300000e+002  8.6100000e+002  8.2800000e+002  8.3100000e+002  8.4300000e+002  8.4600000e+002  8.3400000e+002  8.3700000e+002  8.4000000e+002  8.2500000e+002  8.1300000e+002  7.8600000e+002  8.1600000e+002  8.1300000e+002  8.2500000e+002  8.0400000e+002  8.1300000e+002  8.2200000e+002  8.1300000e+002  8.2500000e+002  8.1000000e+002  8.1300000e+002  7.9800000e+002  7.7700000e+002  8.0100000e+002  7.8900000e+002  7.9500000e+002  7.7100000e+002  7.7400000e+002  7.7100000e+002  7.8000000e+002  7.9200000e+002  7.7400000e+002  7.8600000e+002  7.8000000e+002  7.8300000e+002  7.8300000e+002  7.8000000e+002  7.9500000e+002  7.8300000e+002  7.9800000e+002  8.0100000e+002  7.8900000e+002  8.0700000e+002  7.9200000e+002  8.0400000e+002  7.8900000e+002  8.0100000e+002  8.0100000e+002  8.0700000e+002  8.0700000e+002  7.6800000e+002  8.0700000e+002  8.1300000e+002  8.3700000e+002  8.3100000e+002  8.1300000e+002  8.2200000e+002  8.3400000e+002  8.5500000e+002  8.5200000e+002  8.6100000e+002  8.2800000e+002  8.3100000e+002  8.3400000e+002  8.4900000e+002  8.4000000e+002  8.3100000e+002  8.1600000e+002  8.1900000e+002  8.2200000e+002  8.1000000e+002  8.5200000e+002  8.5800000e+002  8.8500000e+002  8.8500000e+002  8.6400000e+002  8.8200000e+002  8.8500000e+002  8.6100000e+002  8.7600000e+002  8.7900000e+002  8.5800000e+002  8.5800000e+002  8.4300000e+002  8.2800000e+002  8.3100000e+002  8.3400000e+002  8.2500000e+002  8.1600000e+002  8.4600000e+002  8.4300000e+002  8.5200000e+002  8.5500000e+002  8.6400000e+002  8.3700000e+002  8.5500000e+002  8.3100000e+002  8.5200000e+002  8.2800000e+002  8.2800000e+002  8.1300000e+002  8.1900000e+002  8.5200000e+002  8.4900000e+002  8.5800000e+002  8.4300000e+002  8.5800000e+002  8.3400000e+002  8.5800000e+002  8.3100000e+002  8.1300000e+002  8.0400000e+002  8.1900000e+002  8.2800000e+002  8.1000000e+002  8.1000000e+002  7.7400000e+002  7.8300000e+002  7.8600000e+002  8.1000000e+002  8.3400000e+002  8.1900000e+002  8.2200000e+002  8.1900000e+002  8.5500000e+002  8.4000000e+002  8.6400000e+002  8.8200000e+002  8.7300000e+002  8.9100000e+002  8.7900000e+002  8.6100000e+002  8.5500000e+002  8.6400000e+002  8.4300000e+002  8.3100000e+002  8.4000000e+002  8.4300000e+002  8.0700000e+002  8.3400000e+002  8.5500000e+002  8.4300000e+002  8.7600000e+002  8.6400000e+002  8.5800000e+002  8.9100000e+002  9.1200000e+002  8.8200000e+002  8.7000000e+002  8.5800000e+002  8.5800000e+002  8.7600000e+002  8.7900000e+002  8.4900000e+002  8.5200000e+002  8.6100000e+002  8.6400000e+002  8.5200000e+002  8.2500000e+002  8.1600000e+002  8.1600000e+002  8.2800000e+002  8.2800000e+002  7.9500000e+002  8.1300000e+002  8.0100000e+002  8.0400000e+002  7.8000000e+002  8.0400000e+002  8.0400000e+002  7.8900000e+002  8.1300000e+002  8.3400000e+002  8.6700000e+002  8.4600000e+002  8.4900000e+002  8.5500000e+002  8.7000000e+002  8.6700000e+002  8.7000000e+002  8.4000000e+002  8.1900000e+002  8.1000000e+002  7.9200000e+002  7.9500000e+002  7.8300000e+002  7.7700000e+002  7.5300000e+002  7.5300000e+002  7.6200000e+002  7.4700000e+002  7.4100000e+002  7.4100000e+002  7.3800000e+002  7.4400000e+002  7.3500000e+002  7.4100000e+002  7.5600000e+002  7.6800000e+002  7.9200000e+002  7.8900000e+002  8.1600000e+002  8.1000000e+002  8.2500000e+002  8.2500000e+002  8.0100000e+002  8.2800000e+002  8.2500000e+002  8.2200000e+002  8.1900000e+002  8.1900000e+002  7.9800000e+002  7.8600000e+002  8.1000000e+002  7.8900000e+002  7.8600000e+002  7.6500000e+002  7.8600000e+002  7.8600000e+002  7.9800000e+002  8.0100000e+002  7.8300000e+002  7.6500000e+002  7.4700000e+002  7.4700000e+002  7.5300000e+002  7.4100000e+002  7.4400000e+002  7.2900000e+002  7.5000000e+002  7.8300000e+002  7.7700000e+002  8.4300000e+002  8.7000000e+002  9.0000000e+002  8.5500000e+002  8.9100000e+002  9.0000000e+002  8.8800000e+002  8.6700000e+002  8.4900000e+002  8.6400000e+002  8.4000000e+002  8.4900000e+002  8.4900000e+002  8.5800000e+002  8.4300000e+002  8.4000000e+002  8.2200000e+002  8.1600000e+002  7.8300000e+002  7.7100000e+002  7.7400000e+002  7.6200000e+002  7.5600000e+002  7.5600000e+002  7.6500000e+002  7.2300000e+002  7.8000000e+002  8.0700000e+002  8.0400000e+002  8.1600000e+002  8.1900000e+002  8.1600000e+002  8.0700000e+002  8.1000000e+002  8.1600000e+002  7.9200000e+002  8.1900000e+002  8.1300000e+002  7.8600000e+002  8.1000000e+002  7.9500000e+002  8.1600000e+002  8.0400000e+002  8.0700000e+002  8.0400000e+002  7.8900000e+002  7.9200000e+002  7.8300000e+002  8.1000000e+002  8.1900000e+002  8.2200000e+002  8.1300000e+002  8.0400000e+002  8.0100000e+002  8.0400000e+002  8.2200000e+002  8.0400000e+002  7.8900000e+002  7.8900000e+002  8.1600000e+002  8.2800000e+002  8.2800000e+002  8.3700000e+002  8.2500000e+002  8.5200000e+002  8.5800000e+002  8.4300000e+002  8.2800000e+002  8.2500000e+002  8.1600000e+002  8.1900000e+002  8.2500000e+002  8.1000000e+002  8.2800000e+002  8.1000000e+002  8.3400000e+002  8.2500000e+002  8.3100000e+002  8.3700000e+002  8.3400000e+002  8.4000000e+002  8.4300000e+002  8.7600000e+002  8.7000000e+002  8.5800000e+002  8.1900000e+002  8.4600000e+002  8.5800000e+002  8.3100000e+002  8.4900000e+002  8.5500000e+002  8.4900000e+002  8.5200000e+002  8.5800000e+002  8.3400000e+002  8.1900000e+002  8.3100000e+002  8.5200000e+002  8.5200000e+002  8.2200000e+002  8.4300000e+002  8.4000000e+002  8.5500000e+002  8.6100000e+002  8.8200000e+002  8.6700000e+002  8.6100000e+002  8.6700000e+002  8.8800000e+002  8.7300000e+002  8.5500000e+002  8.4600000e+002  8.4900000e+002  8.5500000e+002  8.4000000e+002  8.2500000e+002  8.1300000e+002  8.2200000e+002  8.2800000e+002  8.5200000e+002  8.7000000e+002  8.8800000e+002  8.6400000e+002  8.8500000e+002  9.0000000e+002  8.9400000e+002  8.7900000e+002  8.4300000e+002  8.3100000e+002  8.0400000e+002  8.0400000e+002  7.8600000e+002  7.7700000e+002  7.6200000e+002  7.6800000e+002  7.8900000e+002  7.9200000e+002  8.1600000e+002  8.0700000e+002  8.1600000e+002  8.3400000e+002  8.3700000e+002  8.3400000e+002  8.5200000e+002  8.7000000e+002  8.4900000e+002  8.6400000e+002  8.1900000e+002  8.3700000e+002  8.1000000e+002  7.9800000e+002  8.0100000e+002  7.8900000e+002  7.9200000e+002  7.7700000e+002  7.7700000e+002  7.6800000e+002  7.7400000e+002  7.9200000e+002  7.9800000e+002  8.2800000e+002  8.2200000e+002  8.5500000e+002  8.5800000e+002  9.0000000e+002  9.0300000e+002  8.7300000e+002  8.7000000e+002  8.6700000e+002  8.8500000e+002  8.9700000e+002  8.9400000e+002  8.6400000e+002  8.6400000e+002  8.5200000e+002  8.6100000e+002  8.4000000e+002  8.3400000e+002  8.0700000e+002  8.0700000e+002  8.0700000e+002  7.8300000e+002  8.0700000e+002  8.0700000e+002  7.9500000e+002  8.3700000e+002  8.5200000e+002  8.2800000e+002  8.4600000e+002  8.5200000e+002  8.4300000e+002  8.4300000e+002  8.0400000e+002  8.3400000e+002  8.2800000e+002  8.4300000e+002  8.3700000e+002  8.2200000e+002  8.4000000e+002  8.1000000e+002  8.1300000e+002  7.9800000e+002  8.1000000e+002  8.1300000e+002  7.9500000e+002  7.8900000e+002  7.7700000e+002  8.1300000e+002  8.2200000e+002  8.5500000e+002  8.3100000e+002  8.4000000e+002  8.3700000e+002  8.7000000e+002  8.6100000e+002  8.3400000e+002  8.2200000e+002  7.9500000e+002  7.9200000e+002  6.9300000e+002  8.0100000e+002  7.6800000e+002  7.3200000e+002  7.2600000e+002  7.0800000e+002  7.2000000e+002  7.1700000e+002  7.0800000e+002  7.0200000e+002  6.9300000e+002  7.0500000e+002  7.1700000e+002  7.1400000e+002  7.2600000e+002  7.2000000e+002  7.2300000e+002  7.4400000e+002  7.4100000e+002  7.5900000e+002  7.6200000e+002  7.5000000e+002  7.4700000e+002  7.3500000e+002  7.3200000e+002  7.3500000e+002  7.2000000e+002  7.2900000e+002  7.0800000e+002  6.9900000e+002  7.1400000e+002  7.0800000e+002  7.4100000e+002  7.3200000e+002  7.3500000e+002  7.4400000e+002  7.2300000e+002  7.3800000e+002  7.4100000e+002  7.3200000e+002  7.3200000e+002  7.2000000e+002  7.1400000e+002  7.2300000e+002  7.3500000e+002  7.4100000e+002  7.5300000e+002  7.4100000e+002  7.5600000e+002  7.7100000e+002  7.8300000e+002  7.7100000e+002  7.8900000e+002  7.7400000e+002  7.6500000e+002  7.6800000e+002  7.5000000e+002  7.4700000e+002  7.3500000e+002  7.2900000e+002  7.3500000e+002  7.3500000e+002  7.5900000e+002  7.6800000e+002  7.6500000e+002  7.6800000e+002  7.7400000e+002  8.0400000e+002  7.9200000e+002  8.2200000e+002  7.9800000e+002  7.8600000e+002  7.8900000e+002  7.7100000e+002  7.7700000e+002  7.7700000e+002  7.9500000e+002  7.8000000e+002  7.9800000e+002  8.0100000e+002  8.0700000e+002  8.0700000e+002  8.0100000e+002  7.9800000e+002  7.9200000e+002  7.8000000e+002  7.8000000e+002  7.7700000e+002  7.7700000e+002  7.6800000e+002  7.5900000e+002  7.8300000e+002  7.7700000e+002  7.8900000e+002  7.6500000e+002  7.6200000e+002  7.7100000e+002  7.5900000e+002  7.7100000e+002  7.5600000e+002  7.7400000e+002  7.8000000e+002  7.7400000e+002  7.9800000e+002  8.0100000e+002  8.1900000e+002  8.1000000e+002  7.9200000e+002  7.8000000e+002  7.9200000e+002  7.9500000e+002  7.8600000e+002  7.9200000e+002  7.8300000e+002  7.8900000e+002  8.0700000e+002  7.9800000e+002  7.9800000e+002  7.9800000e+002  8.0700000e+002  7.9500000e+002  7.8900000e+002  8.0100000e+002  7.9800000e+002  8.0700000e+002  7.8900000e+002  8.1900000e+002  8.2800000e+002  8.3400000e+002  8.1600000e+002  8.1600000e+002  8.1600000e+002  8.1000000e+002  7.9800000e+002  7.8600000e+002  7.8600000e+002  7.6800000e+002  7.9200000e+002  7.8300000e+002  7.9200000e+002  7.8600000e+002  7.9200000e+002  8.1600000e+002  8.1000000e+002  8.0100000e+002  7.8900000e+002  8.0700000e+002  8.2500000e+002  8.3700000e+002  8.4900000e+002  8.4600000e+002  8.3100000e+002  8.0700000e+002  8.1600000e+002  8.1900000e+002  8.2800000e+002  7.9800000e+002  8.0100000e+002  7.9200000e+002  7.8000000e+002  8.0100000e+002  7.7700000e+002  7.7400000e+002  7.7100000e+002  7.5000000e+002  7.5900000e+002  7.8000000e+002  7.9200000e+002  7.8600000e+002  7.9200000e+002  7.6800000e+002  7.9500000e+002  7.9500000e+002  7.8300000e+002  7.8300000e+002  7.7400000e+002  7.7400000e+002  7.8600000e+002  7.7700000e+002  7.9200000e+002  7.7400000e+002  7.7400000e+002  7.5600000e+002  7.7100000e+002  7.6800000e+002  7.5300000e+002  7.7100000e+002  7.5000000e+002  7.6500000e+002  7.6800000e+002  7.5600000e+002  7.8600000e+002  7.8000000e+002  7.8000000e+002  7.7400000e+002  7.6800000e+002  7.9200000e+002  7.7700000e+002  7.7700000e+002  7.7100000e+002  7.5600000e+002  7.8000000e+002  7.7100000e+002  7.8900000e+002  7.7700000e+002  7.7700000e+002  7.9500000e+002  8.1600000e+002  8.2800000e+002  7.8900000e+002  8.1600000e+002  8.1000000e+002  8.1000000e+002  8.0400000e+002  8.0700000e+002  7.9800000e+002  7.7100000e+002  7.9800000e+002  7.8900000e+002  8.2200000e+002  8.0700000e+002  7.9200000e+002  8.2500000e+002  8.3400000e+002  8.4000000e+002  8.3700000e+002  8.2200000e+002  8.1300000e+002  8.2200000e+002  8.2800000e+002  8.3100000e+002  8.2500000e+002  8.0700000e+002  7.8900000e+002  7.9200000e+002  8.0100000e+002  7.8600000e+002  7.8900000e+002  7.8600000e+002  7.9800000e+002  8.2800000e+002  8.1900000e+002  8.4900000e+002  8.3400000e+002  8.6700000e+002  8.7000000e+002  8.6400000e+002  8.6400000e+002  8.3100000e+002  8.2800000e+002  8.0700000e+002  7.9800000e+002  7.7400000e+002  7.9500000e+002  7.8300000e+002  7.6500000e+002  8.0100000e+002  8.0100000e+002  8.1000000e+002  8.1600000e+002  8.2800000e+002  8.2200000e+002  8.0100000e+002  8.2800000e+002  7.9800000e+002  8.1600000e+002  7.9800000e+002  8.0100000e+002  7.7700000e+002  7.8600000e+002  8.0700000e+002  8.0100000e+002  8.1900000e+002  8.1900000e+002  8.1900000e+002  8.2200000e+002  8.2800000e+002  8.2800000e+002  8.1000000e+002  8.1000000e+002  8.1000000e+002  8.3400000e+002  8.1600000e+002  8.2800000e+002  8.1000000e+002  8.2200000e+002  8.1300000e+002  8.1600000e+002  8.1000000e+002  7.6200000e+002  7.5900000e+002  7.5900000e+002  7.6200000e+002  7.8600000e+002  7.7400000e+002  7.8600000e+002  7.7700000e+002  7.8300000e+002  8.1300000e+002  8.1600000e+002  8.1000000e+002  7.9800000e+002  8.2500000e+002  8.2500000e+002  8.1900000e+002  8.2200000e+002  8.2500000e+002  8.3100000e+002  8.1600000e+002  8.2800000e+002  8.2800000e+002  8.3400000e+002  8.0100000e+002  8.1600000e+002  8.1900000e+002  8.0400000e+002  8.0100000e+002  7.7400000e+002  7.8600000e+002  7.8000000e+002  7.8000000e+002  8.1000000e+002  8.0100000e+002  8.0400000e+002  7.8600000e+002  8.0400000e+002  8.0700000e+002  8.0700000e+002  8.1000000e+002  8.1300000e+002  7.8900000e+002  8.0700000e+002  7.9800000e+002  8.1900000e+002  7.9500000e+002  7.8000000e+002  8.0100000e+002  7.9500000e+002  8.1600000e+002  7.8600000e+002  7.9200000e+002  7.8900000e+002  7.8900000e+002  8.1900000e+002  7.9500000e+002  8.0400000e+002  7.8600000e+002  7.7700000e+002  7.9500000e+002  7.8600000e+002  7.7700000e+002  7.6800000e+002  7.9200000e+002  7.8900000e+002  8.0400000e+002  8.0400000e+002  7.7400000e+002  7.8900000e+002  7.8000000e+002  7.8000000e+002  7.9500000e+002  7.8000000e+002  7.9500000e+002  7.8000000e+002  7.9200000e+002  7.8900000e+002  8.1300000e+002  8.0700000e+002  7.9500000e+002  8.1000000e+002  7.9800000e+002  8.0700000e+002  8.0700000e+002  8.1900000e+002  8.0700000e+002  7.9200000e+002  8.0700000e+002  8.0400000e+002  7.9800000e+002  8.0100000e+002  8.0400000e+002  7.9200000e+002  8.0100000e+002  7.9200000e+002  7.8600000e+002  7.9200000e+002  7.6800000e+002  7.8600000e+002  7.8000000e+002  7.8300000e+002  8.0400000e+002  7.9500000e+002  8.1300000e+002  7.8900000e+002  8.1900000e+002  8.2500000e+002  8.0400000e+002  7.9200000e+002  7.8300000e+002  8.1600000e+002  8.1300000e+002  8.3100000e+002  8.1300000e+002  8.1000000e+002  8.0700000e+002  7.9200000e+002  7.9200000e+002  7.8300000e+002  7.8000000e+002  7.4700000e+002  7.5600000e+002  7.7400000e+002  7.5300000e+002  7.4100000e+002  7.8300000e+002  7.8900000e+002  8.1300000e+002  7.9800000e+002  8.2800000e+002  8.3100000e+002  8.7300000e+002  8.5500000e+002  8.7000000e+002  8.7000000e+002  8.4600000e+002  8.4000000e+002  8.2500000e+002  8.2800000e+002  8.0700000e+002  8.0400000e+002  7.7400000e+002  7.6500000e+002  7.5300000e+002  7.5000000e+002  7.7700000e+002  7.5900000e+002  7.8600000e+002  8.0100000e+002  8.0400000e+002  7.9800000e+002  8.1000000e+002  8.1600000e+002  8.1000000e+002  8.1000000e+002  7.8000000e+002  8.0700000e+002  8.2200000e+002  8.2800000e+002  8.5800000e+002  8.3700000e+002  8.3100000e+002  8.4900000e+002  8.6100000e+002  8.4300000e+002  8.3400000e+002  8.1300000e+002  7.9800000e+002  8.2500000e+002  8.0700000e+002  8.1300000e+002  7.7700000e+002  7.6800000e+002  7.5900000e+002  7.3500000e+002  7.2600000e+002  7.7700000e+002  7.8000000e+002  8.1000000e+002  8.5200000e+002  8.5800000e+002  8.5500000e+002  8.6400000e+002  8.7300000e+002  9.0000000e+002  8.7300000e+002  8.9400000e+002  9.0600000e+002  9.0600000e+002  8.8200000e+002  9.0900000e+002  8.7600000e+002  8.8800000e+002  8.6400000e+002  8.5500000e+002  8.6700000e+002  8.6100000e+002  8.4600000e+002  8.2800000e+002  8.4600000e+002  8.5200000e+002  8.8800000e+002  8.8800000e+002  8.8500000e+002  8.6100000e+002  8.4000000e+002  8.3100000e+002  8.2800000e+002  8.1600000e+002  7.9200000e+002  8.0400000e+002  8.1900000e+002  8.5200000e+002  8.5200000e+002  8.3700000e+002  8.4600000e+002  8.4600000e+002  8.4300000e+002  8.1600000e+002  8.3400000e+002  8.0700000e+002  8.1000000e+002  8.1600000e+002  8.2500000e+002  8.3700000e+002  8.4300000e+002  8.4300000e+002  8.3700000e+002  8.4000000e+002  8.1000000e+002  8.2500000e+002  7.9200000e+002  7.8300000e+002  7.5900000e+002  7.6200000e+002  7.5300000e+002  7.5300000e+002  7.7400000e+002  7.6800000e+002  7.9200000e+002  8.1600000e+002  8.3400000e+002  8.5200000e+002  8.5500000e+002  8.6700000e+002  8.3400000e+002  8.6100000e+002  8.3400000e+002  8.4300000e+002  8.3400000e+002  8.3400000e+002  8.4300000e+002  8.2500000e+002  8.3100000e+002  7.8600000e+002  7.9200000e+002  7.7700000e+002  7.7700000e+002  7.6200000e+002  7.4100000e+002  7.5000000e+002  7.4700000e+002  7.5300000e+002  7.6500000e+002  7.6800000e+002  7.8600000e+002  8.0400000e+002  8.1000000e+002  8.1000000e+002  7.9800000e+002  8.1300000e+002  8.0100000e+002  7.8600000e+002  7.7400000e+002  8.0400000e+002  8.1300000e+002  8.1000000e+002  8.0400000e+002  7.7400000e+002  7.9500000e+002  7.8900000e+002  7.8900000e+002  7.8900000e+002  7.7700000e+002  7.8000000e+002  7.8300000e+002  7.9800000e+002  7.9800000e+002  7.9200000e+002  8.0400000e+002  8.1300000e+002  8.4300000e+002  8.2200000e+002  8.4600000e+002  8.1000000e+002  8.3100000e+002  8.2800000e+002  8.2800000e+002  8.2500000e+002  7.9500000e+002  7.8600000e+002  7.5900000e+002  7.6800000e+002  7.5600000e+002  7.7700000e+002  7.8000000e+002  7.6800000e+002  7.6200000e+002  7.6800000e+002  7.7700000e+002  7.6800000e+002  7.8900000e+002  8.0100000e+002  8.0400000e+002  8.2500000e+002  8.1600000e+002  8.0100000e+002  7.9200000e+002  8.0400000e+002  8.2200000e+002  8.1300000e+002  8.3100000e+002  7.9800000e+002  7.7700000e+002  7.6200000e+002  7.7100000e+002  7.9200000e+002  7.9500000e+002  8.0400000e+002  7.8600000e+002  7.8000000e+002  7.8900000e+002  7.8900000e+002  7.9500000e+002  7.9200000e+002  7.8600000e+002  7.6200000e+002  7.5300000e+002  7.7700000e+002  7.9500000e+002  8.2500000e+002  8.1000000e+002  8.2800000e+002  8.1900000e+002  8.0100000e+002  8.2500000e+002  8.1000000e+002  8.2500000e+002  8.0100000e+002  8.0100000e+002  8.0400000e+002  7.8000000e+002  7.8900000e+002  7.8000000e+002  7.8900000e+002  7.7700000e+002  8.0700000e+002  7.9200000e+002  7.8600000e+002  8.0700000e+002  8.0700000e+002  8.1000000e+002  7.9500000e+002  8.1000000e+002  7.7400000e+002  7.7100000e+002  7.8900000e+002  7.8000000e+002  7.9200000e+002  7.7400000e+002  7.8600000e+002  7.9200000e+002  8.0100000e+002  7.9800000e+002  8.0400000e+002  8.0100000e+002  7.8000000e+002  7.8600000e+002  7.8300000e+002  7.8600000e+002  8.1300000e+002  8.0400000e+002  8.1600000e+002  8.3700000e+002  8.5500000e+002  8.3400000e+002  8.3700000e+002  8.4900000e+002  8.2200000e+002  8.4900000e+002  8.1600000e+002  8.2200000e+002  8.0700000e+002  7.9500000e+002  7.8000000e+002  7.9800000e+002  7.9200000e+002  7.6500000e+002  7.8600000e+002  7.6800000e+002  7.8300000e+002  8.1900000e+002  8.1300000e+002  8.2200000e+002  8.2200000e+002  8.3400000e+002  8.2500000e+002  8.4900000e+002  8.3700000e+002  8.1900000e+002  8.1600000e+002  7.8600000e+002  7.8900000e+002  7.8000000e+002  7.7700000e+002  7.5300000e+002  7.5300000e+002  7.7100000e+002  7.7100000e+002  7.8000000e+002  7.8000000e+002  7.9500000e+002  7.9800000e+002  7.9500000e+002  8.0700000e+002  7.8300000e+002  7.9800000e+002  7.8300000e+002  7.7700000e+002  7.7100000e+002  7.6500000e+002  7.6500000e+002  7.6500000e+002  7.7400000e+002  7.8300000e+002  7.8600000e+002  8.1300000e+002  8.1000000e+002  8.1000000e+002  7.8600000e+002  7.9500000e+002  8.1300000e+002  8.1300000e+002  8.1600000e+002  7.5600000e+002  7.7400000e+002  7.6200000e+002  7.7100000e+002  7.8600000e+002  7.7400000e+002  7.8300000e+002  7.5900000e+002  7.6500000e+002  7.7100000e+002  7.6800000e+002  7.7400000e+002  7.5000000e+002  7.5300000e+002  7.5000000e+002  7.7100000e+002  8.0100000e+002  8.0400000e+002  8.1600000e+002  7.8000000e+002  8.0400000e+002  8.1000000e+002  8.0400000e+002  8.0700000e+002  7.8900000e+002  8.0400000e+002  7.9800000e+002  8.0700000e+002  8.0100000e+002  7.6200000e+002  7.4700000e+002  7.5300000e+002  7.8300000e+002  8.0400000e+002  8.3100000e+002  8.2500000e+002  8.2200000e+002  8.4000000e+002  8.2800000e+002  8.6100000e+002  8.4300000e+002  8.4000000e+002  8.0400000e+002  8.2800000e+002  8.1000000e+002  8.1600000e+002  8.1000000e+002  7.7700000e+002  8.1000000e+002  8.0100000e+002  8.3400000e+002  8.1600000e+002  8.2200000e+002  8.2800000e+002  8.1600000e+002  8.2500000e+002  8.2500000e+002  8.4000000e+002  8.0700000e+002  8.1300000e+002  8.2800000e+002  8.3400000e+002  8.4000000e+002  8.6100000e+002  8.7300000e+002  8.6400000e+002  8.9400000e+002  8.5800000e+002  8.5800000e+002  8.4300000e+002  8.5200000e+002  8.6100000e+002  8.6700000e+002  8.5800000e+002  8.5200000e+002  8.4600000e+002  8.1000000e+002  8.3400000e+002  8.2500000e+002  8.2800000e+002  8.1000000e+002  8.2200000e+002  8.1900000e+002  8.4000000e+002  8.5500000e+002  8.1900000e+002  8.1300000e+002  7.9200000e+002  8.2500000e+002  8.0700000e+002  7.9500000e+002  8.1600000e+002  7.7400000e+002  8.1000000e+002  8.1000000e+002  8.0400000e+002  8.1600000e+002  7.9800000e+002  8.1000000e+002  8.0700000e+002  8.1300000e+002  7.9200000e+002  8.1000000e+002  8.0400000e+002  8.0700000e+002  7.8300000e+002  7.9800000e+002  8.2500000e+002  8.2200000e+002  8.3100000e+002  8.2500000e+002  8.3700000e+002  8.2800000e+002  8.1000000e+002  8.1000000e+002  8.0400000e+002  8.2800000e+002  8.0100000e+002  8.3100000e+002  8.2200000e+002  8.0400000e+002  8.1000000e+002  8.0100000e+002  8.0700000e+002  7.9800000e+002  8.0400000e+002  8.0700000e+002  8.2200000e+002  8.2200000e+002  8.1000000e+002  7.9800000e+002  7.6200000e+002  7.6200000e+002  7.5300000e+002  7.5300000e+002  7.7100000e+002  7.5300000e+002  7.9500000e+002  8.0400000e+002  8.2200000e+002  8.3400000e+002  8.3700000e+002  8.0700000e+002  7.9200000e+002  8.1300000e+002  8.1600000e+002  8.3400000e+002  8.2200000e+002  8.1300000e+002  8.0100000e+002  7.8000000e+002  8.0700000e+002  7.7100000e+002  7.5300000e+002  7.6500000e+002  7.7400000e+002  7.9200000e+002  8.0400000e+002  8.3400000e+002  8.2800000e+002  8.3100000e+002  8.1600000e+002  8.4000000e+002  8.3700000e+002  8.4900000e+002  8.4300000e+002  8.3100000e+002  8.4600000e+002  8.1300000e+002  8.2500000e+002  8.2500000e+002  8.1900000e+002  8.1300000e+002  8.1000000e+002  8.1000000e+002  7.8300000e+002  8.1600000e+002  8.0100000e+002  8.2500000e+002  8.2500000e+002  8.0700000e+002  8.2800000e+002  8.3100000e+002  8.1900000e+002  8.2500000e+002  8.4900000e+002  8.2200000e+002  8.2500000e+002  8.2200000e+002  8.0700000e+002  8.1300000e+002  8.1300000e+002  8.1000000e+002  7.8900000e+002  7.8600000e+002  7.6500000e+002  7.8300000e+002  7.9200000e+002  7.9800000e+002  8.1900000e+002  8.1300000e+002  8.1300000e+002  8.2200000e+002  8.1600000e+002  8.1000000e+002  8.0400000e+002  8.0100000e+002  7.8600000e+002  8.0700000e+002  7.8600000e+002  7.9200000e+002  7.8900000e+002  7.9800000e+002  7.9500000e+002  8.0700000e+002  8.2200000e+002  7.8900000e+002  8.1600000e+002  7.9500000e+002  7.9800000e+002  8.0100000e+002  8.0400000e+002  8.1900000e+002  8.1000000e+002  8.1600000e+002  7.9800000e+002  7.9500000e+002  8.1000000e+002  7.9500000e+002  8.0100000e+002  7.9800000e+002  7.9200000e+002  7.5900000e+002  7.5900000e+002  7.7100000e+002  7.8000000e+002  8.0400000e+002  8.1300000e+002  8.0100000e+002  8.0700000e+002  8.1600000e+002  8.3100000e+002  8.1900000e+002  8.3400000e+002  8.2200000e+002  7.9500000e+002  7.7700000e+002  7.7100000e+002  7.8900000e+002  7.6200000e+002  7.8900000e+002  7.8600000e+002  7.8600000e+002  7.9200000e+002  7.9800000e+002  7.9200000e+002  7.7100000e+002  7.9500000e+002  7.8900000e+002  7.9200000e+002  7.9200000e+002  7.7400000e+002  7.6200000e+002  7.5600000e+002  7.5000000e+002  7.5900000e+002  7.5000000e+002  7.9800000e+002  7.9800000e+002  8.1300000e+002  8.2800000e+002  8.4000000e+002  8.3400000e+002  8.1900000e+002  8.2200000e+002  8.2200000e+002  8.3100000e+002  8.1300000e+002  8.2200000e+002  8.0100000e+002  7.8000000e+002  7.7100000e+002  7.8900000e+002  8.0100000e+002  7.9200000e+002  8.3400000e+002  8.3700000e+002  8.3400000e+002  8.3100000e+002  8.4900000e+002  8.2800000e+002  8.1300000e+002  8.0400000e+002  7.9500000e+002  8.4900000e+002  8.3400000e+002  8.3100000e+002  8.2200000e+002  8.0100000e+002  8.2200000e+002  8.0400000e+002  8.1300000e+002  8.0700000e+002  8.1300000e+002  8.1000000e+002  8.0400000e+002  8.3100000e+002  8.1600000e+002  8.1300000e+002  7.8600000e+002  8.2500000e+002  8.1600000e+002  8.3100000e+002  8.2500000e+002  8.0100000e+002  8.0700000e+002  7.8600000e+002  8.1600000e+002  8.0700000e+002  8.1000000e+002  8.0400000e+002  8.0400000e+002  8.1600000e+002  8.2800000e+002  8.2800000e+002  8.1600000e+002  8.4600000e+002  8.5800000e+002  8.3400000e+002  8.2500000e+002  8.2800000e+002  8.1600000e+002  8.2500000e+002  8.5500000e+002  8.3700000e+002  8.3100000e+002  8.0700000e+002  7.9200000e+002  8.0100000e+002  8.0100000e+002  8.1300000e+002  7.8900000e+002  8.0100000e+002  7.8000000e+002  7.5900000e+002  7.7100000e+002  7.9800000e+002  7.9800000e+002  8.3400000e+002  8.5200000e+002  8.6100000e+002  8.6700000e+002  8.4900000e+002  8.5500000e+002  8.2200000e+002  8.1600000e+002  8.4300000e+002  8.2500000e+002  8.1900000e+002  7.9800000e+002  8.1300000e+002  8.1000000e+002  8.2200000e+002  8.2200000e+002  8.0400000e+002  8.1900000e+002  7.8900000e+002  8.1300000e+002  8.1900000e+002  7.9200000e+002  8.0100000e+002  8.0400000e+002  7.9500000e+002  8.1900000e+002  8.2800000e+002  8.2200000e+002  8.4000000e+002  8.2500000e+002  8.2800000e+002  8.5500000e+002  8.3700000e+002  8.2500000e+002  8.2200000e+002  8.0100000e+002  7.8600000e+002  7.9200000e+002  8.1600000e+002  7.9200000e+002  8.1300000e+002  8.1900000e+002  8.2200000e+002  8.2200000e+002  8.2200000e+002  8.1000000e+002  8.0400000e+002  8.2500000e+002  8.1600000e+002  8.4300000e+002  8.1000000e+002  8.3400000e+002  8.3700000e+002  8.3400000e+002  8.5800000e+002  8.4000000e+002  8.4300000e+002  8.4900000e+002  8.7000000e+002  8.3100000e+002  8.3100000e+002  8.2200000e+002  8.1600000e+002  8.1600000e+002  8.3400000e+002  7.8300000e+002  7.7100000e+002  7.8600000e+002  7.9500000e+002  7.8600000e+002  7.7100000e+002  7.9200000e+002  7.4100000e+002  7.9200000e+002  7.4100000e+002  8.1000000e+002  7.8600000e+002  7.8300000e+002  8.1300000e+002  8.1900000e+002  8.1300000e+002  8.3700000e+002  8.4300000e+002  8.0100000e+002  8.2200000e+002  8.1000000e+002  8.1300000e+002  8.1000000e+002  8.1900000e+002  8.3700000e+002  7.8000000e+002  8.1300000e+002  8.1600000e+002  8.0100000e+002  7.9200000e+002  7.7100000e+002  7.5000000e+002  7.3800000e+002  7.2600000e+002  7.8300000e+002  7.4400000e+002  7.6500000e+002  7.4700000e+002  7.7100000e+002  7.8600000e+002  7.6800000e+002  7.5900000e+002  7.4700000e+002  7.4400000e+002  7.4400000e+002  7.2900000e+002  7.3800000e+002  7.0800000e+002  7.0800000e+002  7.2000000e+002  6.9900000e+002  6.9300000e+002  6.9300000e+002  7.3500000e+002  7.1400000e+002  7.1400000e+002  7.0200000e+002  7.5900000e+002  7.5600000e+002  7.7100000e+002  7.4100000e+002  7.7400000e+002  7.5300000e+002  7.2900000e+002  7.8000000e+002  7.5600000e+002  7.6800000e+002  7.5900000e+002  7.7100000e+002  7.9500000e+002  7.7700000e+002  7.7100000e+002  7.6500000e+002  7.5900000e+002  7.5000000e+002  7.3200000e+002  7.8000000e+002  7.6200000e+002  7.7700000e+002  7.5000000e+002  7.6200000e+002  7.8900000e+002  7.6800000e+002  7.8600000e+002  7.9500000e+002  8.1000000e+002  8.1600000e+002  8.0700000e+002  8.2800000e+002  7.9800000e+002  7.8600000e+002  7.9500000e+002  7.8900000e+002  7.9200000e+002  8.0100000e+002  8.1000000e+002  7.6200000e+002  7.3800000e+002  7.7100000e+002  8.0100000e+002  8.0700000e+002  7.8300000e+002  7.9200000e+002  7.9800000e+002  7.9500000e+002  8.1600000e+002  7.8900000e+002  7.8600000e+002  7.8000000e+002  7.5000000e+002  7.8900000e+002  7.7400000e+002  7.6800000e+002  7.5300000e+002  7.3800000e+002  7.4400000e+002  7.4100000e+002  7.5300000e+002  7.2900000e+002  6.8400000e+002  7.2900000e+002  6.8400000e+002  7.2300000e+002  6.7500000e+002  7.4100000e+002  6.8400000e+002  7.7700000e+002  7.5900000e+002  7.5900000e+002  7.7400000e+002  7.9500000e+002  7.7700000e+002  7.7700000e+002  7.6800000e+002  7.5900000e+002  7.5000000e+002  7.5600000e+002  7.4700000e+002  7.3200000e+002  7.4100000e+002  7.4400000e+002  7.5300000e+002  7.3500000e+002  7.4400000e+002  7.3500000e+002  7.4100000e+002  7.2900000e+002  7.5000000e+002  7.2600000e+002  7.2600000e+002  7.2300000e+002  7.2300000e+002  7.1700000e+002  7.4400000e+002  6.9000000e+002  7.5900000e+002  7.0800000e+002  7.3800000e+002  7.2900000e+002  7.3200000e+002  7.1400000e+002  7.4400000e+002  6.6300000e+002  7.5300000e+002  6.9300000e+002  7.4100000e+002  7.0500000e+002  7.2600000e+002  6.7800000e+002  7.2900000e+002  6.7500000e+002  6.9600000e+002  7.8900000e+002  7.2300000e+002  7.3200000e+002  5.9400000e+002  7.5300000e+002  7.7100000e+002  7.5600000e+002  7.9500000e+002  7.9800000e+002  7.6200000e+002  7.9800000e+002  7.5600000e+002  7.0800000e+002  7.3200000e+002  6.7200000e+002  6.9300000e+002  7.5000000e+002  6.6900000e+002  7.5300000e+002  6.6300000e+002  7.5900000e+002  7.3200000e+002  7.8000000e+002  7.5000000e+002  7.6500000e+002  7.5300000e+002  7.5900000e+002  7.4700000e+002  6.7200000e+002  7.1700000e+002  6.9300000e+002  7.0500000e+002  7.2000000e+002  6.6000000e+002  7.3500000e+002  6.4200000e+002  6.5100000e+002  7.0800000e+002  6.0900000e+002  7.2000000e+002  6.3600000e+002  6.4500000e+002  6.7200000e+002  6.7800000e+002  6.3600000e+002  6.7800000e+002  6.6000000e+002  6.8100000e+002  6.5400000e+002  6.6900000e+002  6.7800000e+002  6.7200000e+002  6.6600000e+002  6.8100000e+002  6.4200000e+002  6.9900000e+002  6.9300000e+002  6.9300000e+002  6.9300000e+002  6.8400000e+002  6.5100000e+002  6.9600000e+002  6.7500000e+002  6.9000000e+002  6.9600000e+002  6.8100000e+002  6.8700000e+002  6.6000000e+002  6.7200000e+002  6.8700000e+002  6.7200000e+002  6.8700000e+002  6.6900000e+002  6.8100000e+002  6.7200000e+002  6.8400000e+002  6.6900000e+002  7.0200000e+002  7.1400000e+002  7.0500000e+002  6.8700000e+002  6.8100000e+002  6.9600000e+002  6.8100000e+002  7.1100000e+002  6.9600000e+002  7.2900000e+002  6.9600000e+002  7.5300000e+002  7.1400000e+002  7.4700000e+002  7.5600000e+002  7.5000000e+002  7.3500000e+002  7.3800000e+002  7.5600000e+002  7.3800000e+002  7.4700000e+002  7.4700000e+002  7.4100000e+002  7.2300000e+002  7.3800000e+002  7.3200000e+002  7.5900000e+002  7.2300000e+002  7.3800000e+002  7.3200000e+002  7.4400000e+002  7.6500000e+002  7.5600000e+002  7.5000000e+002  7.5900000e+002  7.3500000e+002  7.7100000e+002  7.6500000e+002  7.8000000e+002  7.6800000e+002  7.6500000e+002  7.8300000e+002  7.4700000e+002  7.8600000e+002  7.7100000e+002  7.5600000e+002  7.5600000e+002  7.6500000e+002  7.7400000e+002  7.9500000e+002  7.9200000e+002  8.1300000e+002  8.1300000e+002  8.2200000e+002  8.0100000e+002  8.1300000e+002  7.9800000e+002  7.7400000e+002  7.7100000e+002  7.4400000e+002  7.7400000e+002  7.6800000e+002  7.8900000e+002  7.7400000e+002  7.5900000e+002  7.7100000e+002  7.8000000e+002  7.7700000e+002  7.8900000e+002  7.7100000e+002  7.6200000e+002  7.7100000e+002  7.8000000e+002  7.9200000e+002  7.8000000e+002  7.8900000e+002  7.9800000e+002  8.3400000e+002  8.4000000e+002  8.7300000e+002  8.7000000e+002  8.5200000e+002  8.4900000e+002  8.6400000e+002  8.4300000e+002  8.4900000e+002  8.3400000e+002  8.1600000e+002  8.2800000e+002  8.3100000e+002  8.5800000e+002  8.5200000e+002  8.4900000e+002  8.5800000e+002  8.5800000e+002  8.4000000e+002  8.2200000e+002  8.1600000e+002  8.1900000e+002  8.5200000e+002  8.5200000e+002  8.6100000e+002  8.5800000e+002  8.7600000e+002  8.4000000e+002  8.6100000e+002  8.4300000e+002  8.5500000e+002  8.1900000e+002  8.2800000e+002  8.4900000e+002  8.5800000e+002  8.4000000e+002  8.3400000e+002  8.6100000e+002  8.3700000e+002  8.6400000e+002  8.7000000e+002  8.6700000e+002  8.3400000e+002  8.7600000e+002  8.4900000e+002  8.7300000e+002  8.6400000e+002  8.4900000e+002  8.6400000e+002  8.3400000e+002  8.4900000e+002  8.4000000e+002  8.5200000e+002  8.3400000e+002  8.2800000e+002  8.1900000e+002  8.1300000e+002  8.2800000e+002  8.3700000e+002  8.3400000e+002  8.3700000e+002  8.5500000e+002  8.4900000e+002  8.4900000e+002  8.5500000e+002  8.4600000e+002  8.7900000e+002  8.6100000e+002  8.6100000e+002  8.3100000e+002  8.4600000e+002  8.4600000e+002  8.6700000e+002  8.4000000e+002  8.5500000e+002  8.5200000e+002  8.4600000e+002  8.5800000e+002  8.6400000e+002  8.7300000e+002  8.5800000e+002  8.6100000e+002  8.4900000e+002  8.6400000e+002  8.4300000e+002  8.5200000e+002  8.3400000e+002  8.4900000e+002  8.4600000e+002  8.3400000e+002  8.3400000e+002  8.4900000e+002  8.7000000e+002  8.5500000e+002  8.7300000e+002  8.6100000e+002  8.6700000e+002  8.4900000e+002  8.1900000e+002  8.2500000e+002  8.2200000e+002  8.2800000e+002  8.1600000e+002  8.0700000e+002  8.2200000e+002  8.1600000e+002  8.2200000e+002  8.1900000e+002  8.3400000e+002  8.3100000e+002  8.5500000e+002  8.4000000e+002  8.6100000e+002  8.4000000e+002  8.4900000e+002  8.5500000e+002  8.4300000e+002  8.3700000e+002  8.1900000e+002  8.4600000e+002  8.3100000e+002  8.3100000e+002  8.2800000e+002  8.3700000e+002  8.3400000e+002  8.1600000e+002  8.3700000e+002  8.0700000e+002  8.1600000e+002  8.1900000e+002  8.4900000e+002  8.3400000e+002  8.5800000e+002  8.4600000e+002  8.3700000e+002  8.6100000e+002  8.7300000e+002  8.6400000e+002  8.4900000e+002  8.6100000e+002  8.6100000e+002  8.7000000e+002  8.7300000e+002  8.5500000e+002  8.5800000e+002  8.7000000e+002  8.5800000e+002  8.5500000e+002  8.5800000e+002  8.5200000e+002  8.5200000e+002  8.7000000e+002  8.6100000e+002  8.1900000e+002  8.2500000e+002  8.4600000e+002  8.4300000e+002  8.6400000e+002  8.6700000e+002  8.3100000e+002  8.6400000e+002  8.5500000e+002  8.3700000e+002  8.5200000e+002  8.4300000e+002  8.3100000e+002  8.1300000e+002  8.1900000e+002  8.2800000e+002  8.0700000e+002  8.3100000e+002  8.4600000e+002  8.5800000e+002  8.6400000e+002  8.8500000e+002  8.7300000e+002  8.7000000e+002  8.7300000e+002  8.6700000e+002  8.7300000e+002  8.4000000e+002  8.4900000e+002  8.3400000e+002  8.1900000e+002  8.2200000e+002  8.2800000e+002  8.2500000e+002  8.1900000e+002  8.0100000e+002  8.2800000e+002  8.1000000e+002  7.9800000e+002  8.1600000e+002  8.1000000e+002  8.2500000e+002  8.3100000e+002  8.0700000e+002  8.3100000e+002  8.3400000e+002  8.4600000e+002  8.4900000e+002  8.3100000e+002  8.6100000e+002  8.5500000e+002  8.6100000e+002  8.2800000e+002  8.0700000e+002  8.1900000e+002  8.2500000e+002  8.1600000e+002  8.0700000e+002  8.4000000e+002  8.1600000e+002  8.3700000e+002  8.2500000e+002  8.3400000e+002  8.4900000e+002  8.4000000e+002  8.3100000e+002  8.5800000e+002  8.4900000e+002  8.3700000e+002  7.8900000e+002  8.2200000e+002  8.2500000e+002  8.3700000e+002  8.3400000e+002  8.2200000e+002  8.5200000e+002  8.6100000e+002  8.7000000e+002  8.4900000e+002  8.5500000e+002  8.4300000e+002  8.5500000e+002  8.2800000e+002  8.3400000e+002  8.3700000e+002  8.4000000e+002  8.4300000e+002  8.2500000e+002  8.3400000e+002  8.1000000e+002  8.2500000e+002  8.2200000e+002  8.4300000e+002  8.5200000e+002  8.5500000e+002  8.5800000e+002  8.5200000e+002  8.7600000e+002  8.6700000e+002  8.6700000e+002  8.4900000e+002  8.6700000e+002  8.7000000e+002  8.9400000e+002  8.7600000e+002  8.6700000e+002  8.6700000e+002  8.5800000e+002  8.6400000e+002  8.6700000e+002  8.5200000e+002  8.5500000e+002  8.7000000e+002  8.5800000e+002  8.8800000e+002  8.6400000e+002  8.6100000e+002  8.5200000e+002  8.7000000e+002  8.6100000e+002  8.6400000e+002  8.2800000e+002  8.0100000e+002  8.2200000e+002  8.4600000e+002  8.5500000e+002  8.4000000e+002  8.5800000e+002  8.5500000e+002  8.7000000e+002  8.7600000e+002  8.7900000e+002  8.7300000e+002  8.7000000e+002  8.7900000e+002  8.7000000e+002  8.8500000e+002  8.5800000e+002  8.6400000e+002  8.4900000e+002  8.8200000e+002  8.8800000e+002  8.9100000e+002  8.7300000e+002  8.6700000e+002  8.8500000e+002  8.9700000e+002  8.7900000e+002  8.7900000e+002  8.7600000e+002  8.9400000e+002  9.2100000e+002  9.0900000e+002  8.8200000e+002  8.9100000e+002  8.9400000e+002  9.0000000e+002  8.8500000e+002  8.5200000e+002  8.8800000e+002  8.8800000e+002  9.1500000e+002  9.0000000e+002  8.8800000e+002  8.7900000e+002  8.8800000e+002  8.7900000e+002  8.7300000e+002  8.4900000e+002  8.4900000e+002  8.6100000e+002  8.7000000e+002  8.7300000e+002  8.5500000e+002  8.6100000e+002  8.4600000e+002  8.6700000e+002  8.6100000e+002  8.5200000e+002  8.6100000e+002  8.7600000e+002  8.7000000e+002  9.0300000e+002  8.9100000e+002  8.8500000e+002  8.7900000e+002  9.0000000e+002  9.1500000e+002  9.1800000e+002  9.2100000e+002  8.8800000e+002  8.9700000e+002  9.1800000e+002  9.2100000e+002  9.0600000e+002  9.0600000e+002  8.8200000e+002  9.1500000e+002  8.8800000e+002  8.8500000e+002  8.7600000e+002  9.0300000e+002  9.0000000e+002  9.0600000e+002  8.7300000e+002  8.9700000e+002  8.9100000e+002  9.1200000e+002  8.8800000e+002  9.0000000e+002  9.0000000e+002  9.0000000e+002  9.0900000e+002  9.1500000e+002  9.0900000e+002  9.1200000e+002  9.1800000e+002  9.0600000e+002  9.0900000e+002  8.9700000e+002  9.0000000e+002  8.8800000e+002  8.9700000e+002  8.9700000e+002  9.1800000e+002  8.9100000e+002  9.1500000e+002  9.0000000e+002  9.3900000e+002  9.0900000e+002  9.2100000e+002  8.9400000e+002  9.2400000e+002  9.1800000e+002  9.2100000e+002  8.9400000e+002  9.1500000e+002  9.0900000e+002  9.0900000e+002  8.9700000e+002  8.8800000e+002  8.8500000e+002  8.9400000e+002  8.8200000e+002  8.9400000e+002  8.9100000e+002  8.7000000e+002  8.8200000e+002  8.9400000e+002  9.0600000e+002  9.0300000e+002  9.0000000e+002  9.0000000e+002  9.1200000e+002  9.0600000e+002  9.0600000e+002  8.8200000e+002  9.0300000e+002  9.0600000e+002  9.0900000e+002  8.9400000e+002  9.0600000e+002  8.8200000e+002  9.1500000e+002  9.0000000e+002  9.0600000e+002  8.7900000e+002  8.7300000e+002  8.8800000e+002  8.9100000e+002  8.8800000e+002  8.8800000e+002  8.7900000e+002  8.8800000e+002  8.7900000e+002  8.7300000e+002  8.7600000e+002  8.7900000e+002  8.8500000e+002  8.9400000e+002  9.1500000e+002  8.9700000e+002  9.0600000e+002  8.8800000e+002  8.7900000e+002  8.4300000e+002  8.6400000e+002  8.4000000e+002  8.4900000e+002  8.7300000e+002  8.8200000e+002  8.9100000e+002  8.8500000e+002  8.7900000e+002  8.9400000e+002  8.8800000e+002  8.8800000e+002  8.7600000e+002  8.8800000e+002  8.9700000e+002  8.6700000e+002  8.9700000e+002  8.6700000e+002  8.7600000e+002  8.7600000e+002  8.8800000e+002  8.9100000e+002  9.0300000e+002  8.8200000e+002  9.0000000e+002  9.1800000e+002  9.2100000e+002  9.1500000e+002  9.0300000e+002  9.1500000e+002  9.2400000e+002  9.1200000e+002  9.0600000e+002  9.0300000e+002  8.9700000e+002  9.1200000e+002  9.0000000e+002  9.0300000e+002  8.9100000e+002  9.0600000e+002  8.9700000e+002  9.1500000e+002  9.0900000e+002  9.0300000e+002  8.9400000e+002  9.0600000e+002  8.9700000e+002  8.9400000e+002  8.7600000e+002  8.8800000e+002  8.8200000e+002  8.9400000e+002  9.0300000e+002  9.0300000e+002  8.8200000e+002  9.0600000e+002  9.1200000e+002  9.0300000e+002  8.7900000e+002  8.7300000e+002  8.9100000e+002  8.7600000e+002  8.7300000e+002  8.4000000e+002  8.4300000e+002  8.4300000e+002  8.6700000e+002  8.5200000e+002  8.5500000e+002  8.4900000e+002  8.5500000e+002  8.5500000e+002  8.7000000e+002  8.6400000e+002  8.6100000e+002  8.7300000e+002  8.6700000e+002  8.8800000e+002  8.8200000e+002  8.8500000e+002  8.5800000e+002  8.5800000e+002  8.5800000e+002  8.7000000e+002  8.4900000e+002  8.4300000e+002  8.1000000e+002  8.2800000e+002  8.0700000e+002  8.1600000e+002  8.3100000e+002  8.5200000e+002  8.4900000e+002  8.2500000e+002  8.3700000e+002  8.2200000e+002  8.6100000e+002  8.4900000e+002  8.4900000e+002  8.3400000e+002  8.4900000e+002  8.4900000e+002  8.5200000e+002  8.6100000e+002  8.5200000e+002  8.5200000e+002  8.7600000e+002  8.9700000e+002  8.8800000e+002  9.0900000e+002  8.8200000e+002  9.1200000e+002  9.0600000e+002  9.1200000e+002  9.0600000e+002  9.0000000e+002  9.0300000e+002  9.0900000e+002  9.0600000e+002  8.8500000e+002  8.9400000e+002  8.8500000e+002  8.8500000e+002  8.9700000e+002  8.7600000e+002  8.7600000e+002  8.9400000e+002  9.0600000e+002  8.7900000e+002  8.7300000e+002  8.7300000e+002  8.7300000e+002  8.8800000e+002  8.8200000e+002  8.8200000e+002  8.6400000e+002  8.7300000e+002  8.9700000e+002  8.8800000e+002  8.5800000e+002  8.7000000e+002  8.4900000e+002  8.5500000e+002  8.7600000e+002  8.8200000e+002  8.7900000e+002  8.7600000e+002  8.8800000e+002  8.9100000e+002  9.0300000e+002  8.8200000e+002  8.7300000e+002  8.4300000e+002  8.6100000e+002  8.2800000e+002  8.3700000e+002  8.2800000e+002  8.3400000e+002  8.4300000e+002  8.4600000e+002  8.4600000e+002  8.4300000e+002  8.2200000e+002  8.2500000e+002  8.6400000e+002  8.3700000e+002  8.4000000e+002  8.2200000e+002  8.1900000e+002  8.2800000e+002  7.9200000e+002  8.1900000e+002  7.9500000e+002  7.8900000e+002  8.0700000e+002  7.9800000e+002  8.5200000e+002  8.6400000e+002  8.7300000e+002  8.7900000e+002  9.0900000e+002  9.0000000e+002  9.2100000e+002  9.0900000e+002  9.1500000e+002  9.0600000e+002  9.2700000e+002  8.7000000e+002  8.6700000e+002  8.4900000e+002  8.5800000e+002  8.4600000e+002  8.4300000e+002  8.3400000e+002  8.3100000e+002  8.1300000e+002  8.2800000e+002  8.5800000e+002  8.2500000e+002  8.5200000e+002  8.4900000e+002  8.5500000e+002  8.6700000e+002  8.7900000e+002  8.7900000e+002  8.7600000e+002  8.8500000e+002  8.5200000e+002  8.8200000e+002  8.5200000e+002  8.5500000e+002  8.2200000e+002  8.4300000e+002  8.2500000e+002  8.2500000e+002  8.2200000e+002  8.1300000e+002  8.3700000e+002  8.3400000e+002  8.5200000e+002  8.3700000e+002  8.4900000e+002  8.1000000e+002  8.4300000e+002  8.3100000e+002  8.2200000e+002  7.9200000e+002  7.9500000e+002  6.5400000e+002  7.8900000e+002  7.9200000e+002  8.0700000e+002  8.2500000e+002  8.3400000e+002  8.2800000e+002  8.5500000e+002  8.3400000e+002  8.5500000e+002  8.3400000e+002  8.4900000e+002  8.6400000e+002  8.3100000e+002  8.4900000e+002  8.2500000e+002  8.4000000e+002  7.9500000e+002  8.2500000e+002  6.4800000e+002  7.8300000e+002  7.2900000e+002  8.0100000e+002  8.1000000e+002  8.1600000e+002  7.9500000e+002  8.0700000e+002  8.1000000e+002  8.1900000e+002  8.4300000e+002  7.9800000e+002  8.2500000e+002  7.8900000e+002  8.3400000e+002  8.3700000e+002  8.4000000e+002  8.2500000e+002  8.4300000e+002  8.2200000e+002  8.3700000e+002  8.5200000e+002  8.3700000e+002  8.3700000e+002  7.9500000e+002  8.0400000e+002  8.2800000e+002  8.3400000e+002  8.1300000e+002  7.5000000e+002  8.2800000e+002  8.2500000e+002  8.3700000e+002  8.6700000e+002  8.8200000e+002  8.6700000e+002  8.9100000e+002  9.0300000e+002  8.9400000e+002  9.0300000e+002  8.9100000e+002  9.1800000e+002  9.2400000e+002  9.3000000e+002  8.9100000e+002  8.6400000e+002  8.5800000e+002  8.6100000e+002  8.1900000e+002  8.1600000e+002  8.0700000e+002  7.8900000e+002  8.2800000e+002  8.2200000e+002  8.5200000e+002  8.7300000e+002  8.7900000e+002  8.9700000e+002  9.0300000e+002  8.9400000e+002  9.0000000e+002  8.8800000e+002  9.0600000e+002  9.1200000e+002  9.3300000e+002  9.0000000e+002  8.6700000e+002  8.8500000e+002  8.5500000e+002  8.4300000e+002  8.5200000e+002  8.5500000e+002  7.2000000e+002  8.7000000e+002  8.5500000e+002  8.6100000e+002  8.4000000e+002  8.3700000e+002  8.1900000e+002  8.3100000e+002  8.4000000e+002  8.4600000e+002  8.6700000e+002  8.4900000e+002  8.6400000e+002  8.8200000e+002  8.7000000e+002  8.7600000e+002  8.7600000e+002  8.4600000e+002  8.7600000e+002  8.4000000e+002  8.5800000e+002  8.5800000e+002  8.4600000e+002  8.7600000e+002  8.5800000e+002  8.9400000e+002  8.8800000e+002  8.9100000e+002  9.0600000e+002  9.0300000e+002  9.0900000e+002  9.0600000e+002  8.9100000e+002  8.6100000e+002  8.5800000e+002  8.4900000e+002  8.2200000e+002  8.4000000e+002  8.5500000e+002  8.5500000e+002  8.7600000e+002  8.7900000e+002  8.9400000e+002  8.8800000e+002  8.8800000e+002  8.6700000e+002  8.6100000e+002  8.2800000e+002  8.4300000e+002  8.3700000e+002  8.4600000e+002  8.3700000e+002  8.2200000e+002  8.4300000e+002  8.3400000e+002  8.6100000e+002  8.6700000e+002  8.7600000e+002  8.4600000e+002  8.5800000e+002  8.6100000e+002  8.4900000e+002  8.5800000e+002  8.5800000e+002  8.7600000e+002  8.8800000e+002  9.0000000e+002  8.7000000e+002  8.5800000e+002  8.1300000e+002  8.2500000e+002  8.1600000e+002  8.1300000e+002  8.1900000e+002  7.9800000e+002  8.2500000e+002  8.2500000e+002  8.5200000e+002  8.4000000e+002  8.4000000e+002  8.1300000e+002  8.3400000e+002  8.4000000e+002  8.1600000e+002  8.2500000e+002  8.1900000e+002  8.4000000e+002  8.2800000e+002  8.4900000e+002  8.4000000e+002  8.3700000e+002  8.2200000e+002  8.1300000e+002  8.3700000e+002  8.2500000e+002  8.4000000e+002  8.1900000e+002  8.3100000e+002  8.1600000e+002  8.4600000e+002  8.7900000e+002  8.9100000e+002  9.0900000e+002  8.8500000e+002  8.9400000e+002  8.5500000e+002  8.5500000e+002  8.1900000e+002  8.2800000e+002  8.1900000e+002  8.2200000e+002  8.4000000e+002  8.4000000e+002  8.3700000e+002  8.1900000e+002  8.0100000e+002  8.2500000e+002  8.2200000e+002  8.4300000e+002  8.8500000e+002  8.3100000e+002  8.4600000e+002  8.6100000e+002  8.5200000e+002  8.4000000e+002  8.1300000e+002  8.0400000e+002  8.0700000e+002  7.8900000e+002  8.0100000e+002  8.0700000e+002  8.2500000e+002  8.2500000e+002  8.2800000e+002  7.9500000e+002  7.8000000e+002  8.1600000e+002  8.1600000e+002  8.3100000e+002  8.1600000e+002  8.2800000e+002  8.1600000e+002  8.2500000e+002  8.1900000e+002  8.3100000e+002  8.2200000e+002  8.0700000e+002  8.2800000e+002  7.8900000e+002  8.1900000e+002  7.7400000e+002  8.0400000e+002  8.4300000e+002  8.7900000e+002  8.9100000e+002  8.9400000e+002  8.7000000e+002  8.8200000e+002  8.9400000e+002  8.5200000e+002  8.5800000e+002  8.4600000e+002  8.2200000e+002  7.8900000e+002  8.3400000e+002  8.1900000e+002  8.1900000e+002  8.2200000e+002  8.3700000e+002  8.1900000e+002  8.3100000e+002  8.1000000e+002  8.3700000e+002  8.2500000e+002  8.2500000e+002  8.4900000e+002  8.5800000e+002  8.2500000e+002  8.3100000e+002  8.4600000e+002  8.4900000e+002  8.3400000e+002  8.6400000e+002  8.3700000e+002  8.3700000e+002  8.5200000e+002  8.4900000e+002  8.5200000e+002  8.2800000e+002  8.3400000e+002  8.4000000e+002  8.5200000e+002  8.2800000e+002  8.1300000e+002  8.0100000e+002  8.2200000e+002  8.2500000e+002  8.2500000e+002  8.4300000e+002  7.9500000e+002  8.6100000e+002  8.2500000e+002  8.7000000e+002  8.6400000e+002  8.9100000e+002  8.9100000e+002  9.0000000e+002  8.8200000e+002  8.8200000e+002  8.6700000e+002  8.4600000e+002  8.2500000e+002  8.2800000e+002  7.9500000e+002  8.1000000e+002  8.1300000e+002  7.8000000e+002  7.8300000e+002  8.1000000e+002  7.9800000e+002  7.9200000e+002  7.8900000e+002  7.8900000e+002  8.0100000e+002  8.0700000e+002  7.8300000e+002  7.9200000e+002  7.7700000e+002  7.7700000e+002  7.7700000e+002  8.0700000e+002  7.8900000e+002  7.5900000e+002  7.5300000e+002  7.8600000e+002  7.9800000e+002  7.8900000e+002  8.1600000e+002  7.8000000e+002  7.9200000e+002  7.9500000e+002  7.9500000e+002  7.6500000e+002  7.5300000e+002  7.7700000e+002  7.5900000e+002  7.4100000e+002  7.5000000e+002  7.5900000e+002  7.5300000e+002  7.2900000e+002  7.5300000e+002  7.5000000e+002  7.5300000e+002  7.5000000e+002  7.5000000e+002  7.3500000e+002  7.2300000e+002  7.5000000e+002  7.2300000e+002  7.3800000e+002  7.4100000e+002  7.5300000e+002  7.5600000e+002  7.6800000e+002  7.5000000e+002  7.2000000e+002  7.5300000e+002  7.6800000e+002  7.5900000e+002  7.5300000e+002  7.6500000e+002  7.1400000e+002  7.4400000e+002  7.5900000e+002  7.5300000e+002  7.5300000e+002  7.5300000e+002  7.5600000e+002  7.4100000e+002  7.5900000e+002  7.7100000e+002  7.5900000e+002  7.5300000e+002  7.3500000e+002  7.3200000e+002  7.2900000e+002  7.5600000e+002  7.7400000e+002  7.6500000e+002  7.7400000e+002  7.8900000e+002  7.8300000e+002  7.6500000e+002  7.8300000e+002  7.5600000e+002  7.5000000e+002  7.5000000e+002  7.2600000e+002  7.2600000e+002  7.3500000e+002  7.3800000e+002  7.6800000e+002  7.1700000e+002  7.2600000e+002  7.5600000e+002  7.4700000e+002  7.4100000e+002  7.4400000e+002  7.3800000e+002  7.5000000e+002  7.8300000e+002  7.9800000e+002  8.3700000e+002  8.1000000e+002  8.2500000e+002  8.4900000e+002  8.7900000e+002  8.3100000e+002  8.0700000e+002  8.4900000e+002  8.3100000e+002  8.0100000e+002  7.9200000e+002  8.0700000e+002  7.6500000e+002  8.2800000e+002  7.9500000e+002  8.4600000e+002  8.5200000e+002  8.3100000e+002  8.3400000e+002  8.2200000e+002  8.3700000e+002  8.0700000e+002  8.3700000e+002  8.3100000e+002  8.2800000e+002  8.2500000e+002  7.8300000e+002  7.9800000e+002  8.0100000e+002  7.7700000e+002  7.6800000e+002  7.9800000e+002  7.8000000e+002  8.0700000e+002  7.8000000e+002  7.9200000e+002  7.6200000e+002  7.7100000e+002  7.9200000e+002  7.7400000e+002  7.9500000e+002  7.7400000e+002  7.8000000e+002  7.8900000e+002  7.8900000e+002  7.7700000e+002  7.5600000e+002  7.6800000e+002  7.7100000e+002  8.0400000e+002  8.0400000e+002  7.8900000e+002  7.7100000e+002  7.6500000e+002  7.8300000e+002  8.2200000e+002  8.1000000e+002  7.9800000e+002  8.1300000e+002  8.0700000e+002  8.4300000e+002  8.5800000e+002  8.4000000e+002  8.2200000e+002  8.1900000e+002  8.1600000e+002  8.1900000e+002  7.9800000e+002  7.9800000e+002  7.5900000e+002  7.4700000e+002  7.8300000e+002  7.7700000e+002  7.8600000e+002  7.7700000e+002  7.9200000e+002  8.1900000e+002  8.3400000e+002  8.2200000e+002  8.2800000e+002  8.2200000e+002  8.1300000e+002  8.1600000e+002  8.1300000e+002  8.2500000e+002  8.1000000e+002  8.3400000e+002  8.3100000e+002  8.2500000e+002  8.7600000e+002  8.2500000e+002  8.6700000e+002  8.2500000e+002  8.2200000e+002  8.3400000e+002  8.1000000e+002  7.8600000e+002  8.0100000e+002  7.8600000e+002  7.9800000e+002  8.0400000e+002  8.1600000e+002  8.4000000e+002  8.3700000e+002  8.5800000e+002  8.5500000e+002  8.2800000e+002  8.4300000e+002  8.6100000e+002  8.7900000e+002  8.6100000e+002  8.8200000e+002  8.5800000e+002  8.8800000e+002  8.6700000e+002  8.5800000e+002  8.7300000e+002  8.9400000e+002  9.1200000e+002  9.1200000e+002  9.0300000e+002  9.2100000e+002  9.4800000e+002  9.1500000e+002  9.0300000e+002  8.7900000e+002  9.1800000e+002  9.0000000e+002  8.9700000e+002  8.8800000e+002  8.7900000e+002  8.8800000e+002  8.6400000e+002  8.7000000e+002  8.9700000e+002  8.9100000e+002  9.0300000e+002  8.8500000e+002  9.1500000e+002  9.0600000e+002  8.7600000e+002  8.7600000e+002  8.9400000e+002  9.0300000e+002  8.6400000e+002  8.6400000e+002  8.7900000e+002  8.7600000e+002  8.6400000e+002  8.4300000e+002  8.1300000e+002  8.0100000e+002  7.6800000e+002  7.5600000e+002  7.5600000e+002  7.6500000e+002  7.7100000e+002  7.7700000e+002  8.0100000e+002  8.3400000e+002  8.8200000e+002  8.7900000e+002  8.6100000e+002  8.6400000e+002  8.8500000e+002  8.7600000e+002  8.7000000e+002  8.7600000e+002  8.5200000e+002  8.8800000e+002  8.7600000e+002  8.8200000e+002  8.5200000e+002  8.3100000e+002  8.3700000e+002  8.3700000e+002  8.3100000e+002  8.1000000e+002  8.1600000e+002  8.2800000e+002  8.3400000e+002  8.2200000e+002  8.5500000e+002  8.4300000e+002  8.4300000e+002  8.5200000e+002  8.5200000e+002  8.4300000e+002  8.1600000e+002  8.1000000e+002  8.3100000e+002  8.0100000e+002  8.1000000e+002  8.2800000e+002  8.1300000e+002  8.1600000e+002  8.5800000e+002  8.4600000e+002  8.3700000e+002  8.1000000e+002  8.1000000e+002  8.2200000e+002  8.3100000e+002  8.3400000e+002  8.2200000e+002  8.1000000e+002  7.9500000e+002  8.0100000e+002  7.9800000e+002  7.9200000e+002  7.8900000e+002  8.1000000e+002  8.4000000e+002  8.2500000e+002  8.6700000e+002  8.5800000e+002  8.5200000e+002  8.1000000e+002  8.0100000e+002  8.0400000e+002  7.7400000e+002  8.1300000e+002  7.9800000e+002  8.1600000e+002  8.0400000e+002  8.3400000e+002  8.3400000e+002  8.1000000e+002  8.0700000e+002  8.0700000e+002  8.2800000e+002  8.3400000e+002  8.0700000e+002  7.9500000e+002  8.0400000e+002  8.2500000e+002  8.0400000e+002  8.8500000e+002  8.6400000e+002  8.4600000e+002  8.8500000e+002  8.9700000e+002  8.4300000e+002  8.4000000e+002  8.4300000e+002  8.3700000e+002  8.5500000e+002  8.3100000e+002  8.1000000e+002  7.9800000e+002  8.4300000e+002  8.3400000e+002  8.6400000e+002  8.6400000e+002  8.5800000e+002  8.4000000e+002  8.8200000e+002  8.9700000e+002  8.7000000e+002  9.2100000e+002  8.7000000e+002  8.6100000e+002  8.4300000e+002  8.6700000e+002  8.3700000e+002  8.2200000e+002  8.1000000e+002  8.0100000e+002  8.1900000e+002  8.0400000e+002  8.2500000e+002  7.9800000e+002  7.8900000e+002  7.9200000e+002  8.0400000e+002  8.1000000e+002  7.7700000e+002  7.7400000e+002  7.7700000e+002  7.9200000e+002  8.0100000e+002  8.1300000e+002  8.0700000e+002  7.9200000e+002  7.9800000e+002  8.0400000e+002  8.1600000e+002  8.2800000e+002  8.2200000e+002  8.0400000e+002  8.1900000e+002  8.2800000e+002  8.1000000e+002  8.3400000e+002  8.1600000e+002  8.1300000e+002  8.2500000e+002  8.1600000e+002  7.8900000e+002  7.8000000e+002  8.0400000e+002  7.5300000e+002  7.7700000e+002  8.0100000e+002  7.9200000e+002  8.1000000e+002  8.1600000e+002  8.4000000e+002  8.5200000e+002  8.5800000e+002  8.4300000e+002  8.4900000e+002  8.7300000e+002  8.4900000e+002  8.3400000e+002  8.1600000e+002  8.3700000e+002  8.1900000e+002  8.2800000e+002  8.2200000e+002  8.1000000e+002  7.9800000e+002  8.1900000e+002  8.3700000e+002  7.9500000e+002  7.9200000e+002  7.8000000e+002  8.0400000e+002  8.0100000e+002  8.1600000e+002  8.1000000e+002  8.2200000e+002  8.7000000e+002  8.5800000e+002  8.6100000e+002  8.9100000e+002  8.9700000e+002  8.7300000e+002  9.0600000e+002  8.9700000e+002  8.8500000e+002  8.4000000e+002  8.4000000e+002  8.2200000e+002  8.2200000e+002  8.3700000e+002  8.3700000e+002  8.2800000e+002  8.3400000e+002  8.5800000e+002  8.7300000e+002  8.7600000e+002  8.8200000e+002  8.5800000e+002  8.5800000e+002  8.5200000e+002  8.8200000e+002  8.6400000e+002  8.5800000e+002  8.2500000e+002  8.3100000e+002  8.4600000e+002  8.7600000e+002  8.8800000e+002  8.7000000e+002  8.9700000e+002  9.0600000e+002  9.1200000e+002  8.7900000e+002  8.4000000e+002  8.3700000e+002  8.1000000e+002  8.1300000e+002  8.1600000e+002  8.1600000e+002  8.5800000e+002  8.6100000e+002  8.5200000e+002  8.3700000e+002  8.4000000e+002  8.9400000e+002  9.2400000e+002  9.1500000e+002  9.4200000e+002  9.3000000e+002  9.1800000e+002  9.2100000e+002  9.4200000e+002  9.2100000e+002  9.3600000e+002  9.2400000e+002  8.8200000e+002  8.9400000e+002  8.7600000e+002  8.5200000e+002  8.2200000e+002  8.4600000e+002  8.6700000e+002  8.9100000e+002  8.7300000e+002  8.5200000e+002  8.9100000e+002  9.1200000e+002  9.3300000e+002  9.1200000e+002  9.2100000e+002  9.0900000e+002  9.3300000e+002  9.3000000e+002  9.0900000e+002  9.0900000e+002  9.3300000e+002  9.1800000e+002  9.0900000e+002  8.7900000e+002  8.7300000e+002  8.4000000e+002  8.5800000e+002  8.6700000e+002  8.7300000e+002  8.3700000e+002  8.2800000e+002  8.2200000e+002  8.1300000e+002  8.1600000e+002  8.6100000e+002  8.5800000e+002  8.4900000e+002  8.5500000e+002  8.3100000e+002  8.3400000e+002  8.3100000e+002  8.3700000e+002  8.2200000e+002  8.2800000e+002  8.5200000e+002  8.5200000e+002  8.3400000e+002  8.3400000e+002  8.3700000e+002  8.2800000e+002  8.1600000e+002  8.2200000e+002  8.2200000e+002  8.2500000e+002  8.5200000e+002  8.6700000e+002  8.5200000e+002  8.5200000e+002  8.4900000e+002  8.4900000e+002  8.3100000e+002  8.3100000e+002  8.1600000e+002  8.2800000e+002  8.4300000e+002  8.1900000e+002  8.5500000e+002  8.4300000e+002  8.4300000e+002  8.4000000e+002  8.3100000e+002  8.3100000e+002  8.4600000e+002  8.8200000e+002  8.6700000e+002  8.8200000e+002  8.5500000e+002  8.8200000e+002  8.4900000e+002  8.8200000e+002  8.5800000e+002  8.6700000e+002  8.4600000e+002  8.6700000e+002  8.4000000e+002  8.1000000e+002  8.4900000e+002  8.4600000e+002  8.5500000e+002  8.2800000e+002  8.4300000e+002  8.3700000e+002  8.4600000e+002  8.1900000e+002  8.4000000e+002  8.2200000e+002  8.1300000e+002  8.0400000e+002  8.1900000e+002  8.4000000e+002  8.2500000e+002  8.3400000e+002  8.3700000e+002  8.6100000e+002  8.6400000e+002  8.9400000e+002  8.7900000e+002  8.6100000e+002  8.7600000e+002  8.7300000e+002  8.7600000e+002  8.3400000e+002  8.3100000e+002  8.4300000e+002  8.4600000e+002  8.3400000e+002  8.2800000e+002  8.4300000e+002  8.2200000e+002  8.1600000e+002  7.8600000e+002  8.1000000e+002  7.9800000e+002  7.8000000e+002  8.1300000e+002  8.0400000e+002  8.1900000e+002  8.0400000e+002  8.4300000e+002  8.3100000e+002  8.5500000e+002  8.4600000e+002  8.6400000e+002  8.7900000e+002  8.7000000e+002  8.7900000e+002  8.7600000e+002  8.9100000e+002  8.5800000e+002  8.5800000e+002  8.3400000e+002  8.7000000e+002  8.7600000e+002  8.8500000e+002  8.4900000e+002  8.6100000e+002  8.5500000e+002  8.4900000e+002  8.4000000e+002  8.3400000e+002  8.3100000e+002  8.1900000e+002  8.6700000e+002  8.7900000e+002  8.7900000e+002  8.5200000e+002  8.3700000e+002  8.4300000e+002  8.1600000e+002  8.4600000e+002  8.1600000e+002  8.0100000e+002  8.2200000e+002  8.1600000e+002  8.2200000e+002  8.3400000e+002  8.0100000e+002  7.8600000e+002  7.8000000e+002  7.8600000e+002  8.0100000e+002  8.0400000e+002  8.0700000e+002  8.3400000e+002  8.3400000e+002  8.3100000e+002  8.4900000e+002  8.3400000e+002  8.1900000e+002  8.5500000e+002  8.4900000e+002  8.5800000e+002  8.2200000e+002  7.8600000e+002  8.0400000e+002  7.8600000e+002  7.9200000e+002  7.6500000e+002  7.7100000e+002  7.7100000e+002  7.8300000e+002  7.7700000e+002  7.9800000e+002  8.2500000e+002  8.2200000e+002  8.0400000e+002  8.4300000e+002  8.6100000e+002  8.4300000e+002  8.3700000e+002  8.5800000e+002  8.5800000e+002  8.7600000e+002  8.5200000e+002  8.5800000e+002  8.5800000e+002  8.5200000e+002  8.2200000e+002  8.6700000e+002  8.7600000e+002  8.7600000e+002  8.4300000e+002  8.4900000e+002  8.3100000e+002  8.4600000e+002  8.5500000e+002  8.4600000e+002  8.3400000e+002  8.1600000e+002  8.0700000e+002  8.5500000e+002  8.3100000e+002  8.1300000e+002  8.4300000e+002  8.6700000e+002  8.6400000e+002  8.7900000e+002  8.6400000e+002  8.6700000e+002  8.4900000e+002  8.4900000e+002  8.2500000e+002  8.0700000e+002  7.9800000e+002  7.8900000e+002  8.0700000e+002  8.3700000e+002  8.7300000e+002  8.4900000e+002  8.5500000e+002  8.4300000e+002  8.7600000e+002  8.6100000e+002  8.6700000e+002  8.7300000e+002  8.6700000e+002  8.8200000e+002  8.4600000e+002  8.2800000e+002  7.8600000e+002  8.0700000e+002  7.9500000e+002  8.1600000e+002  8.4600000e+002  8.4600000e+002  8.3400000e+002  8.5200000e+002  8.7300000e+002  8.7600000e+002  8.7300000e+002  8.6100000e+002  8.7600000e+002  8.7600000e+002  8.8200000e+002  8.9700000e+002  8.4900000e+002  8.6100000e+002  8.7000000e+002  8.8200000e+002  8.4600000e+002  8.8200000e+002  8.8800000e+002  8.5200000e+002  8.8200000e+002  8.7900000e+002  8.7300000e+002  8.5800000e+002  8.4900000e+002  8.4900000e+002  8.5500000e+002  8.5800000e+002  8.7000000e+002  8.6100000e+002  8.7000000e+002  8.6700000e+002  8.5800000e+002  8.6400000e+002  8.5200000e+002  8.4900000e+002  8.6100000e+002  8.4600000e+002  8.6400000e+002  8.2500000e+002  8.4600000e+002  8.6700000e+002  8.5200000e+002  8.7000000e+002  8.5800000e+002  8.5200000e+002  8.4000000e+002  8.5800000e+002  8.5200000e+002  8.3700000e+002  8.6700000e+002  8.6100000e+002  8.6400000e+002  8.2500000e+002  8.1900000e+002  8.1600000e+002  8.0400000e+002  8.1000000e+002  8.0400000e+002  7.7700000e+002  7.8300000e+002  7.8300000e+002  7.5000000e+002  7.9200000e+002  7.7400000e+002  7.6800000e+002  7.5900000e+002  7.7700000e+002  7.7100000e+002  7.5300000e+002  7.7100000e+002  7.5000000e+002  7.6500000e+002  7.7700000e+002  7.9500000e+002  8.1900000e+002  8.4000000e+002  8.4000000e+002  8.5500000e+002  8.7900000e+002  8.7000000e+002  8.8500000e+002  8.9100000e+002  8.7300000e+002  8.9100000e+002  8.4900000e+002  8.3400000e+002  8.3400000e+002  8.2200000e+002  8.1300000e+002  7.8900000e+002  7.9500000e+002  7.9200000e+002  7.9200000e+002  7.9500000e+002  8.1300000e+002  8.6700000e+002  8.5500000e+002  8.7900000e+002  8.9400000e+002  8.6700000e+002  9.0300000e+002  8.7900000e+002  9.0000000e+002  8.9700000e+002  8.8800000e+002  8.8500000e+002  8.6100000e+002  8.4900000e+002  8.4000000e+002  8.2800000e+002  8.3700000e+002  8.2200000e+002  8.4600000e+002  8.4000000e+002  8.2800000e+002  8.4300000e+002  8.8200000e+002  8.8800000e+002  9.0600000e+002  8.8800000e+002  8.6700000e+002  8.7900000e+002  8.9100000e+002  8.5500000e+002  8.6400000e+002  8.6100000e+002  8.6400000e+002  8.7300000e+002  8.4300000e+002  8.2200000e+002  8.1000000e+002  8.2200000e+002  8.1300000e+002  8.3400000e+002  7.9800000e+002  8.1000000e+002  8.0100000e+002  8.0700000e+002  8.1900000e+002  8.0400000e+002  8.0700000e+002  8.1600000e+002  8.2800000e+002  8.2500000e+002  8.4900000e+002  8.5200000e+002  8.6100000e+002  8.8800000e+002  9.0300000e+002  9.1500000e+002  8.9700000e+002  8.8200000e+002  8.6400000e+002  8.9700000e+002  8.8200000e+002  8.8200000e+002  8.6400000e+002  8.5200000e+002  8.6100000e+002  8.5800000e+002  8.7900000e+002  8.7000000e+002  9.0600000e+002  9.0600000e+002  9.3000000e+002  9.0600000e+002  9.2700000e+002  8.9700000e+002  8.7000000e+002  8.8500000e+002  8.8800000e+002  8.5500000e+002  8.3400000e+002  8.3700000e+002  8.0700000e+002  8.4600000e+002  8.5800000e+002  8.6400000e+002  8.7300000e+002  8.7300000e+002  8.4900000e+002  8.7600000e+002  8.4300000e+002  8.5200000e+002  8.4600000e+002  8.5800000e+002  8.6400000e+002  8.1900000e+002  8.4300000e+002  8.4600000e+002  8.7300000e+002  8.6700000e+002  8.6400000e+002  8.6400000e+002  8.6100000e+002  8.4900000e+002  8.6100000e+002  8.7300000e+002  8.7600000e+002  8.4900000e+002  8.5500000e+002  8.4900000e+002  8.3700000e+002  8.3400000e+002  8.0700000e+002  8.5800000e+002  8.5500000e+002  8.8500000e+002  8.8200000e+002  8.9700000e+002  8.8500000e+002  8.8200000e+002  8.5800000e+002  8.9100000e+002  8.9100000e+002  8.7600000e+002  8.8200000e+002  8.7600000e+002  8.9100000e+002  8.5800000e+002  8.7300000e+002  8.5800000e+002  8.7900000e+002  8.7000000e+002  8.4900000e+002  8.5500000e+002  8.5200000e+002  8.3100000e+002  8.3700000e+002  8.3700000e+002  7.9800000e+002  8.1900000e+002  8.1000000e+002  8.5500000e+002  8.7000000e+002  8.9400000e+002  8.5800000e+002  8.8500000e+002  8.9400000e+002  9.0600000e+002  8.6700000e+002  8.3400000e+002  8.5800000e+002  8.4300000e+002  8.2200000e+002  8.2800000e+002  8.2200000e+002  8.1900000e+002  8.1000000e+002  8.1300000e+002  8.1900000e+002  8.1600000e+002  8.0400000e+002  8.1000000e+002  7.9500000e+002  8.1900000e+002  8.0700000e+002  8.1300000e+002  8.0400000e+002  7.8600000e+002  8.1600000e+002  8.0400000e+002  8.3400000e+002  8.0400000e+002  8.0400000e+002  7.9200000e+002  7.8600000e+002  8.0400000e+002  7.9500000e+002  7.8600000e+002  7.4700000e+002  7.7700000e+002  8.1000000e+002  8.1600000e+002  8.3100000e+002  7.9800000e+002  8.0700000e+002  7.9500000e+002  8.1000000e+002  8.1300000e+002  7.9800000e+002  8.1900000e+002  8.1300000e+002  8.2200000e+002  8.1300000e+002  8.2200000e+002  8.3100000e+002  8.2800000e+002  8.1600000e+002  8.0400000e+002  8.2500000e+002  8.0100000e+002  8.1300000e+002  7.9500000e+002  8.1900000e+002  8.0100000e+002  8.1900000e+002  8.1600000e+002  7.8600000e+002  7.7700000e+002  7.6800000e+002  8.0700000e+002  7.9800000e+002  7.9800000e+002  7.7100000e+002  7.6200000e+002  7.8600000e+002  7.8600000e+002  7.8300000e+002  7.8600000e+002  7.8600000e+002  7.9200000e+002  7.9800000e+002  8.1900000e+002  8.1900000e+002  8.2500000e+002  8.2800000e+002  7.9500000e+002  8.1600000e+002  8.0400000e+002  8.1900000e+002  8.0700000e+002  8.3100000e+002  8.2200000e+002  8.1600000e+002  8.0700000e+002  8.1000000e+002  7.8300000e+002  7.8300000e+002  7.8000000e+002  7.9200000e+002  7.9500000e+002  7.8600000e+002  7.7400000e+002  7.8000000e+002  7.8000000e+002  7.8000000e+002  7.8300000e+002  7.7400000e+002  7.8600000e+002  8.0100000e+002  8.2200000e+002  8.0400000e+002  8.1600000e+002  8.0100000e+002  7.7100000e+002  8.0400000e+002  7.8000000e+002  7.7700000e+002  7.9800000e+002  7.8000000e+002  7.8000000e+002  7.6800000e+002  7.8300000e+002  7.8900000e+002  7.8300000e+002  7.7700000e+002  7.8300000e+002  8.0400000e+002  7.9200000e+002  7.8000000e+002  7.9500000e+002  8.0400000e+002  8.1000000e+002  7.8000000e+002  7.5900000e+002  7.6500000e+002  7.6200000e+002  7.4100000e+002  7.4700000e+002  7.8000000e+002  7.7400000e+002  7.9200000e+002  7.8900000e+002  7.8000000e+002  7.8900000e+002  8.1000000e+002  8.2500000e+002  7.8000000e+002  7.9800000e+002  7.8600000e+002  7.8300000e+002  7.9200000e+002  7.8000000e+002  7.8600000e+002  7.6800000e+002  7.4700000e+002  7.5000000e+002  7.6200000e+002  7.5900000e+002  7.3800000e+002  7.6800000e+002  7.5600000e+002  7.6200000e+002  7.6500000e+002  7.8300000e+002  7.9800000e+002  7.7100000e+002  8.0700000e+002  8.0700000e+002  7.9800000e+002  8.2200000e+002  8.1300000e+002  8.0100000e+002  8.0400000e+002  8.0400000e+002  8.0100000e+002  8.1300000e+002  8.1000000e+002  7.8600000e+002  8.0100000e+002  8.0100000e+002  7.8000000e+002  8.1300000e+002  7.9200000e+002  7.7400000e+002  7.7400000e+002  8.1000000e+002  7.9200000e+002  7.8900000e+002  8.1600000e+002  7.9200000e+002  8.0700000e+002  8.2500000e+002  8.2800000e+002  7.9800000e+002  7.9200000e+002  8.0700000e+002  7.9200000e+002  7.9200000e+002  7.7100000e+002  7.9800000e+002  7.6200000e+002  7.7400000e+002  7.9500000e+002  7.8600000e+002  7.8900000e+002  7.8300000e+002  8.0100000e+002  7.5000000e+002  7.5600000e+002  7.6500000e+002  6.9600000e+002  6.9600000e+002  7.2300000e+002  6.7500000e+002  7.6200000e+002  7.5600000e+002  7.8300000e+002  7.7700000e+002  7.9800000e+002  7.9500000e+002  7.9800000e+002  8.4600000e+002  8.1000000e+002  8.2800000e+002  8.3400000e+002  7.8900000e+002  8.1000000e+002  8.0100000e+002  7.9200000e+002  7.7400000e+002  7.5300000e+002  7.2600000e+002  7.3800000e+002  7.4100000e+002  7.5300000e+002  7.5000000e+002  7.5600000e+002  7.5600000e+002  7.7100000e+002  7.6800000e+002  7.8900000e+002  7.4700000e+002  7.4700000e+002  7.7400000e+002  7.3800000e+002  7.7400000e+002  7.5000000e+002  7.2900000e+002  7.4700000e+002  7.1700000e+002  7.4100000e+002  7.6200000e+002  7.3200000e+002  7.6800000e+002  7.7100000e+002  8.1300000e+002  8.1900000e+002  8.2500000e+002  8.3100000e+002  8.1900000e+002  8.2800000e+002  8.1000000e+002  8.1000000e+002  7.9800000e+002  7.8000000e+002  7.7100000e+002  7.4700000e+002  7.3800000e+002  7.4100000e+002  7.4700000e+002  7.1100000e+002  7.0200000e+002  7.1400000e+002  6.9300000e+002  7.0800000e+002  7.3200000e+002  7.2000000e+002  7.2000000e+002  7.3500000e+002  7.1100000e+002  7.2600000e+002  7.4100000e+002  7.6200000e+002  7.3800000e+002  5.2200000e+002  7.2000000e+002  7.2600000e+002  7.1100000e+002  7.2900000e+002  7.0800000e+002  6.9300000e+002  7.0200000e+002  6.9000000e+002  6.9900000e+002  7.2300000e+002  7.2900000e+002  7.2300000e+002  7.2900000e+002  7.1700000e+002  7.2000000e+002  7.3800000e+002  7.2900000e+002  7.1700000e+002  7.2300000e+002  7.2600000e+002  7.2000000e+002  7.1100000e+002  7.2600000e+002  7.0800000e+002  6.8400000e+002  7.1100000e+002  6.8700000e+002  6.9300000e+002  7.2900000e+002  7.1100000e+002  7.8600000e+002  7.2000000e+002  7.1400000e+002  7.2300000e+002  7.1400000e+002  7.0200000e+002  7.2600000e+002  7.2300000e+002  7.2900000e+002  7.4400000e+002  7.0800000e+002  7.0200000e+002  7.2000000e+002  6.8700000e+002  7.1400000e+002  6.9900000e+002  6.9600000e+002  6.9900000e+002  6.9000000e+002  7.0800000e+002  6.9900000e+002  6.9300000e+002  7.2900000e+002  7.0200000e+002  7.0200000e+002  7.2900000e+002  7.2900000e+002  7.2900000e+002  7.3200000e+002  7.1400000e+002  7.1100000e+002  6.9600000e+002  6.8400000e+002  7.1400000e+002  6.8700000e+002  6.9300000e+002  7.0500000e+002  6.8100000e+002  6.8400000e+002  6.7800000e+002  7.1700000e+002  7.2000000e+002  7.1100000e+002  7.3800000e+002  7.4400000e+002  7.3500000e+002  7.2900000e+002  7.4100000e+002  7.2900000e+002  7.3800000e+002  7.2900000e+002  7.1100000e+002  7.0800000e+002  7.1100000e+002  7.3500000e+002  7.0200000e+002  7.6800000e+002  7.2000000e+002  7.2900000e+002  7.8000000e+002  7.4700000e+002  7.7400000e+002  7.7100000e+002  7.9500000e+002  7.8000000e+002  7.8900000e+002  8.0100000e+002  7.5300000e+002  7.4700000e+002  7.5600000e+002  7.4100000e+002  7.7700000e+002  7.8600000e+002  7.9800000e+002  7.5600000e+002  7.5600000e+002  7.7100000e+002  7.6500000e+002  7.9500000e+002  8.1300000e+002  8.1600000e+002  7.7400000e+002  7.9500000e+002  7.8000000e+002  8.0100000e+002  8.0100000e+002  8.3100000e+002  8.1900000e+002  8.1000000e+002  8.2500000e+002  7.8000000e+002  7.9800000e+002  7.9800000e+002  7.2900000e+002  8.4900000e+002  7.9200000e+002  8.9100000e+002  8.4300000e+002  8.7900000e+002  9.1800000e+002  8.8800000e+002  8.4600000e+002  8.6700000e+002  8.8200000e+002  8.4900000e+002  8.4600000e+002  8.0700000e+002  7.9200000e+002  8.1900000e+002  8.4000000e+002  8.5200000e+002  8.1900000e+002  8.5200000e+002  8.3700000e+002  8.7000000e+002  8.5800000e+002  8.7900000e+002  8.7000000e+002  8.8200000e+002  8.5800000e+002  8.5800000e+002  8.6700000e+002  8.4300000e+002  8.3700000e+002  8.2500000e+002  8.1300000e+002  8.1000000e+002  8.4000000e+002  8.4000000e+002  8.7600000e+002  8.9700000e+002  9.0900000e+002  9.0900000e+002  9.1200000e+002  9.3900000e+002  9.1800000e+002  9.2100000e+002  8.7300000e+002  9.2100000e+002  8.8200000e+002  8.8200000e+002  9.0600000e+002  9.1200000e+002  8.4000000e+002  8.8200000e+002  8.8200000e+002  9.0000000e+002  8.9700000e+002  8.8200000e+002  8.5200000e+002  8.6100000e+002  8.7300000e+002  8.3100000e+002  8.4900000e+002  8.1900000e+002  8.6400000e+002  8.9100000e+002  8.8500000e+002  9.1200000e+002  9.1200000e+002  8.7900000e+002  9.1500000e+002  9.3900000e+002  9.4500000e+002  9.3600000e+002  9.4200000e+002  9.2400000e+002  9.1200000e+002  9.1200000e+002  9.0600000e+002  9.3300000e+002  9.5100000e+002  9.6300000e+002  9.5100000e+002  9.3000000e+002  8.9400000e+002  8.9100000e+002  9.3600000e+002  8.8200000e+002  9.2400000e+002  9.4500000e+002  9.3000000e+002  9.7200000e+002  9.8700000e+002  9.7200000e+002  9.5100000e+002  9.3000000e+002  9.6600000e+002  9.4800000e+002  9.4500000e+002  9.4800000e+002  9.2400000e+002  9.3900000e+002  9.3300000e+002  9.0900000e+002  9.0600000e+002  8.9100000e+002  8.9700000e+002  9.0900000e+002  9.1500000e+002  9.2100000e+002  9.0000000e+002  9.0300000e+002  8.9100000e+002  8.7900000e+002  8.9700000e+002  9.1200000e+002  9.2700000e+002  9.1800000e+002  9.3000000e+002  9.1800000e+002  9.0600000e+002  9.2100000e+002  9.0000000e+002  9.1500000e+002  9.0900000e+002  9.3300000e+002  9.6000000e+002  9.6000000e+002  9.2100000e+002  9.8100000e+002  9.7800000e+002  9.6900000e+002  9.5100000e+002  9.4500000e+002  9.1500000e+002  9.4500000e+002  9.3900000e+002  9.1200000e+002  9.0600000e+002  9.0000000e+002  9.1800000e+002  8.9400000e+002  8.8500000e+002  8.7300000e+002  9.0300000e+002  9.1500000e+002  9.2400000e+002  9.3900000e+002  9.5700000e+002  9.6600000e+002  9.6900000e+002  9.4200000e+002  9.3000000e+002  9.2400000e+002  9.1800000e+002  9.2700000e+002  8.5800000e+002  8.8800000e+002  8.5800000e+002  8.2800000e+002  8.6400000e+002  8.6400000e+002  7.9500000e+002  8.4000000e+002  8.1900000e+002  8.0400000e+002  7.4100000e+002  8.7000000e+002  8.3100000e+002  9.1200000e+002  9.3900000e+002  9.3300000e+002  9.2400000e+002  8.9100000e+002  9.0900000e+002  9.1500000e+002  9.1500000e+002  8.8200000e+002  8.7300000e+002  8.3700000e+002  8.2200000e+002  8.3100000e+002  7.9200000e+002  7.6500000e+002  7.7700000e+002  7.8900000e+002  8.0400000e+002  8.0100000e+002  8.0700000e+002  7.8600000e+002  8.0400000e+002  8.1300000e+002  7.9800000e+002  7.9800000e+002  8.0100000e+002  8.1300000e+002  7.8300000e+002  7.8000000e+002  7.8900000e+002  7.4100000e+002  7.5900000e+002  7.4400000e+002  7.3500000e+002  7.3200000e+002  7.5000000e+002  7.2600000e+002  7.5900000e+002  7.5600000e+002  7.5600000e+002  7.8300000e+002  7.8600000e+002  8.0400000e+002  8.0400000e+002  7.8300000e+002  7.9800000e+002  7.7700000e+002  7.7100000e+002  7.2600000e+002  7.1400000e+002  7.3800000e+002  7.3200000e+002  7.4100000e+002  7.2300000e+002  7.1700000e+002  7.5000000e+002  7.7700000e+002  7.5900000e+002  7.9200000e+002  7.9200000e+002  7.9200000e+002  7.9200000e+002  7.8900000e+002  7.8900000e+002  7.6200000e+002  7.8900000e+002  7.7700000e+002  7.8900000e+002  7.9200000e+002  8.0100000e+002  7.9500000e+002  7.7100000e+002  7.9800000e+002  7.8600000e+002  8.2200000e+002  8.3100000e+002  8.1300000e+002  8.5500000e+002  8.1300000e+002  8.0400000e+002  7.8600000e+002  7.7400000e+002  8.0400000e+002  7.9800000e+002  8.0100000e+002  8.0100000e+002  7.7400000e+002  8.0100000e+002  7.8900000e+002  7.8600000e+002  7.8900000e+002  7.7400000e+002  7.6200000e+002  7.6500000e+002  7.5900000e+002  7.6500000e+002  7.8300000e+002  7.5600000e+002  7.5900000e+002  7.7700000e+002  7.9200000e+002  8.1300000e+002  8.0700000e+002  8.0700000e+002  7.7400000e+002  7.7700000e+002  7.6500000e+002  7.5000000e+002  7.5900000e+002  7.3200000e+002  7.3500000e+002  7.6800000e+002  7.6800000e+002  7.6500000e+002  7.3800000e+002  7.4100000e+002  7.1400000e+002  7.5300000e+002  7.4400000e+002  7.5000000e+002  7.3200000e+002  7.2600000e+002  7.1100000e+002  7.3800000e+002  7.4400000e+002  7.3800000e+002  7.3200000e+002  7.4700000e+002  7.4100000e+002  7.4700000e+002  7.5000000e+002  7.3200000e+002  7.6500000e+002  7.5900000e+002  8.1000000e+002  7.8600000e+002  7.6500000e+002  7.8300000e+002  7.7100000e+002  7.9800000e+002  7.7100000e+002  7.7400000e+002  7.6200000e+002  7.5000000e+002  7.3200000e+002  7.3800000e+002  7.5300000e+002  7.5000000e+002  7.6200000e+002  8.0400000e+002  8.3400000e+002  8.0700000e+002  8.2800000e+002  8.2800000e+002  8.3100000e+002  8.3700000e+002  8.2200000e+002  7.9200000e+002  7.9800000e+002  7.9200000e+002  8.1000000e+002  8.1000000e+002  8.0100000e+002  8.3700000e+002  8.3100000e+002  8.3700000e+002  8.7900000e+002  8.4900000e+002  8.3400000e+002  8.4600000e+002  8.5200000e+002  8.5800000e+002  8.4300000e+002  8.6400000e+002  8.2800000e+002  8.1900000e+002  8.1900000e+002  8.1000000e+002  7.7100000e+002  7.8600000e+002  7.8600000e+002  8.1600000e+002  8.3700000e+002  8.3400000e+002  8.2800000e+002  8.2200000e+002  8.6400000e+002  8.4900000e+002  8.7000000e+002  8.3400000e+002  8.3700000e+002  8.3100000e+002  8.1300000e+002  8.3400000e+002  7.9500000e+002  8.4900000e+002  8.3700000e+002  8.5500000e+002  8.5200000e+002  8.4900000e+002  8.3400000e+002  8.4000000e+002  8.4000000e+002  8.4600000e+002  8.5200000e+002  8.4300000e+002  8.6100000e+002  8.5500000e+002  8.3700000e+002  8.4900000e+002  8.5800000e+002  8.1300000e+002  8.5200000e+002  8.4600000e+002  8.5800000e+002  8.2800000e+002  8.4000000e+002  8.0700000e+002  8.3700000e+002  8.2500000e+002  8.4000000e+002  8.1000000e+002  8.3100000e+002  8.3700000e+002  7.9500000e+002  8.3100000e+002  8.2800000e+002  8.3100000e+002  8.3100000e+002  8.4900000e+002  8.4000000e+002  8.2500000e+002  8.3400000e+002  8.2500000e+002  8.2200000e+002  8.1900000e+002  8.3700000e+002  8.4900000e+002  8.2200000e+002  8.3700000e+002  7.8900000e+002  8.0400000e+002  8.2200000e+002  8.5500000e+002  8.3700000e+002  8.2800000e+002  8.1000000e+002  8.1900000e+002  8.2200000e+002  8.3400000e+002  7.9800000e+002  7.9200000e+002  7.9200000e+002  8.7300000e+002  8.7900000e+002  8.9400000e+002  8.4600000e+002  8.7900000e+002  8.8200000e+002  8.5800000e+002  8.3700000e+002  8.5800000e+002  8.6100000e+002  8.6400000e+002  8.9100000e+002  8.6100000e+002  8.6700000e+002  8.7600000e+002  8.8200000e+002  9.0000000e+002  8.5200000e+002  8.8800000e+002  8.6700000e+002  8.6700000e+002  8.3400000e+002  8.5800000e+002  8.1300000e+002  8.4000000e+002  8.6100000e+002  8.6100000e+002  8.5500000e+002  8.9400000e+002  8.8500000e+002  8.9400000e+002  9.0000000e+002  9.4800000e+002  9.2100000e+002  8.9400000e+002  9.1800000e+002  8.8200000e+002  8.6100000e+002  8.8200000e+002  8.6100000e+002  8.2500000e+002  8.7000000e+002  8.6100000e+002  8.7600000e+002  8.8500000e+002  8.8800000e+002  8.7600000e+002  8.6700000e+002  8.9700000e+002  9.0000000e+002  8.5200000e+002  8.7300000e+002  8.4600000e+002  8.4600000e+002  8.4600000e+002  8.7300000e+002  8.8800000e+002  8.7300000e+002  9.3900000e+002  9.3300000e+002  9.2400000e+002  9.0000000e+002  9.4200000e+002  9.1200000e+002  9.0300000e+002  8.8500000e+002  9.3000000e+002  9.3600000e+002  9.1200000e+002  9.0900000e+002  8.9400000e+002  8.9400000e+002  9.0900000e+002  8.6400000e+002  8.8200000e+002  8.7900000e+002  9.1800000e+002  8.8500000e+002  9.1500000e+002  9.0900000e+002  8.7000000e+002  8.4600000e+002  8.6400000e+002  8.7300000e+002  8.5200000e+002  8.5500000e+002  8.6100000e+002  8.6400000e+002  8.5200000e+002  8.1600000e+002  8.4600000e+002  8.0100000e+002  8.1300000e+002  8.2500000e+002  8.1000000e+002  8.2200000e+002  8.3700000e+002  8.1300000e+002  8.6700000e+002  8.7300000e+002  8.5200000e+002  8.5200000e+002  8.7600000e+002  8.6700000e+002  8.4900000e+002  8.5500000e+002  8.1300000e+002  8.5200000e+002  8.4900000e+002  8.3700000e+002  8.5800000e+002  8.7900000e+002  8.9400000e+002  8.6400000e+002  8.4000000e+002  8.4600000e+002  8.5800000e+002  8.2800000e+002  8.4600000e+002  8.3700000e+002  8.4000000e+002  8.3100000e+002  8.4600000e+002  8.4600000e+002  8.5500000e+002  8.7000000e+002  8.5200000e+002  8.6400000e+002  8.6100000e+002  8.4300000e+002  8.4300000e+002  8.2200000e+002  7.9200000e+002  7.8000000e+002  7.0800000e+002  7.5000000e+002  7.8300000e+002  7.9200000e+002  7.8600000e+002  8.3400000e+002  8.5200000e+002  8.5800000e+002  8.4900000e+002  8.7900000e+002  8.4600000e+002  8.7300000e+002  8.5200000e+002  8.1900000e+002  8.1600000e+002  7.9500000e+002  8.1000000e+002  7.8600000e+002  7.9200000e+002  6.5400000e+002  7.5300000e+002  7.8000000e+002  7.8000000e+002  7.8600000e+002  7.7700000e+002  7.9500000e+002  8.1300000e+002  8.1600000e+002  8.3100000e+002  8.5500000e+002  8.4900000e+002  8.3400000e+002  8.0400000e+002  8.4600000e+002  8.4600000e+002  8.3400000e+002  8.4900000e+002  8.2500000e+002  8.4000000e+002  8.5500000e+002  8.4900000e+002  8.4000000e+002  8.6100000e+002  8.5200000e+002  8.4000000e+002  8.4000000e+002  8.9400000e+002  8.6100000e+002  8.6700000e+002  8.6700000e+002  8.5800000e+002  8.9400000e+002  8.7600000e+002  8.7300000e+002  8.7900000e+002  8.7600000e+002  8.7900000e+002  8.7000000e+002  8.8500000e+002  8.6400000e+002  8.3400000e+002  8.2200000e+002  8.1900000e+002  8.3400000e+002  8.4300000e+002  8.2800000e+002  8.6400000e+002  8.2500000e+002  8.2500000e+002  8.4000000e+002  8.4900000e+002  8.3700000e+002  8.4900000e+002  7.9200000e+002  8.2800000e+002  8.0400000e+002  8.1300000e+002  7.9800000e+002  8.1600000e+002  8.2800000e+002  8.4300000e+002  8.3700000e+002  8.1900000e+002  8.1600000e+002  7.9500000e+002  8.1600000e+002  8.0100000e+002  8.2500000e+002  8.1600000e+002  7.8600000e+002  8.1300000e+002  8.3100000e+002  8.1300000e+002  8.1300000e+002  8.4600000e+002  8.3700000e+002  8.4000000e+002  8.4900000e+002  8.1600000e+002  8.4000000e+002  8.6700000e+002  8.4000000e+002  8.5200000e+002  8.2800000e+002  8.1300000e+002  8.3700000e+002  8.3400000e+002  8.0100000e+002  8.1300000e+002  8.1900000e+002  8.0700000e+002  8.3100000e+002  8.4000000e+002  8.1600000e+002  8.5500000e+002  8.4300000e+002  8.7300000e+002  8.4900000e+002  8.5200000e+002  8.4900000e+002  8.6400000e+002  8.6100000e+002  8.6700000e+002  8.1900000e+002  8.1900000e+002  8.1900000e+002  8.1900000e+002  8.3100000e+002  8.1000000e+002  8.1600000e+002  8.1000000e+002  7.9800000e+002  8.3700000e+002  7.8300000e+002  8.2200000e+002  8.1900000e+002  8.1300000e+002  8.0400000e+002  8.3400000e+002  8.3100000e+002  8.1300000e+002  8.3100000e+002  7.9500000e+002  8.1000000e+002  8.2800000e+002  8.3700000e+002  8.0100000e+002  8.3100000e+002  8.1600000e+002  8.1600000e+002  8.6400000e+002  8.2200000e+002  8.2200000e+002  8.3400000e+002  8.5500000e+002  8.3700000e+002  8.4000000e+002  8.4600000e+002  8.4000000e+002  8.3700000e+002  8.2800000e+002  8.5500000e+002  8.3700000e+002  8.0400000e+002  7.9800000e+002  8.1600000e+002  8.2800000e+002  7.8900000e+002  7.5600000e+002  8.0100000e+002  8.0100000e+002  7.9200000e+002  8.0100000e+002  7.9800000e+002  8.1300000e+002  7.6500000e+002  8.4000000e+002  8.2200000e+002  8.3700000e+002  8.1300000e+002  8.0100000e+002  7.9800000e+002  7.6800000e+002  7.8600000e+002  7.9200000e+002  8.2200000e+002  8.2500000e+002  8.3700000e+002  8.4000000e+002  8.1600000e+002  8.3700000e+002  8.1900000e+002  8.1600000e+002  7.9800000e+002  8.1000000e+002  7.8900000e+002  8.0700000e+002  8.1000000e+002  8.0400000e+002  8.1000000e+002  8.1300000e+002  8.1900000e+002  8.1600000e+002  8.2200000e+002  8.3700000e+002  8.3100000e+002  8.4900000e+002  8.3700000e+002  8.5800000e+002  8.3400000e+002  8.4000000e+002  8.6400000e+002  8.4600000e+002  8.4600000e+002  8.6400000e+002  8.4600000e+002  8.5500000e+002  8.6400000e+002  8.4300000e+002  8.4600000e+002  8.6400000e+002  8.6400000e+002  8.7300000e+002  8.5800000e+002  8.7600000e+002  9.0000000e+002  9.0900000e+002  9.0000000e+002  9.0300000e+002  8.7300000e+002  8.7000000e+002  8.4900000e+002  8.3400000e+002  8.5200000e+002  7.9800000e+002  8.1600000e+002  8.0700000e+002  7.9800000e+002  7.9500000e+002  7.6500000e+002  7.9800000e+002  8.0100000e+002  7.8300000e+002  8.2200000e+002  8.2500000e+002  8.1900000e+002  8.3400000e+002  8.3700000e+002  8.2500000e+002  8.3400000e+002  8.2200000e+002  8.4000000e+002  8.4600000e+002  8.5200000e+002  8.7300000e+002  8.2800000e+002  8.1300000e+002  8.0700000e+002  8.1600000e+002  8.0400000e+002  8.3100000e+002  7.9200000e+002  7.8300000e+002  8.1900000e+002  7.8000000e+002  7.8600000e+002  7.9500000e+002  7.7700000e+002  7.6200000e+002  7.9500000e+002  8.2200000e+002  7.9200000e+002  8.1300000e+002  8.2200000e+002  8.0400000e+002  8.2200000e+002  8.4000000e+002  8.4300000e+002  8.1900000e+002  8.4000000e+002  8.2500000e+002  8.1900000e+002  7.8000000e+002  8.0400000e+002  7.5600000e+002  7.3800000e+002  8.1900000e+002  8.0400000e+002  8.2200000e+002  8.4000000e+002  8.7600000e+002  8.6400000e+002  8.8800000e+002  9.0600000e+002  8.7000000e+002  8.4000000e+002  7.9800000e+002  8.1600000e+002  7.9500000e+002  8.2500000e+002  7.9200000e+002  7.9200000e+002  8.3100000e+002  8.0700000e+002  8.3100000e+002  8.2800000e+002  8.2800000e+002  8.2200000e+002  8.7000000e+002  8.5800000e+002  8.6400000e+002  8.7000000e+002  8.4000000e+002  8.1600000e+002  8.4900000e+002  8.4600000e+002  8.0700000e+002  8.4000000e+002  8.2500000e+002  8.3700000e+002  8.7300000e+002  8.7300000e+002  8.7000000e+002  8.7000000e+002  8.9400000e+002  8.9700000e+002  9.0000000e+002  8.4000000e+002  8.4900000e+002  8.4000000e+002  8.4600000e+002  8.4000000e+002  7.9800000e+002  7.8600000e+002  8.0400000e+002  8.2500000e+002  7.9200000e+002  8.4600000e+002  8.2200000e+002  8.2500000e+002  8.5200000e+002  8.5500000e+002  8.4600000e+002  8.6100000e+002  8.7000000e+002  8.2200000e+002  8.3100000e+002  8.3100000e+002  8.1300000e+002  8.4300000e+002  8.3400000e+002  8.3100000e+002  8.5800000e+002  8.5500000e+002  8.4600000e+002  8.3400000e+002  8.4300000e+002  8.4000000e+002  8.3100000e+002  8.1900000e+002  8.3700000e+002  8.3100000e+002  8.2200000e+002  8.4900000e+002  8.2800000e+002  8.1000000e+002  8.2800000e+002  8.0100000e+002  8.7900000e+002  8.4600000e+002  8.1900000e+002  8.1300000e+002  8.0400000e+002  8.0400000e+002  7.8600000e+002  7.8000000e+002  7.5000000e+002  7.4700000e+002  7.5600000e+002  7.5900000e+002  7.8300000e+002  7.6500000e+002  7.3200000e+002  7.5000000e+002  7.2300000e+002  7.5600000e+002  7.4700000e+002  7.1100000e+002  7.8000000e+002  7.6800000e+002  8.1300000e+002  7.7100000e+002  7.9800000e+002  7.8900000e+002  7.9500000e+002  8.1600000e+002  7.9200000e+002  8.0400000e+002  7.9500000e+002  8.1600000e+002  8.1000000e+002  8.3100000e+002  7.9200000e+002  7.9200000e+002  8.0100000e+002  7.7400000e+002  7.9500000e+002  7.7700000e+002  8.0700000e+002  7.9200000e+002  8.0700000e+002  8.3400000e+002  8.0400000e+002  7.6500000e+002  7.2000000e+002  7.3500000e+002  7.5300000e+002  7.8300000e+002  7.3500000e+002  7.6800000e+002  7.4700000e+002  7.4400000e+002  7.7400000e+002  7.8000000e+002  7.9800000e+002  7.6500000e+002  7.5300000e+002  7.6800000e+002  7.3500000e+002  7.3500000e+002  7.1100000e+002  7.3800000e+002  7.0800000e+002  7.0200000e+002  7.2600000e+002  7.1100000e+002  7.3800000e+002  7.2300000e+002  7.0200000e+002  7.1700000e+002  7.0200000e+002  7.0500000e+002  7.2900000e+002  7.0500000e+002  7.0800000e+002  7.1700000e+002  6.8100000e+002  6.9000000e+002  7.0500000e+002  7.0500000e+002  7.1100000e+002  6.8400000e+002  6.8400000e+002  6.8100000e+002  6.9600000e+002  7.2600000e+002  7.2300000e+002  7.2600000e+002  7.5900000e+002  7.6200000e+002  7.6800000e+002  7.8600000e+002  7.7700000e+002  7.9200000e+002  7.9500000e+002  7.8900000e+002  7.9200000e+002  7.9500000e+002  7.6200000e+002  7.5000000e+002  7.6800000e+002  7.3500000e+002  7.3500000e+002  7.4700000e+002  6.9600000e+002  7.0500000e+002  7.1100000e+002  7.0800000e+002  7.1100000e+002  7.1400000e+002  7.0200000e+002  6.9300000e+002  6.9900000e+002  7.1400000e+002  7.0500000e+002  7.0200000e+002  6.6000000e+002  6.5700000e+002  7.1700000e+002  6.7200000e+002  6.9600000e+002  6.9600000e+002  7.1700000e+002  6.9900000e+002  7.0200000e+002  7.1400000e+002  6.7800000e+002  6.7200000e+002  6.8400000e+002  6.6000000e+002  6.6300000e+002  6.9000000e+002  6.6300000e+002  6.7800000e+002  6.9300000e+002  6.9600000e+002  7.2000000e+002  7.2900000e+002  7.3500000e+002  7.2600000e+002  7.4700000e+002  7.3800000e+002  7.4400000e+002  7.6500000e+002  7.5000000e+002  7.3200000e+002  7.5300000e+002  7.2300000e+002  7.2300000e+002  7.6500000e+002  7.2900000e+002  7.6200000e+002  7.1700000e+002  7.6500000e+002  7.5000000e+002  7.7100000e+002  7.5900000e+002  7.4700000e+002  7.5000000e+002  7.5900000e+002  7.5600000e+002  7.5900000e+002  7.4700000e+002  7.0500000e+002  7.4400000e+002  7.4400000e+002  7.4400000e+002  7.4700000e+002  7.4400000e+002  7.5300000e+002  7.7100000e+002  7.5900000e+002  7.7400000e+002  7.4700000e+002  7.4100000e+002  7.6800000e+002  7.5000000e+002  7.6800000e+002  7.6200000e+002  7.4100000e+002  7.4700000e+002  7.5900000e+002  7.5600000e+002  7.5000000e+002  7.4400000e+002  7.3200000e+002  7.4100000e+002  7.6200000e+002  7.6800000e+002  7.8600000e+002  7.7700000e+002  7.5600000e+002  7.7100000e+002  7.6800000e+002  7.8300000e+002  7.8900000e+002  7.9200000e+002  8.0100000e+002  7.6500000e+002  7.8000000e+002  7.8900000e+002  7.8000000e+002  7.6500000e+002  7.3200000e+002  7.4700000e+002  7.4700000e+002  7.5000000e+002  7.3500000e+002  7.2600000e+002  7.2900000e+002  7.6200000e+002  7.8000000e+002  7.9200000e+002  8.2500000e+002  8.4000000e+002  8.2500000e+002  8.1300000e+002  8.3400000e+002  8.1900000e+002  7.8900000e+002  8.0100000e+002  7.9200000e+002  8.1000000e+002  8.1900000e+002  8.1600000e+002  8.4000000e+002  8.2500000e+002  7.8600000e+002  8.4600000e+002  8.1600000e+002  8.1000000e+002  8.2800000e+002  8.2800000e+002  8.3400000e+002  8.4000000e+002  8.5800000e+002  8.4600000e+002  8.4600000e+002  8.4600000e+002  8.8200000e+002  8.4600000e+002  8.3100000e+002  8.3100000e+002  8.5800000e+002  8.3400000e+002  8.3100000e+002  8.2500000e+002  8.3400000e+002  8.3100000e+002  8.4000000e+002  8.4300000e+002  8.5200000e+002  8.1600000e+002  8.4600000e+002  8.0700000e+002  8.0700000e+002  7.9500000e+002  7.9200000e+002  8.0400000e+002  8.2200000e+002  8.2800000e+002  7.8900000e+002  8.0400000e+002  8.1900000e+002  7.9800000e+002  7.8900000e+002  7.7400000e+002  7.6200000e+002  7.4100000e+002  7.3800000e+002  7.5300000e+002  7.2900000e+002  7.5600000e+002  7.4400000e+002  7.2900000e+002  7.3800000e+002  7.8000000e+002  7.8900000e+002  7.6500000e+002  8.0100000e+002  8.1900000e+002  8.3400000e+002  9.0900000e+002  8.9100000e+002  9.3600000e+002  8.9400000e+002  9.5400000e+002  8.9400000e+002  9.3300000e+002  9.2400000e+002  9.6300000e+002  9.2400000e+002  9.6300000e+002  9.3000000e+002  9.0600000e+002  8.1600000e+002  8.7600000e+002  8.6100000e+002  8.4600000e+002  8.6700000e+002  8.6100000e+002  8.8500000e+002  8.8200000e+002  8.8500000e+002  8.5500000e+002  8.4900000e+002  8.3700000e+002  8.7300000e+002  8.6700000e+002  8.7900000e+002  8.7000000e+002  8.8800000e+002  8.9700000e+002  8.9400000e+002  9.0000000e+002  8.8200000e+002  9.0600000e+002  8.9400000e+002  9.1500000e+002  8.9400000e+002  9.0600000e+002  8.9400000e+002  8.9700000e+002  8.9700000e+002  9.0900000e+002  8.8500000e+002  8.9700000e+002  9.0900000e+002  9.0300000e+002  9.0900000e+002  9.0300000e+002  8.9700000e+002  9.2400000e+002  9.1800000e+002  9.1500000e+002  9.0900000e+002  8.8800000e+002  8.9100000e+002  8.9100000e+002  9.0600000e+002  8.8200000e+002  8.8500000e+002  9.0600000e+002  9.0600000e+002  9.0000000e+002  9.0900000e+002  8.8800000e+002  9.0900000e+002  8.8500000e+002  9.0600000e+002  8.8200000e+002  8.8500000e+002  8.9400000e+002  8.8800000e+002  8.8800000e+002  8.6700000e+002  8.6100000e+002  8.6100000e+002  8.6700000e+002  8.5800000e+002  8.6400000e+002  8.4900000e+002  8.7600000e+002  8.7900000e+002  8.8200000e+002  8.7000000e+002  8.5500000e+002  8.6100000e+002  8.4600000e+002  8.2500000e+002  8.2800000e+002  8.1600000e+002  8.2800000e+002  8.4300000e+002  8.4600000e+002  8.3100000e+002  8.2500000e+002  8.0400000e+002  7.7100000e+002  7.9800000e+002  7.9200000e+002  7.8600000e+002  7.8900000e+002  8.1000000e+002  8.2800000e+002  8.4600000e+002  8.5800000e+002  8.5200000e+002  8.4000000e+002  8.4300000e+002  8.4600000e+002  8.7600000e+002  8.6100000e+002  8.6700000e+002  8.5800000e+002  8.5800000e+002  8.4000000e+002  8.2800000e+002  7.9200000e+002  7.9800000e+002  8.1300000e+002  7.9800000e+002  8.4600000e+002  8.5200000e+002  8.7900000e+002  8.5200000e+002  8.7600000e+002  8.9400000e+002  8.8500000e+002  8.7900000e+002  8.5800000e+002  8.5200000e+002  8.4300000e+002  8.4600000e+002  8.2800000e+002  8.2800000e+002  8.1300000e+002  7.9200000e+002  7.9500000e+002  8.0100000e+002  7.9500000e+002  8.2800000e+002  8.2800000e+002  8.4600000e+002  8.7900000e+002  9.0900000e+002  9.3600000e+002  9.2400000e+002  9.3600000e+002  9.3600000e+002  9.3300000e+002  9.3600000e+002  9.1800000e+002  8.2500000e+002  8.5800000e+002  8.5500000e+002  8.5200000e+002  8.1900000e+002  8.5800000e+002  8.4900000e+002  8.5500000e+002  8.6400000e+002  8.5800000e+002  8.7300000e+002  8.5200000e+002  8.7300000e+002  8.7300000e+002  8.5800000e+002  8.7300000e+002  8.9100000e+002  8.8200000e+002  8.7000000e+002  9.1200000e+002  8.7000000e+002  8.9400000e+002  8.7900000e+002  8.3700000e+002  8.5200000e+002  8.5500000e+002  8.5800000e+002  8.7000000e+002  8.8200000e+002  8.5500000e+002  8.9400000e+002  8.6400000e+002  8.9700000e+002  8.8200000e+002  8.7300000e+002  8.7300000e+002  8.9700000e+002  8.6700000e+002  8.7300000e+002  8.6400000e+002  8.7900000e+002  8.7000000e+002  8.5800000e+002  8.7000000e+002  8.4300000e+002  8.7600000e+002  8.8800000e+002  8.8500000e+002  8.8200000e+002  9.0600000e+002  8.9700000e+002  9.2100000e+002  9.2100000e+002  9.1200000e+002  9.3600000e+002  9.2100000e+002  9.0600000e+002  9.1500000e+002  9.3600000e+002  9.2100000e+002  9.4200000e+002  9.1200000e+002  9.2400000e+002  9.0600000e+002  8.9400000e+002  9.0600000e+002  8.9100000e+002  8.9100000e+002  9.0900000e+002  8.8200000e+002  8.9700000e+002  9.0600000e+002  9.0600000e+002  9.1500000e+002  8.9400000e+002  8.8800000e+002  8.9700000e+002  8.8200000e+002  9.1200000e+002  8.9400000e+002  8.8500000e+002  8.7000000e+002  9.0300000e+002  8.8500000e+002  8.9700000e+002  9.0000000e+002  8.8800000e+002  9.0000000e+002  9.1800000e+002  9.0300000e+002  9.0600000e+002  9.0600000e+002  9.0900000e+002  9.1200000e+002  9.2100000e+002  8.9700000e+002  9.2100000e+002  9.0600000e+002  9.0600000e+002  9.1200000e+002  8.8200000e+002  8.8500000e+002  9.0900000e+002  8.9700000e+002  8.9100000e+002  8.4900000e+002  8.9400000e+002  8.8800000e+002  8.4000000e+002  8.1900000e+002  8.1000000e+002  8.0400000e+002  8.1000000e+002  7.8900000e+002  7.8600000e+002  7.6500000e+002  7.6500000e+002  7.8300000e+002  7.8600000e+002  8.1300000e+002  7.9200000e+002  8.2500000e+002  8.0400000e+002  8.2200000e+002  8.4000000e+002  8.5500000e+002  8.3400000e+002  8.1300000e+002  8.3100000e+002  8.2200000e+002  8.4000000e+002  8.1300000e+002  8.3100000e+002  8.3400000e+002  8.3400000e+002  8.5500000e+002  8.4900000e+002  8.4600000e+002  8.4600000e+002  8.7900000e+002  8.5800000e+002  8.8800000e+002  8.7000000e+002  8.4600000e+002  8.4600000e+002  8.4000000e+002  8.2500000e+002  8.2500000e+002  8.0400000e+002  7.4100000e+002  8.3100000e+002  7.6800000e+002  8.0100000e+002  8.0100000e+002  8.3400000e+002  8.3700000e+002  8.3400000e+002  8.3100000e+002  8.4300000e+002  8.5500000e+002  8.6700000e+002  8.6100000e+002  8.5800000e+002  8.5500000e+002  8.4000000e+002  8.3400000e+002  8.4900000e+002  8.4000000e+002  8.5500000e+002  8.5200000e+002  8.5800000e+002  8.6100000e+002  8.4300000e+002  8.1900000e+002  8.3100000e+002  8.3700000e+002  8.4300000e+002  8.3400000e+002  8.5800000e+002  8.4300000e+002  8.7000000e+002  9.0600000e+002  9.0300000e+002  8.7900000e+002  8.4300000e+002  8.6100000e+002  8.5200000e+002  8.5200000e+002  8.6100000e+002  8.7000000e+002  8.6700000e+002  8.8800000e+002  8.6400000e+002  8.8500000e+002  8.9100000e+002  8.7300000e+002  8.7000000e+002  8.6400000e+002  8.8500000e+002  8.9400000e+002  8.9100000e+002  9.0000000e+002  8.9100000e+002  9.0300000e+002  9.1800000e+002  9.1800000e+002  8.6700000e+002  9.1500000e+002  8.8200000e+002  9.3600000e+002  9.1200000e+002  9.3900000e+002  9.2400000e+002  9.1800000e+002  9.1800000e+002  9.0900000e+002  9.0300000e+002  9.3000000e+002  9.0300000e+002  9.0600000e+002  8.9700000e+002  9.0600000e+002  9.0900000e+002  8.8800000e+002  8.6100000e+002  8.9700000e+002  9.0900000e+002  9.8100000e+002  9.9000000e+002  9.9300000e+002  9.9300000e+002  1.0080000e+003  9.7200000e+002  9.9600000e+002  9.5400000e+002  9.6300000e+002  9.9000000e+002  9.9900000e+002  9.8400000e+002  1.0170000e+003  1.0170000e+003  1.0230000e+003  1.0020000e+003  1.0140000e+003  9.9900000e+002  1.0170000e+003  1.0110000e+003  1.0050000e+003  1.0020000e+003  1.0260000e+003  1.0170000e+003  1.0410000e+003  1.0440000e+003  1.0620000e+003  1.0620000e+003  1.0140000e+003  1.0200000e+003  9.9300000e+002  9.7500000e+002  1.0080000e+003  9.9300000e+002  1.0110000e+003  1.0230000e+003  1.0230000e+003  1.0230000e+003  1.0140000e+003  1.0380000e+003  1.0020000e+003  1.0080000e+003  9.6600000e+002  9.6300000e+002  9.6900000e+002  9.7200000e+002  9.4800000e+002  9.9000000e+002  1.0020000e+003  1.0110000e+003  1.0590000e+003  1.0290000e+003  1.0500000e+003  1.0530000e+003  1.0440000e+003  1.0410000e+003  1.0320000e+003  1.0410000e+003  1.0320000e+003  1.0080000e+003  9.9900000e+002  9.9900000e+002  9.9300000e+002  1.0140000e+003  9.9600000e+002  1.0020000e+003  1.0170000e+003  1.0140000e+003  1.0170000e+003  1.0230000e+003  1.0320000e+003  1.0440000e+003  1.0380000e+003  1.0230000e+003  1.0470000e+003  1.0230000e+003  1.0320000e+003  1.0170000e+003  1.0050000e+003  9.9900000e+002  9.9600000e+002  9.9000000e+002  9.3600000e+002  9.2400000e+002  9.5700000e+002  9.6900000e+002  9.6300000e+002  9.6600000e+002  9.6600000e+002  9.9900000e+002  1.0080000e+003  9.9600000e+002  9.9600000e+002  1.0050000e+003  1.0170000e+003  1.0230000e+003  9.9600000e+002  1.0050000e+003  9.9900000e+002  1.0020000e+003  9.8100000e+002  9.4500000e+002  9.7200000e+002  9.5400000e+002  9.6300000e+002  9.4200000e+002  9.5700000e+002  9.6900000e+002  1.0020000e+003  1.0140000e+003  1.0200000e+003  9.6300000e+002  9.6000000e+002  9.3600000e+002  9.4500000e+002  9.7200000e+002  9.8700000e+002  9.8400000e+002  9.9000000e+002  9.9600000e+002  1.0050000e+003  1.0140000e+003  1.0350000e+003  1.0020000e+003  1.0380000e+003  1.0260000e+003  1.0380000e+003  1.0440000e+003  1.0290000e+003  1.0530000e+003  1.0440000e+003  1.0470000e+003  1.0260000e+003  1.0290000e+003  1.0260000e+003  1.0320000e+003  9.8400000e+002  9.5700000e+002  9.6000000e+002  9.6900000e+002  9.1800000e+002  9.0600000e+002  9.4500000e+002  9.6600000e+002  9.8400000e+002  9.8700000e+002  9.9600000e+002  1.0260000e+003  9.9900000e+002  1.0260000e+003  1.0080000e+003  1.0410000e+003  1.0350000e+003  1.0470000e+003  1.0260000e+003  1.0560000e+003  1.0620000e+003  1.0500000e+003  1.0290000e+003  1.0380000e+003  1.0440000e+003  1.0530000e+003  1.0380000e+003  1.0140000e+003  1.0320000e+003  1.0410000e+003  1.0380000e+003  1.0410000e+003  1.0410000e+003  1.0230000e+003  1.0260000e+003  1.0470000e+003  1.0440000e+003  1.0470000e+003
[truncated: 1,144,017 more chars]
